# Supplementary material for: Continuous transcriptome analysis reveals novel patterns of early gene expression in Drosophila embryos
Source: Cell Genom. 2023 Feb 15;3(3):100265. doi: 10.1016/j.xgen.2023.100265 (PMC10025449; doi:10.1016/j.xgen.2023.100265)
Supplement: Table S3. Significantly upregulated genes during the minor zygote genome activation, related to Figure 3 — Transcripts were allocated only to the first cluster comparison to reach a statistically significant difference. [file mmc2.xlsx]

## Sheet: Sheet1
Significantly upregulated genes during the minor Zygote Genome Activation, Related to Figure 3. Transcripts were allocated only to the first cluster comparison to reach a statistically significant difference.
Gene symbol	Cluster	FC	padj
ac	1 vs 2	5.4	0
amos	1 vs 2	5.4	0
ato	1 vs 2	6	0
bnk	1 vs 2	4.3	0
BobA	1 vs 2	3.9	0
Brd	1 vs 2	4.8	0
Bro	1 vs 2	4.2	0
Bsg25A	1 vs 2	3	0
CG13000	1 vs 2	4.6	0
CG13427	1 vs 2	1.5	0
CG13465	1 vs 2	4.5	0
CG13711	1 vs 2	3.9	0
CG13712	1 vs 2	4	0
CG13713	1 vs 2	4.6	0
CG14014	1 vs 2	4.8	0
CG14317	1 vs 2	3.4	0
CG14427	1 vs 2	4.9	0
CG15382	1 vs 2	3.4	0
CG15480	1 vs 2	3.8	0
CG15876	1 vs 2	4.8	0
CG16813	1 vs 2	3.2	0
CG16815	1 vs 2	3.8	0
CG18269	1 vs 2	5.6	0
CG34214	1 vs 2	1.8	0.001
CG34224	1 vs 2	2.7	0
CG34266	1 vs 2	4.1	0
CG43184	1 vs 2	4.2	0
CG43659	1 vs 2	4.2	0
CG6885	1 vs 2	3.8	0
CG8960	1 vs 2	2.8	0
dpn	1 vs 2	2.8	0
dunk	1 vs 2	4.5	0
E(spl)m4-BFM	1 vs 2	3.5	0
E(spl)m5-HLH	1 vs 2	1.7	0.001
Elba3	1 vs 2	3.6	0
esg	1 vs 2	4.8	0
eve	1 vs 2	3.1	0
fd19B	1 vs 2	4	0
gt	1 vs 2	2.7	0
h	1 vs 2	3	0
halo	1 vs 2	2	0
hkb	1 vs 2	2.8	0
kni	1 vs 2	2	0
l(1)sc	1 vs 2	5	0
lncRNA:CR43432	1 vs 2	1.1	0.001
Mabi	1 vs 2	3.2	0
Neu2	1 vs 2	3.5	0
nullo	1 vs 2	5.1	0
Ocho	1 vs 2	3.8	0
odd	1 vs 2	1.6	0.006
run	1 vs 2	4.2	0
sc	1 vs 2	4.8	0
scw	1 vs 2	5.5	0
sisA	1 vs 2	4	0
slp1	1 vs 2	4.1	0
sna	1 vs 2	3.7	0
SNCF	1 vs 2	4.1	0
spo	1 vs 2	2.9	0
term	1 vs 2	3.1	0
tld	1 vs 2	3.1	0
tll	1 vs 2	3.6	0
Tom	1 vs 2	1.3	0.001
tsg	1 vs 2	4.2	0
upd1	1 vs 2	2.7	0
zen	1 vs 2	4	0
zen2	1 vs 2	4.5	0
bib	2 vs 3	2.2	0
bnb	2 vs 3	2.2	0
CG13716	2 vs 3	3	0
CG13868	2 vs 3	2.7	0
CG14915	2 vs 3	2.5	0
CG4440	2 vs 3	1.4	0
CG4702	2 vs 3	3.2	0
CG8483	2 vs 3	2.1	0.006
cv-2	2 vs 3	2.4	0.004
D	2 vs 3	3.6	0
Doc1	2 vs 3	2.5	0.001
dpp	2 vs 3	2.7	0
Dtg	2 vs 3	3.1	0
E(spl)malpha-BFM	2 vs 3	2.4	0.001
Egfr	2 vs 3	2.7	0.001
ftz	2 vs 3	2.6	0
grh	2 vs 3	2.8	0
hrg	2 vs 3	1.6	0
Ilp4	2 vs 3	3	0
Inx3	2 vs 3	1.4	0.001
Kr	2 vs 3	3.5	0
link	2 vs 3	1.7	0
lncRNA:CR43887	2 vs 3	3.4	0
lncRNA:CR44504	2 vs 3	3.2	0
lncRNA:roX1	2 vs 3	1.9	0
M6	2 vs 3	1.2	0.004
mas	2 vs 3	3.3	0
mira	2 vs 3	1.7	0.008
Msp300	2 vs 3	1.7	0
noc	2 vs 3	3.2	0
Notum	2 vs 3	3.5	0
phyl	2 vs 3	2.7	0.002
Ppa	2 vs 3	1.9	0
sog	2 vs 3	2.3	0
srw	2 vs 3	4.3	0
twi	2 vs 3	2.8	0
Z600	2 vs 3	2.2	0
44809	3 vs 4	2.5	0
Ac78C	3 vs 4	3.4	0
Ama	3 vs 4	1.9	0
Art2	3 vs 4	3.4	0
asRNA:CR44910	3 vs 4	2.8	0.004
asRNA:CR45275	3 vs 4	2.9	0
asRNA:CR45396	3 vs 4	3	0
asRNA:CR45466	3 vs 4	2.8	0
asRNA:CR45778	3 vs 4	2.4	0
asRNA:CR46264	3 vs 4	4.8	0.001
Bacc	3 vs 4	1	0
brk	3 vs 4	4.1	0
Bsg25D	3 vs 4	1.1	0
btd	3 vs 4	3.5	0.001
btsz	3 vs 4	2.7	0
byn	3 vs 4	3.9	0
CG10035	3 vs 4	4.4	0
CG10479	3 vs 4	3.8	0
CG12581	3 vs 4	3	0
CG12702	3 vs 4	1.2	0
CG14937	3 vs 4	3.1	0
CG1542	3 vs 4	1	0
CG15628	3 vs 4	4.4	0
CG17786	3 vs 4	3.7	0
CG30089	3 vs 4	3.8	0.005
CG34155	3 vs 4	3.7	0.003
CG34383	3 vs 4	4	0.002
CG42260	3 vs 4	4.3	0.003
CG43163	3 vs 4	4.8	0
CG43394	3 vs 4	2.9	0.002
CG43725	3 vs 4	4.5	0
CG5059	3 vs 4	2	0
CG5888	3 vs 4	1.5	0
CG7271	3 vs 4	3.2	0.002
CG8066	3 vs 4	3.2	0
CG8654	3 vs 4	3.5	0
comm2	3 vs 4	3.1	0.001
croc	3 vs 4	4.4	0
Cys	3 vs 4	2.6	0
Doc3	3 vs 4	3.1	0
ec	3 vs 4	4.8	0
Eip71CD	3 vs 4	1.9	0.003
elav	3 vs 4	3.1	0.009
Elba2	3 vs 4	1.4	0
ems	3 vs 4	3.2	0
Flacc	3 vs 4	1.1	0.002
fne	3 vs 4	2.8	0.003
GEFmeso	3 vs 4	3.2	0.004
geko	3 vs 4	1.8	0
geminin	3 vs 4	1.4	0.008
Gli	3 vs 4	2.3	0
hb	3 vs 4	1.2	0
hll	3 vs 4	3.2	0
HnRNP-K	3 vs 4	1.1	0
hth	3 vs 4	3.7	0
Ino80	3 vs 4	1.2	0
insv	3 vs 4	1.2	0
Kdm4B	3 vs 4	1.3	0.002
l(3)neo38	3 vs 4	3.9	0
Ldh	3 vs 4	3.3	0.001
lncRNA:CR32218	3 vs 4	2.1	0.001
lncRNA:CR45502	3 vs 4	5.2	0.008
lncRNA:CR45973	3 vs 4	4.8	0.001
lncRNA:CR45994	3 vs 4	3.4	0.005
lncRNA:Hsromega	3 vs 4	3.1	0
MED11	3 vs 4	1.6	0
MFS14	3 vs 4	3.8	0
Mrp4	3 vs 4	2.8	0.001
msl-2	3 vs 4	2.8	0
Ndae1	3 vs 4	1.4	0.005
nkd	3 vs 4	4.1	0
Nrt	3 vs 4	2.5	0
nvy	3 vs 4	3.4	0.005
oc	3 vs 4	4.8	0
Pka-C3	3 vs 4	4.3	0
prage	3 vs 4	1.4	0
pre-lola-G	3 vs 4	3.7	0
pre-rRNA:CR45845	3 vs 4	6.4	0
pros	3 vs 4	4	0
ptc	3 vs 4	3.6	0
Ptp10D	3 vs 4	1.1	0
Ptr	3 vs 4	5.2	0
pxb	3 vs 4	4.4	0
pyd	3 vs 4	1.3	0
rec	3 vs 4	1	0.002
rho	3 vs 4	3.6	0.001
rib	3 vs 4	3.3	0
rpr	3 vs 4	3.6	0.002
sano	3 vs 4	2.4	0.008
sca	3 vs 4	5.7	0
sick	3 vs 4	2.8	0
slam	3 vs 4	2.1	0
sli	3 vs 4	2.2	0
Socs36E	3 vs 4	3.1	0
sov	3 vs 4	1.1	0
SoxN	3 vs 4	4	0
sprt	3 vs 4	2.7	0
Sr-CII	3 vs 4	4.3	0
stwl	3 vs 4	1.2	0
Sxl	3 vs 4	3.1	0
tna	3 vs 4	3.1	0
tok	3 vs 4	4.3	0.001
Traf4	3 vs 4	3.4	0.001
trbl	3 vs 4	2	0
trn	3 vs 4	2	0
tutl	3 vs 4	3.6	0.001
vnd	3 vs 4	5	0
wake	3 vs 4	3.2	0.001
wech	3 vs 4	1.2	0
wg	3 vs 4	2.1	0
zld	3 vs 4	1.2	0
CycT	4 vs 5	2.2	0
pbl	4 vs 5	2.1	0
Keap1	4 vs 5	1.9	0
spi	4 vs 5	2.6	0
Tollo	4 vs 5	2.5	0
Mdr49	4 vs 5	3.3	0
lov	4 vs 5	4.1	0
CG7879	4 vs 5	3.5	0
CG14561	4 vs 5	1.1	0
egr	4 vs 5	2.8	0
Arl8	4 vs 5	1.1	0
ckn	4 vs 5	3.7	0
CG12004	4 vs 5	1.9	0
smo	4 vs 5	1.3	0
neur	4 vs 5	1.5	0
prd	4 vs 5	2.8	0
Lac	4 vs 5	1.5	0
salm	4 vs 5	4	0
Atg18a	4 vs 5	1.3	0
CG7611	4 vs 5	1.1	0
Atg101	4 vs 5	1.7	0
shg	4 vs 5	1.3	0
Sur-8	4 vs 5	1	0
nub	4 vs 5	5.6	0
fkh	4 vs 5	3.2	0
Rbp1-like	4 vs 5	1.3	0
fax	4 vs 5	1.1	0
corn	4 vs 5	4.9	0
Smg5	4 vs 5	1.6	0
hfp	4 vs 5	1.5	0
Spps	4 vs 5	2	0
Snr1	4 vs 5	1	0
kuk	4 vs 5	1.1	0
tmod	4 vs 5	2.3	0
HmgZ	4 vs 5	4.6	0
CG11791	4 vs 5	1.5	0
srp	4 vs 5	3.3	0
Utx	4 vs 5	1	0
retn	4 vs 5	1.2	0
opa	4 vs 5	5.4	0
Prx2540-1	4 vs 5	1.2	0
Galphas	4 vs 5	3.4	0
hbn	4 vs 5	2.8	0
disco	4 vs 5	3.1	0
phu	4 vs 5	4	0
siz	4 vs 5	1.1	0
dib	4 vs 5	6.3	0
CG13454	4 vs 5	3.1	0
ltl	4 vs 5	3.5	0
CG18600	4 vs 5	1.1	0
Gp150	4 vs 5	3.8	0
polybromo	4 vs 5	1.1	0
shn	4 vs 5	1	0
Uhg1	4 vs 5	3.4	0
Atx-1	4 vs 5	3.2	0
CG9775	4 vs 5	1.2	0
uif	4 vs 5	3	0
18w	4 vs 5	4.8	0
PNUTS	4 vs 5	1.8	0
Caf1-105	4 vs 5	1.6	0
Idgf2	4 vs 5	1.2	0
CG6227	4 vs 5	1.1	0
Inx2	4 vs 5	1	0
Sf3b5	4 vs 5	1.4	0
CG7133	4 vs 5	1	0
Lapsyn	4 vs 5	3.5	0
CG43085	4 vs 5	2.9	0
Pc	4 vs 5	2.3	0
Smu1	4 vs 5	1.2	0
CG9915	4 vs 5	1	0
ci	4 vs 5	5.4	0
Atg17	4 vs 5	1	0
dan	4 vs 5	5.3	0
CG7265	4 vs 5	1.5	0
gbb	4 vs 5	3.3	0
CG12420	4 vs 5	3.9	0
robo1	4 vs 5	2.5	0
comm	4 vs 5	3.3	0
Ttc7	4 vs 5	1.5	0
calypso	4 vs 5	2	0
pdm2	4 vs 5	3	0
Tnpo-SR	4 vs 5	1	0
ph-p	4 vs 5	2.2	0
Rpb10	4 vs 5	1.3	0
rau	4 vs 5	5.1	0
Hem	4 vs 5	2.1	0
pad	4 vs 5	1.8	0
knrl	4 vs 5	3.4	0
danr	4 vs 5	4.3	0
net	4 vs 5	4.2	0
yellow-e3	4 vs 5	2.9	0
lbk	4 vs 5	2	0
lncRNA:CR43617	4 vs 5	4.8	0.001
lft	4 vs 5	4.5	0.001
mfas	4 vs 5	4.9	0.001
CG4806	4 vs 5	1	0.001
CG2310	4 vs 5	1.1	0.001
fra	4 vs 5	1.2	0.001
Adf1	4 vs 5	1.1	0.001
ASPP	4 vs 5	2.5	0.001
jbug	4 vs 5	2.6	0.001
CG14111	4 vs 5	1.8	0.001
DOR	4 vs 5	2.5	0.001
CG13894	4 vs 5	4.5	0.001
Elys	4 vs 5	1	0.001
Dscam1	4 vs 5	2.5	0.001
CG12730	4 vs 5	2.5	0.001
SCOT	4 vs 5	1.5	0.002
CG7239	4 vs 5	1.9	0.002
Pino	4 vs 5	1.9	0.002
mesh	4 vs 5	1.4	0.002
grnd	4 vs 5	4.4	0.002
CG44242	4 vs 5	1.1	0.002
Uhg5	4 vs 5	1.5	0.002
Rcd4	4 vs 5	1	0.002
bowl	4 vs 5	1.9	0.002
pns	4 vs 5	1.4	0.003
phm	4 vs 5	2.9	0.003
lncRNA:CR45979	4 vs 5	4.5	0.003
pan	4 vs 5	1.7	0.003
Vps15	4 vs 5	2.1	0.003
CG12947	4 vs 5	1.7	0.003
CG17078	4 vs 5	1.4	0.003
nesd	4 vs 5	4.2	0.004
slp2	4 vs 5	2.6	0.004
Dh31	4 vs 5	3.9	0.004
lncRNA:CR44396	4 vs 5	2.4	0.005
CG7884	4 vs 5	3.4	0.005
Mettl3	4 vs 5	4.1	0.006
Blimp-1	4 vs 5	3.8	0.006
CG42394	4 vs 5	2.3	0.006
CG4813	4 vs 5	2.8	0.007
CG7747	4 vs 5	1.2	0.007
CG7131	4 vs 5	3.9	0.007
gogo	4 vs 5	2.8	0.007
lncRNA:CR45153	4 vs 5	3.8	0.007
sro	4 vs 5	3.8	0.007
RluA-2	4 vs 5	1.6	0.008
lncRNA:bxd	4 vs 5	3.4	0.008
Tmhs	4 vs 5	3.9	0.008
lncRNA:CR43264	4 vs 5	1.7	0.008
Asph	4 vs 5	1.2	0.008
CREG	4 vs 5	1.4	0.009
Cad74A	4 vs 5	3.9	0.009
robo2	4 vs 5	3.9	0.009
CG33267	4 vs 5	2	0.009
veil	4 vs 5	4.7	0.009
CG14204	4 vs 5	3.1	0.009
CG14367	4 vs 5	3.8	0.009
Sos	4 vs 5	1.4	0.009
CG3502	4 vs 5	1.6	0.01
oys	4 vs 5	1.9	0.01
CG31223	4 vs 5	2.1	0.01
