# Supplementary material for: Continuous transcriptome analysis reveals novel patterns of early gene expression in Drosophila embryos
Source: Cell Genom. 2023 Feb 15;3(3):100265. doi: 10.1016/j.xgen.2023.100265 (PMC10025449; doi:10.1016/j.xgen.2023.100265)
Supplement: Table S7. Normalized reads of in single-embryo samples ordered according to pseudo-time, related to Figure 2 [file mmc3.xlsx]

## Sheet: normalized_reads_by_pseudo-time
Table S7: Normalized reads of in single-embryo samples ordered according to pseudo-time, Related to Figure 2. .
order	current_symbol	X1A.22	X1B.04	X2A.07	X1B.20	X1A.19	X1A.02	X1A.20	X1A.25	X1A.11	X1B.03	X1B.13	X1A.12	X1B.15	X1A.05	X1A.13	X2A.06	X1A.07	X1A.15	X1B.09	X1A.32	X2B.04	X1A.09	X1B.27	X1A.24	X2A.20	X2A.24	X1A.27	X1B.11	X2B.06	X2A.17	X2B.26	X2A.27	X2A.23	X2A.26	X2A.11	X2A.28	X2B.28	X2B.12	X2B.18	X2B.21	X2B.15	X2A.04	X2A.32	X2A.30	X2A.15	X2B.20	X2A.21	X2A.18
1	Parp	16.7785	22.0256	13.7978	16.0847	11.4902	8.18661	22.8998	20.3011	12.0814	12.1584	16.2024	16.5061	14.0834	9.83868	20.0658	19.0451	20.7387	29.1203	25.6987	26.6444	17.6978	19.6034	11.371	19.0633	15.7462	19.7932	17.8979	28.9164	24.6581	21.2125	13.5674	18.7426	19.4726	20.5126	20.843	24.8393	21.8336	28.1684	14.3439	18.482	38.1	13.0016	22.5463	31.384	14.0241	23.1957	24.4704	17.951
2	Alg-2	5.97272	9.2488	14.2258	8.80281	6.17478	8.59094	8.25467	9.30931	4.84736	9.37573	5.13198	7.36557	8.68074	3.64134	8.30025	6.16243	4.16008	6.73322	8.45877	5.60019	9.48548	5.98782	10.8701	9.58166	6.02658	8.91785	6.72687	6.19579	6.50647	6.78116	7.08311	5.65694	10.5803	8.35678	4.77734	10.6102	7.5303	7.88135	6.96759	10.0166	11.1	5.90573	11.822	12.0066	9.62702	10.7281	16.3469	8.63744
3	Tim17b	95.9428	93.3231	98.9807	99.5607	103.118	79.7531	87.6379	81.4984	109.968	83.7671	69.2898	79.7869	79.5513	70.9268	76.0415	84.974	77.9181	64.7739	81.2498	73.9938	79.8766	86.9453	74.4889	84.2497	84.4944	70.0549	78.1077	70.6172	81.2486	79.4722	71.6769	76.4631	91.2465	96.6584	69.8534	72.8627	85.7342	76.2461	76.1522	81.8516	92.1	78.1548	100.111	79.0103	89.8738	89.4169	103.674	95.9521
4	CG41128	17.0134	16.1893	12.9416	15.9071	15.287	16.2732	10.9174	16.4391	17.7331	10.8598	8.40278	13.928	12.4944	12.4947	14.0048	10.7093	9.91185	5.90407	15.2503	14.2092	8.019	12.2436	12.1224	10.4706	12.1902	11.2693	7.67357	8.82806	8.99788	11.0571	8.82889	9.77983	11.2154	12.4852	6.40424	11.4186	10.3167	10.6604	10.2742	10.7422	20.1	8.48605	26.5368	9.90543	18.7876	13.3851	16.9272	16.7868
5	CG41099	46.8469	58.7785	34.7724	45.9229	36.8018	36.8941	48.0295	51.1968	25.1932	25.1445	33.0595	32.4435	37.601	40.8254	33.9706	32.6856	43.0692	51.5075	43.6353	40.5144	37.3486	26.0432	39.6739	35.0636	45.6161	52.4192	42.3226	28.6394	45.6571	43.1267	34.018	35.772	52.8189	39.549	31.4179	30.9837	37.623	42.0637	41.0512	32.2685	43.1	44.6106	43.9951	54.9637	35.2767	41.3861	54.063	53.2649
6	CG42402	0.334909	0.257738	0.1	0.277608	1.11246	0.50433	0.266422	0.991224	0.1	0.656544	0.1	1.27187	0.1	0.1	0.1	0.857804	0.43834	0.1	1.49313	0.339139	1.85978	2.30793	1.85327	0.1	0.337063	0.981785	1.99339	1.06978	0.455915	0.901739	1.84578	1.35479	0.417584	0.329355	1.11681	0.585084	1.95758	0.1	0.1	2.76056	3.1	1.39016	0.349404	0.566925	0.832848	0.1	0.1	0.488065
7	Gfat1	0.334909	0.257738	0.528055	0.277608	1.36558	0.1	0.93211	0.397075	0.1	0.1	0.1	0.568746	0.417805	2.756	0.1	0.1	0.77668	0.1	0.1	0.1	0.686593	0.1	0.350468	0.1	0.1	0.687856	0.668017	0.238541	0.455915	1.43623	0.598794	0.817024	0.735167	0.55871	0.303363	0.1	0.471515	0.1	0.1	0.341869	0.1	0.745081	0.1	1.26731	0.1	0.508773	0.390124	0.488065
8	CG12581	1.03964	0.573214	0.1	0.810433	0.859348	1.31299	0.266422	0.1	0.326065	0.471029	0.351599	0.334373	0.417805	0.985335	0.1	0.1	0.1	0.1	0.274141	0.1	0.686593	0.283994	0.600935	0.988905	0.337063	0.1	0.668017	0.377081	5.08281	0.1	0.349397	0.458512	1.05275	0.329355	0.303363	1.87864	0.1	0.1	0.1	0.583737	1.1	1.39016	0.598807	1.50078	1.19927	1.73509	5.0321	9.0255
9	CR33294	0.1	0.1	0.1	0.277608	0.1	0.1	0.1	0.1	0.1	0.1	0.1	0.1	0.1	0.1	0.1	0.1	0.1	0.1	0.1	0.1	0.1	0.1	0.1	0.1	0.1	0.1	0.1	0.1	0.1	0.1	0.1	0.1	0.1	0.1	0.1	0.1	0.1	0.1	0.1	0.1	0.1	0.1	0.1	0.1	0.1	0.1	0.390124	0.1
10	beta-Man	13.9596	15.2428	12.5136	16.7952	12.7558	10.6126	17.4079	12.8742	10.9511	14.5701	14.1896	12.9905	9.31635	8.06801	9.72638	12.2249	14.6486	14.1956	11.0709	12.2961	17.4045	14.2676	14.8776	12.2484	17.1685	11.8571	12.407	14.3697	14.6925	15.6003	13.5674	15.6953	15.344	10.8797	12.3018	15.461	12.7315	10.1046	17.3962	14.6121	10.1	12.3565	13.3184	14.5747	14.0241	19.9255	13.7358	15.2345
11	aux	96.4126	95.8469	101.977	108.441	102.612	114.121	115.597	117.147	133.026	112.522	126.151	116.349	105.294	97.4868	113.834	88.7631	101.94	113.694	121.476	120.626	89.2621	113.624	121.827	110.028	116.261	100.036	119.952	118.552	88.7229	125.171	112.079	128.627	102.997	129.456	132.082	121.694	124.743	130.16	116.086	116.681	162.1	130.406	133.282	134.107	133.478	117.827	147.773	130.49
12	DhpD	11.6105	11.4571	8.6611	10.7565	11.2371	10.2083	11.916	11.0918	12.0814	11.7874	11.6736	10.178	10.5876	10.724	7.58719	15.2561	8.89683	13.3664	10.8968	10.8612	9.77878	12.9796	11.1206	7.50754	9.81958	8.32999	10.8923	11.3218	6.50647	6.51392	8.82889	8.34578	8.67476	7.89807	7.21769	7.53796	9.38788	6.49182	7.73066	10.2585	3.1	7.19589	6.33509	5.7031	4.49709	5.00527	1.84074	2.42839
13	CG14641	40.9741	42.6892	39.053	44.5021	44.6484	40.1287	42.5376	39.908	44.1827	41.4697	35.5755	36.6622	47.7708	42.5961	30.0488	44.0526	43.4075	26.6329	43.8094	36.4491	38.2285	40.9467	40.9262	36.8414	35.1853	37.135	42.3226	43.1861	38.8947	37.5145	36.512	38.8193	36.3045	42.0719	41.586	44.8895	42.8242	46.2323	49.9536	47.0225	36.1	44.6106	41.9998	49.8275	42.2387	57.737	54.063	55.9814
14	abs	2.684	2.93928	4.8086	3.29695	3.89674	4.95196	2.76275	2.4766	4.16917	4.36683	5.38358	3.38122	2.00683	6.29734	3.66533	4.64682	1.7917	0.929153	4.80181	3.44794	3.91285	3.2279	4.85889	3.65562	2.47063	5.09678	3.12943	5.50308	2.94732	3.5742	5.58673	4.04363	2.64067	5.60452	4.9807	5.59762	3.81515	3.43486	5.44146	3.48616	2.1	2.68032	4.33986	4.76925	5.22993	5.20966	5.0321	4.36872
15	Gel	1.74436	2.46607	1.81222	0.988042	2.12493	0.908661	0.93211	1.88245	1.00426	1.02757	2.11279	1.03749	1.37122	0.1	1.52613	2.37341	2.13004	0.1	3.0604	1.53483	0.979889	1.93994	2.35421	0.396302	1.04825	0.393928	2.37207	1.90103	2.59141	1.97073	1.84578	1.7133	0.735167	2.85226	3.55717	2.04034	3.44364	2.04534	1.62613	1.55121	3.1	5.26065	1.34702	1.50078	2.29854	1.53071	3.87161	2.04033
16	TwdlF	0.334909	0.257738	0.1	1.16565	0.859348	2.93031	0.765688	0.1	0.1	0.471029	0.1	0.1	0.1	0.1	0.1	0.1	0.77668	0.1	0.1	0.1	0.393296	0.1	0.1	0.692604	1.04825	0.393928	0.1	0.1	6.50647	0.367246	0.1	0.1	0.735167	0.1	0.1	0.261695	0.1	0.1	2.3892	0.825606	0.1	2.68032	0.1	0.1	0.1	0.917546	0.680247	0.488065
17	cpx	0.1	0.257738	0.528055	0.810433	0.1	0.1	0.432844	0.694149	0.1	0.842058	0.1	0.334373	0.417805	0.1	0.456533	0.857804	0.43834	0.1	0.274141	0.339139	0.393296	0.835977	0.350468	0.1	0.337063	0.687856	1.0467	0.377081	2.94732	0.1	0.349397	0.1	0.417584	0.1	0.506725	0.746779	0.285758	0.1	0.863066	0.341869	1.1	0.1	0.349404	0.333463	0.1	0.713159	0.390124	0.488065
18	Vps24	33.2221	30.5434	25.7833	30.8262	29.2083	21.9338	28.3917	26.2426	27.0017	26.8141	25.2599	28.4591	27.4313	20.4627	27.1965	34.2012	29.1972	21.658	24.6539	26.8835	32.9492	28.0671	30.9075	30.3228	27.3622	27.1414	26.2288	24.0675	30.7087	23.0832	20.3012	30.7528	29.0001	33.3565	31.4179	27.5881	28.1494	28.1684	23.2463	27.9149	33.1	25.2582	33.2707	32.3178	22.8183	27.4878	25.3408	27.6526
19	MP1	0.1	0.573214	0.1	0.632825	0.353116	0.1	0.266422	0.1	0.326065	0.656544	0.351599	0.1	0.735611	0.1	0.456533	0.1	1.11502	0.1	0.274141	1.05655	0.1	0.283994	0.600935	0.1	0.1	0.393928	0.857357	0.515622	0.1	0.1	0.598794	0.279256	0.1	0.329355	0.303363	0.1	0.657273	0.655811	0.1	0.825606	0.1	0.745081	0.598807	0.333463	0.466424	0.304386	0.390124	0.488065
20	Suv3	9.49635	7.51368	6.09277	8.80281	9.46529	9.3996	9.41963	9.01224	9.59473	11.0454	8.40278	7.83431	4.86708	8.95335	9.72638	10.7093	6.19012	9.22068	9.50362	9.42641	8.89889	10.0357	9.86824	9.87796	8.16014	12.7389	8.24158	6.88849	8.64196	9.98812	12.8192	12.8272	10.2627	8.35678	12.3018	9.63999	8.64485	11.4941	7.4763	9.29101	6.1	9.13113	14.0666	12.2401	9.99344	11.1369	12.5753	10.1897
21	CG9795	19.1276	17.2934	13.7978	16.0847	11.7433	12.2299	13.7466	15.5479	13.4378	11.2309	12.9316	13.4593	12.8122	5.41201	14.7178	14.4983	21.0771	11.7081	16.121	14.6875	19.1643	14.4516	14.1262	14.0262	11.242	12.445	11.0817	14.7853	11.8452	18.54	15.3132	15.1575	12.1682	12.9439	17.1825	12.2271	14.7748	13.7174	13.5808	13.6446	9.1	8.48605	17.0595	22.0455	14.0241	13.1807	13.4457	24.16
22	CG9776	13.2549	11.9303	9.94526	14.4863	14.7807	14.6559	21.402	12.2801	11.4032	17.9094	15.196	11.3499	19.1683	18.692	16.5005	24.3497	29.8739	16.6831	17.6883	22.579	32.9492	20.8914	11.1206	16.6929	12.1902	40.3682	22.442	56.0704	54.9109	17.471	23.7927	18.3841	16.6143	18.219	22.2665	60.0888	42.267	33.1707	25.7899	20.9007	24.1	23.3229	19.3041	21.1116	11.8256	22.7869	27.3716	30.7572
23	Skp2	60.0018	60.1981	60.8838	57.2899	65.4039	48.6196	55.6849	55.0588	48.93	58.5371	54.4454	51.8965	52.8557	49.6788	49.3015	44.0526	57.2794	53.1658	57.7407	58.2107	59.9324	53.4584	56.2048	59.3604	59.1287	45.3649	65.6113	59.6724	45.6571	59.1615	58.2095	68.038	55.3595	52.8516	56.4315	52.4891	64.5579	62.3508	55.2951	61.7765	54.1	66.5433	64.4462	60.0999	62.392	72.044	83.6556	68.7876
24	CG1103	38.86	36.6952	32.6322	40.9499	35.2831	30.0204	40.2077	35.4519	33.3315	32.3795	38.0915	40.8809	32.1983	19.5774	35.3967	26.6231	32.919	39.0702	34.2317	32.3837	28.5497	31.195	34.915	33.5821	32.3406	37.4289	32.0983	34.3195	24.3022	32.9713	29.7782	35.2342	37.8924	37.7142	32.4347	34.7027	38.3661	33.4486	30.877	31.3011	37.1	30.4188	39.007	42.5902	38.9409	37.9115	36.6556	40.4588
25	hkb	0.804727	0.257738	0.1	0.632825	0.859348	0.1	0.599266	0.694149	0.1	0.471029	0.1	0.1	0.417805	0.1	0.1	0.1	0.77668	0.1	0.970706	0.339139	0.393296	0.467989	0.851403	0.692604	0.337063	0.687856	1.0467	0.1	1.87958	1.16899	1.34698	0.1	3.27584	5.37516	3.15044	3.98068	4.74394	5.1023	2.64355	2.27682	3.1	11.0664	9.32794	16.4424	19.5205	11.75	42.7482	49.7724
26	Sfxn1-3	18.4229	23.4452	16.3661	21.0578	22.8804	15.8689	20.2371	17.3303	21.124	15.3122	18.9699	23.3029	16.6259	16.036	16.144	13.7405	20.062	16.6831	28.1367	20.6659	19.1643	22.7313	17.1318	16.3966	20.0133	15.6782	17.1405	22.2665	19.3194	16.1348	21.7975	17.8463	18.2023	12.9439	19.6228	20.4735	17.9327	15.1069	19.1766	10.7422	14.1	23.968	23.0451	19.4774	21.3526	17.2685	18.3778	17.951
27	Cont	17.0134	17.4512	13.3697	22.301	20.0962	20.7208	19.4049	15.2508	21.124	19.0225	20.4795	14.6311	17.5793	17.8067	15.0744	14.4983	17.017	9.22068	19.2555	19.2311	25.3235	18.6834	21.3897	19.0633	22.621	17.7357	22.442	20.0498	17.8958	18.2728	21.5481	23.224	21.6957	14.7787	23.2833	15.1376	24.2485	19.5534	20.1941	19.6914	19.1	23.3229	19.0547	24.3801	21.3526	26.2615	24.1803	20.6675
28	tub	26.1749	32.594	33.9163	33.668	29.2083	25.1685	24.564	28.6192	26.0975	27.1851	22.7439	24.2404	22.3464	25.7747	35.7533	26.6231	33.2573	19.9997	25.8729	25.2096	29.7229	27.8831	26.1486	28.8413	27.8364	33.6078	24.3354	28.5008	30.7087	26.8246	36.512	31.4698	40.4331	33.3565	33.6548	31.6305	34.0936	29.558	33.9292	41.7014	33.1	42.0303	37.0118	41.8898	35.2767	41.5904	38.3963	42.7872
29	CG14646	6.91236	6.88273	5.66471	6.4939	5.92167	6.16496	6.25761	7.22979	8.01227	6.77852	8.40278	5.25621	4.86708	8.06801	2.95226	5.40463	7.20514	2.58746	8.45877	4.88277	7.7257	6.5398	5.10935	5.43343	8.39721	5.97856	4.26546	6.47287	3.30324	7.04841	6.33492	7.80801	6.13409	6.29258	6.20088	5.92101	5.85848	6.21392	5.44146	7.35606	5.1	7.84097	7.33271	7.80426	7.06205	7.86669	10.2543	4.36872
30	CG9855	52.2498	48.6833	46.3299	53.0273	48.9514	36.4897	43.869	52.6822	53.9035	38.687	45.3879	46.0371	51.2667	47.0227	46.8058	41.0214	47.8059	43.2159	53.213	42.9058	45.2676	46.0986	47.4384	39.8044	43.0084	42.7196	52.7363	52.0527	42.098	39.3852	39.5047	47.9614	41.7035	47.1177	38.9423	39.3918	39.1091	45.1207	41.3055	42.427	22.1	30.4188	39.5058	32.3178	37.8417	36.2764	10.2543	14.4584
31	CG9853	20.3022	29.9125	18.9344	23.1891	26.9303	24.3598	25.5626	20.004	20.2198	20.1356	22.2407	20.4905	21.393	14.2654	14.0048	17.5295	20.4004	21.658	21.1711	15.644	20.6307	19.9714	22.3916	18.4707	21.1986	17.1478	21.6847	20.4655	18.6076	22.5487	18.0566	17.6671	16.9319	16.1548	18.1993	22.7373	19.9761	19.8313	28.0791	27.4312	17.1	20.7426	20.8005	21.5786	22.0854	25.0351	27.9519	19.5033
32	CG14647	10.9058	15.2428	9.94526	9.69085	11.7433	10.6126	13.7466	18.8157	15.2464	15.1267	13.6864	14.1624	14.4012	15.1507	16.5005	12.9827	19.047	11.7081	16.4693	13.7309	9.19218	16.2915	10.1187	8.10015	8.39721	12.1511	13.9218	16.0322	12.2011	12.1261	10.5747	11.5724	10.8978	8.35678	8.23451	10.2868	12.1742	11.2162	9.51114	13.4028	13.1	9.13113	12.3208	14.3412	10.7263	8.47984	6.1926	5.92098
33	lncRNA:CR45187	0.804727	0.415476	0.1	0.988042	0.353116	0.1	0.93211	1.2883	1.68245	0.471029	0.854798	1.74061	0.735611	0.1	0.456533	0.1	1.11502	0.929153	1.66727	0.578277	0.393296	0.835977	0.600935	0.396302	1.28532	0.393928	0.289339	1.20832	0.455915	1.16899	0.598794	0.817024	0.1	0.788065	1.32018	0.585084	1.02879	0.377905	1.11742	0.583737	1.1	0.1	0.598807	0.800388	0.832848	0.1	0.390124	0.488065
34	lost	305.012	283.87	288.181	320.15	289.411	363.189	316.468	300.74	324.503	339.592	343.785	360.8	329.664	454.277	347.363	372.94	330.32	368.244	299.623	359.765	356.162	317.858	331.719	340.254	368.259	338.117	371.962	273.441	348.897	412.729	375.442	398.048	400.255	368.673	417.197	322.034	363.07	398.06	395.368	399.183	506.1	487.136	379.443	392.784	418.556	385.368	353.181	388.941
35	srl	59.7668	65.5612	53.6069	70.7881	62.3665	68.4318	73.8249	67.5359	67.4674	66.5142	62.9998	69.9432	68.7459	68.2708	69.2674	56.9353	64.0462	72.2363	64.3581	63.4717	59.9324	72.5938	56.7057	51.9528	60.0769	67.9974	70.7235	95.5545	62.3851	64.5064	56.9625	68.2173	43.609	46.659	61.3122	59.9271	57.1276	54.8474	46.3927	48.4737	43.1	35.5795	36.5129	33.2517	34.5438	31.5755	11.4148	11.742
36	eIF3a	150.207	104.049	93.4159	162.612	124.886	109.674	161.03	122.792	148.851	211.401	162.13	136.74	105.294	132.015	132.017	169.09	130.699	86.3319	194.267	115.365	162.586	148.215	159.648	180.548	154.191	134.425	144.755	179.649	89.4347	222.716	146.247	160.713	144.918	162.942	202.039	185.079	180.471	124.879	180.692	211.493	117.1	129.116	155.728	132.94	182.213	126.206	172.724	216.252
37	CG1074	3.15382	4.6744	3.95249	3.65217	2.88427	3.33464	4.26055	3.6649	1.90852	3.62478	3.62239	2.44373	4.23147	7.18268	4.73493	1.61561	4.83676	0.929153	2.53798	3.44794	4.49944	3.59589	2.85514	3.35932	3.89301	3.62714	3.69744	5.226	5.43873	2.50522	4.83854	4.40214	2.32309	4.45774	4.77734	5.92101	3.62939	3.99067	4.42404	6.14672	4.1	2.68032	6.08569	6.63695	2.66497	2.96141	4.45186	2.81646
38	CG9804	5.26799	4.83214	4.38055	5.42825	6.4279	5.35629	4.42697	5.44734	4.6213	3.25375	4.12559	5.49058	4.86708	4.52667	5.80452	3.88902	4.83676	3.41661	5.32423	4.16536	3.61956	6.17181	4.85889	4.84083	3.41888	5.09678	4.83348	3.14789	3.30324	4.37594	2.84337	2.9681	4.86375	3.54032	3.76053	3.01051	3.81515	3.15696	3.40662	5.66298	1.1	3.97049	4.33986	4.30233	7.06205	2.96141	1.26049	3.20452
39	CG14650	118.259	109.728	110.966	100.804	102.106	90.2657	91.9649	101.105	85.7786	101.205	92.4369	90.8024	98.3018	91.2895	83.8852	91.7943	103.632	79.6987	111.899	103.408	86.0358	86.0253	105.547	102.917	93.977	93.8631	97.799	95.9701	85.1637	95.2397	90.6311	100.125	106.491	105.374	92.8334	101.321	110.812	99.3122	103.368	116.197	136.1	100.088	118.068	108.894	99.4008	104.95	131.526	122.729
40	CG31522	19.3625	15.5583	12.0855	19.2817	15.5401	21.1252	16.7422	22.9747	15.6985	17.5384	19.9763	23.5373	21.393	16.036	22.9181	11.4671	12.6186	28.2912	19.4297	18.2745	14.1782	22.9153	15.629	17.8781	14.5608	16.56	22.442	22.6821	23.2345	18.0055	19.0542	19.9974	19.7902	18.219	20.0295	15.2993	19.9761	20.665	18.9223	19.2076	18.1	18.8073	21.5487	21.5786	19.5205	18.9036	17.2173	10.1897
41	CG31523	22.4163	17.1357	22.3588	28.1621	22.8804	21.1252	28.2253	25.3513	24.9671	28.2982	24.0019	19.553	17.8971	25.7747	16.144	19.8029	18.3703	18.3414	22.3901	24.7313	25.3235	22.1793	24.1449	24.1004	27.5993	22.7325	27.3648	19.7728	16.4721	27.8936	24.7903	26.6299	22.3309	32.6684	30.6044	24.8393	27.9636	23.1661	27.5704	26.2218	25.1	27.8385	29.0308	30.4501	26.1161	26.8746	36.9457	40.4588
42	Fip1	25.7051	23.9184	31.7761	34.0232	38.5736	28.8075	30.8881	25.9455	32.2012	32.3795	30.0403	31.0373	35.3764	38.1694	24.7008	21.3185	28.5205	34.0953	32.3161	28.0792	35.2956	41.4987	26.6496	24.693	35.4224	34.1957	35.6958	32.5185	33.2001	34.5748	29.5288	38.9986	30.2704	35.4207	35.6885	32.439	39.8521	30.1138	37.7446	40.7339	25.1	34.9344	30.2779	40.7225	31.246	41.9992	49.1309	43.1752
43	lncRNA:CR44317	0.1	0.1	0.1	0.1	0.1	0.1	0.1	0.1	0.1	0.1	0.1	0.1	0.1	0.1	0.1	0.1	0.1	0.1	0.1	0.1	0.1	0.1	0.1	0.1	0.1	0.1	0.1	0.1	0.1	0.1	0.1	0.1	0.1	0.1	0.1	0.1	0.1	0.1	0.1	0.1	0.1	0.1	0.1	0.1	0.1	0.1	0.1	0.1
44	5-HT2A	0.1	0.1	0.1	0.277608	0.1	0.1	0.1	0.1	0.1	0.1	0.1	0.1	0.1	0.1	0.1	0.1	0.1	0.1	0.1	0.1	0.1	0.1	0.1	0.1	0.1	0.1	0.1	0.1	0.1	0.1	0.1	0.1	0.1	0.1	0.1	0.1	0.1	0.1	0.1	0.1	0.1	0.1	0.1	0.1	0.1	0.1	0.1	0.488065
45	CG9775	18.188	21.2369	16.7941	19.8145	19.0837	14.2516	20.5699	25.0543	28.5842	20.6921	27.7759	27.756	30.2915	23.1187	23.9877	19.0451	11.9419	19.1705	30.2264	25.4487	18.5777	30.4591	28.6533	13.4336	18.1168	20.381	32.2877	32.5185	21.4549	19.0745	31.2746	38.4608	18.2023	32.2097	30.8078	27.9115	33.1648	28.7243	23.5007	19.6914	22.1	23.968	38.5082	41.1894	45.1701	23.4001	51.742	55.9814
46	MED31	14.6643	11.7726	13.7978	12.1774	11.4902	12.2299	10.5846	11.6859	16.1506	10.6743	13.6864	12.7561	17.5793	10.724	11.8656	9.19365	9.57351	12.5373	11.245	10.383	12.4184	15.5555	15.1281	12.5447	11.7161	11.8571	14.1111	13.5384	12.2011	11.3244	12.8192	11.5724	14.3913	12.9439	12.5051	13.1973	14.0318	14.2732	14.3439	12.4353	12.1	14.2918	16.3112	17.3762	13.6577	13.9983	15.7667	13.2942
47	slx1	2.684	1.99285	1.38416	2.05369	2.12493	0.1	4.09413	0.991224	1.00426	2.32617	2.61599	1.03749	1.37122	0.985335	1.1696	0.1	0.43834	5.07492	2.36383	3.2088	1.27319	2.49193	2.85514	1.87781	2.23357	1.27571	0.857357	1.90103	3.65915	2.50522	0.598794	2.60958	1.68792	3.99903	2.13363	2.20203	1.21455	2.32324	1.37178	1.79308	0.1	2.03524	3.59165	1.73424	0.832848	1.32632	2.13087	4.36872
48	Dlip2	10.6709	10.1952	12.5136	17.1504	12.5027	11.0169	12.5816	14.6567	17.2809	9.0047	15.6992	14.3968	18.5327	10.724	10.0829	9.95145	9.23517	7.56237	15.2503	7.99158	11.8319	12.4276	11.371	13.7299	10.7678	10.3875	14.6791	10.352	8.64196	10.5226	14.565	13.5442	14.0737	22.8061	14.5387	13.0356	16.4467	12.6057	13.3265	10.9841	20.1	11.0664	19.0547	13.6408	18.7876	12.772	10.5445	13.6823
49	rpk	90.5399	87.1713	96.8404	98.1398	97.8027	85.0094	82.146	90.4107	94.8212	89.147	93.9465	78.8494	92.5813	68.2708	87.094	92.5521	78.5948	68.9197	92.5689	80.2114	106.86	111.601	94.2758	102.324	82.835	85.927	83.5986	96.3857	88.367	90.6966	108.588	92.0583	87.1179	97.1171	96.4939	89.0321	106.911	79.0251	126.515	111.843	113.1	98.7974	96.6192	98.3877	115.157	87.5774	125.724	123.117
50	asRNA:CR44155	0.1	0.415476	0.528055	0.277608	0.1	0.1	0.1	0.1	0.326065	0.1	0.351599	0.334373	0.1	0.1	0.1	0.1	1.11502	0.1	0.1	0.1	0.393296	0.651983	0.600935	0.1	0.1	0.1	0.1	0.515622	2.23549	0.1	0.1	0.1	0.1	0.1	0.303363	0.585084	0.1	0.377905	0.863066	0.1	0.1	0.1	0.1	0.1	0.466424	0.1	0.970371	0.1
51	Karybeta3	140.341	115.091	112.678	149.469	112.483	108.865	124.584	126.357	157.441	133.485	114.074	120.568	145.655	109.882	130.948	111.497	143.556	147.689	157.698	130.431	136.776	144.72	133.098	123.362	133.092	124.726	119.762	144.321	127.874	121.697	116.818	160.176	130.309	148.722	143.674	127.03	160.037	134.05	145.846	136.998	118.1	167.821	129.541	164.691	99.7673	145.623	149.804	144.848
52	spartin	0.804727	0.573214	0.1	0.810433	0.859348	0.1	0.599266	1.58537	0.1	0.656544	0.351599	0.334373	0.1	0.985335	0.456533	0.1	0.43834	0.1	0.274141	0.1	0.1	0.283994	0.1	0.692604	0.337063	0.687856	0.668017	0.377081	0.1	0.367246	0.1	0.279256	0.1	0.329355	0.1	0.1	0.285758	0.1	0.1	0.1	0.1	0.1	0.1	0.1	0.1	0.1	0.1	0.1
53	smash	45.2025	43.1624	40.3372	41.6603	45.914	45.385	35.0486	29.2133	29.0363	38.1305	38.0915	35.9591	25.5244	39.0547	32.1879	24.3497	41.3775	36.5827	32.6644	45.2972	41.1615	46.8346	36.1673	43.9527	40.8748	45.9528	36.4531	40.6924	36.7593	42.3249	41.9987	47.4236	48.3727	44.3655	48.0936	43.2725	43.5673	40.9521	55.0407	51.8599	37.1	59.4475	51.7266	51.9287	57.6285	48.3352	56.6741	58.3098
54	eIF3f1	62.3508	76.1296	62.596	70.9657	68.1882	66.8145	72.4935	64.8623	71.7626	79.3147	58.471	63.1464	62.7076	55.8761	47.5189	53.9041	59.9861	45.7034	62.2684	54.3845	57.8794	59.3462	69.9805	63.2123	73.8266	73.2881	58.4165	66.0453	70.9271	70.9203	65.9408	67.321	67.1101	67.5303	67.413	80.4623	53.2267	64.8519	67.2498	77.7399	38.1	60.7376	79.9092	67.8041	67.8884	75.3142	82.4951	87.0266
55	Nep2	0.334909	0.257738	0.528055	0.455217	0.1	0.908661	0.599266	0.1	0.55213	0.471029	0.1	0.1	0.1	0.985335	0.1	0.857804	0.1	0.1	0.1	0.1	0.1	0.467989	0.1	0.1	0.1	0.1	0.289339	0.1	1.16775	0.1	0.349397	0.458512	0.1	0.55871	0.506725	0.908474	0.285758	0.1	0.1	0.1	0.1	0.1	0.349404	0.1	0.1	0.1	0.1	0.1
56	tacc	34.8665	31.4898	30.4919	38.9962	34.7769	30.4248	42.2047	33.0753	33.1055	31.823	36.0787	35.256	30.9271	35.5134	27.9096	32.6856	38.6707	37.4119	34.0575	49.1234	35.5888	38.1868	40.1748	30.3228	43.0084	35.6653	44.4054	43.4632	33.9119	44.1957	50.7276	58.896	50.5958	46.2003	54.1945	48.4467	54.7127	65.6857	45.6296	42.1852	38.1	45.2557	37.0118	47.7264	31.246	44.6562	27.3716	15.6226
57	asRNA:CR46137	0.334909	0.257738	0.1	0.810433	0.606232	0.50433	0.432844	0.1	0.326065	0.842058	0.603198	0.334373	0.417805	0.1	0.456533	0.857804	0.43834	0.1	0.796565	0.339139	0.393296	0.835977	0.851403	0.396302	1.04825	0.981785	0.1	1.90103	0.1	0.367246	0.848191	0.637768	0.735167	0.329355	0.303363	0.585084	1.21455	0.655811	0.354355	0.1	0.1	0.1	0.848211	0.566925	0.1	0.508773	0.390124	0.1
58	atms	1.97927	2.93928	2.24027	2.2313	1.36558	1.71732	1.76422	1.58537	2.36065	2.14066	1.6096	1.74061	2.96025	4.52667	2.95226	0.857804	2.13004	1.75831	2.18969	2.01311	2.73967	2.49193	3.10561	2.17411	3.18182	2.45143	3.88678	3.8406	1.16775	2.77246	1.84578	2.78884	1.37033	2.6229	3.15044	1.87864	1.58606	3.99067	2.89791	2.27682	0.1	2.03524	2.59404	3.36848	4.86351	3.77896	3.87161	2.04033
59	ctrip	89.1305	81.9659	88.2793	97.7846	83.6282	93.9046	89.9678	83.578	82.6137	102.69	83.8825	80.9587	81.776	93.0602	91.0159	70.5758	84.6849	89.6485	89.6085	81.6463	81.6364	91.1772	81.7525	83.3608	93.977	85.0452	90.2254	88.3503	92.9938	105.128	82.401	86.8599	80.4487	71.8881	88.3594	69.1437	74.9603	65.9636	77.1696	83.3028	75.1	84.6056	76.1681	68.5045	77.4154	76.7449	76.6927	67.2353
60	Hus1-like	4.32836	4.83214	5.23666	4.54021	4.14985	7.78228	3.9277	3.6649	3.9431	4.55235	2.61599	5.25621	6.45611	2.756	4.37839	2.37341	2.46838	4.24576	4.10525	5.12191	3.32626	3.4119	5.86076	3.06302	2.47063	4.80285	5.4015	3.56351	2.94732	3.5742	4.33975	2.78884	3.59342	3.54032	2.94708	4.30406	4.74394	3.99067	2.89791	4.45364	5.1	6.55081	7.0833	4.76925	4.86351	2.96141	4.45186	5.14485
61	Gmppb	13.02	10.353	10.8014	15.5519	15.0338	16.6775	14.7451	17.0333	18.6373	17.3529	17.9635	11.8187	15.3547	12.4947	17.5701	21.3185	12.2802	9.22068	22.0418	13.0135	18.871	20.5234	20.8888	19.0633	12.1902	14.5025	17.1405	20.1884	10.4215	17.7383	20.3012	18.3841	16.9319	20.2832	21.2497	19.5034	18.6758	14.2732	19.431	20.417	10.1	14.9369	11.3232	11.3062	23.1847	12.5676	9.38396	7.47324
62	CG14657	8.32181	7.82915	5.66471	10.7565	7.94659	8.99527	9.41963	5.15027	4.6213	7.33507	7.39638	6.66245	4.54927	12.4947	6.16106	6.16243	7.20514	6.73322	7.06565	9.90468	5.67263	6.7238	7.36356	7.50754	5.31539	10.0936	7.10555	8.55098	10.4215	10.5226	7.58191	8.70429	9.62751	9.2742	8.64123	8.83152	10.3167	8.99297	6.96759	6.14672	7.1	7.84097	9.57734	8.03773	4.86351	9.093	8.80371	9.0255
63	opa	0.1	0.1	0.1	0.277608	0.1	0.1	0.1	0.1	0.326065	0.1	0.1	0.1	0.1	0.1	0.1	1.61561	0.43834	0.929153	0.1	0.1	0.1	0.1	0.1	0.1	0.337063	0.393928	0.478678	0.931243	2.59141	0.367246	0.1	0.279256	0.1	0.1	0.303363	0.908474	0.285758	0.1	0.1	0.341869	0.1	0.1	0.1	0.1	0.1	0.1	0.680247	0.1
64	Gnf1	50.8403	39.3767	31.7761	37.0425	33.2582	28.4031	48.5288	54.7617	38.0789	32.3795	54.1938	43.6934	45.5462	32.8574	49.3015	28.1387	33.934	36.5827	51.1234	58.9281	49.6671	41.3147	52.6982	32.3969	28.7846	37.135	49.7069	47.8965	30.3528	30.0316	35.5144	38.64	29.6353	48.7232	32.2313	45.0512	39.1091	28.4463	25.5355	28.1568	24.1	14.2918	33.5201	25.7809	33.0781	19.9255	10.5445	9.41357
65	Cdep	0.569818	0.888689	0.528055	0.810433	0.606232	0.50433	0.599266	0.397075	0.1	0.285515	0.351599	1.97498	0.417805	0.985335	0.456533	0.1	1.11502	1.75831	0.274141	2.01311	0.393296	0.835977	0.350468	0.1	1.28532	0.1	0.289339	0.238541	4.37098	0.367246	0.848191	0.637768	1.05275	0.788065	1.11681	0.585084	0.1	1.76743	0.60871	0.583737	1.1	0.745081	0.598807	0.333463	0.1	0.917546	0.970371	0.488065
66	Ubc6	179.335	171.877	171.75	165.986	180.825	175.984	185.161	186.366	165.806	192.664	173.2	175.411	158.049	168.314	184.071	143.325	141.526	160.956	175.983	180.411	157.893	149.319	174.425	199.511	208.715	180.866	174.103	170.505	133.568	216.035	174.179	165.374	203.036	191.382	179.059	184.594	168.768	191.299	170.772	201.819	254.1	185.238	196.131	187.337	222.886	201.216	236.261	279.895
67	lncRNA:CR43635	0.1	0.1	0.1	0.1	0.1	0.1	0.266422	0.1	0.1	0.1	0.1	0.1	0.1	0.1	0.1	0.1	0.1	0.1	0.1	0.1	0.1	0.1	0.1	0.1	0.1	0.1	0.1	0.1	0.1	0.1	0.1	0.1	0.1	0.1	0.1	0.1	0.1	0.1	0.1	0.1	0.1	0.745081	0.1	0.1	0.1	0.1	0.1	0.488065
68	corto	62.3508	53.5731	60.0277	72.7418	71.7318	68.8362	76.4877	65.4564	81.4834	83.5815	85.3921	79.7869	116.735	85.9775	76.7545	107.708	108.03	96.2817	82.2946	73.9938	125.044	121.536	85.5095	105.583	83.3091	133.837	101.964	165.795	136.415	91.2311	107.839	92.4169	76.0025	79.4568	146.928	210.142	155.951	110.428	141.013	124.179	142.1	104.603	103.353	93.9519	106.363	101.68	114.989	175.506
69	RabGGTa	6.44254	6.72499	2.24027	5.96107	6.17478	3.33464	6.42403	5.15027	5.29949	3.62478	5.38358	5.95933	6.77391	1.87067	5.80452	2.37341	6.8668	3.41661	7.41393	3.2088	5.08604	7.64377	3.10561	3.06302	3.65595	3.33321	5.21216	5.78016	4.01507	3.30696	4.33975	3.86438	2.95825	3.54032	2.54035	2.84881	3.25788	1.76743	3.91533	2.27682	2.1	2.68032	2.59404	3.36848	2.29854	4.18773	2.71111	2.81646
70	cno	58.1225	52.7844	67.7327	64.3942	65.9101	60.7496	48.3624	46.4436	60.2333	61.3198	49.9167	54.2402	47.1352	53.2201	54.293	35.7168	56.6027	55.6532	51.8199	48.6451	56.1196	52.3544	43.6814	59.6567	63.1588	57.1221	56.7124	70.3401	57.0464	58.8942	49.73	64.0944	62.0288	44.8242	75.9543	61.3823	60.2855	60.6834	66.2324	65.8883	60.1	59.4475	57.2135	59.6329	46.2694	81.037	78.7235	64.1308
71	CG1116	21.4767	7.51368	20.6466	22.8339	23.3867	13.0386	18.4064	17.0333	28.5842	29.4113	32.8079	22.1311	31.5627	19.5774	20.4224	19.8029	13.9719	6.73322	35.6248	11.1004	31.776	27.6991	33.4122	21.1374	16.6944	14.2086	20.1699	34.5966	6.86239	24.4194	26.2867	18.0256	17.2495	24.8703	19.8262	20.3119	30.007	5.3802	26.0442	25.2543	17.1	6.55081	18.0571	9.67196	18.0548	7.04914	11.4148	10.5778
72	Sccpdh1	28.7589	28.966	31.7761	27.2741	27.1834	31.2334	26.5611	30.9958	38.0789	33.8636	34.5691	27.0529	32.1983	24.004	25.4138	36.4746	24.7988	23.3163	37.3662	28.3184	25.0302	39.6588	36.4178	35.3599	32.5776	31.2564	26.7968	48.1736	23.2345	29.7644	34.018	29.8565	29.3177	34.0445	28.3674	31.3071	27.5921	20.665	30.3683	34.4454	15.1	24.6131	27.5344	16.4424	34.1774	22.3781	26.5013	33.8617
73	Vps37B	16.7785	18.0821	12.5136	14.3087	12.7558	14.2516	17.5743	18.2216	14.3421	14.9412	12.9316	16.9749	15.0369	16.036	14.3613	8.43584	18.7087	19.9997	20.4745	20.1876	10.3654	13.3476	12.6234	17.2855	12.4273	16.8539	17.1405	19.4957	21.4549	15.333	14.3156	19.6389	16.9319	17.0723	15.7589	13.359	18.3042	19.2755	11.8003	12.919	5.1	14.9369	18.0571	22.7459	17.3219	23.4001	16.9272	20.6675
74	Kat60	85.137	91.9034	73.7254	92.1011	100.84	95.1176	87.3051	106.156	100.473	80.9843	99.2301	106.974	94.1704	75.3535	99.9292	68.3024	73.8581	102.086	101.276	120.148	84.8626	104.793	99.0347	91.0646	79.9902	70.6428	111.053	99.2951	52.7754	83.2137	117.067	109.267	99.1861	111.108	117.847	105.687	116.942	120.989	88.87	95.1544	129.1	117.505	121.809	137.376	118.088	115.578	123.693	113.415
75	Mms19	12.7851	13.1922	8.6611	13.4206	13.0089	14.2516	11.4167	12.5771	8.69047	14.3846	12.1768	11.8187	9.31635	11.6094	13.2917	9.95145	14.6486	13.3664	14.3796	10.383	10.6587	12.4276	14.3767	13.1373	12.6643	13.9146	12.407	12.7072	12.557	10.2554	11.5723	16.5916	15.9792	12.4852	14.3354	16.1078	11.9885	14.5511	9.00243	13.4028	7.1	13.0016	15.8124	18.777	14.0241	11.9544	16.6371	15.6226
76	CtsF	27.8192	31.0166	18.9344	30.471	23.6398	25.9771	31.8866	21.1923	20.6719	23.4748	25.2599	21.8967	21.393	17.8067	24.7008	22.0763	25.8138	15.8539	23.7832	28.5575	28.2564	24.2033	33.1617	29.4339	25.9399	31.8442	25.4714	28.2237	29.9969	30.0316	25.0397	33.0831	31.5408	28.9987	31.0111	32.1156	27.2206	26.2231	28.8421	27.1893	12.1	38.1598	27.0356	33.7186	27.5818	36.4808	34.9148	34.6378
77	Enoph	6.67745	5.62082	5.23666	5.42825	5.66855	4.95196	5.92477	3.96197	5.52556	5.10889	4.88039	5.02184	7.40952	6.29734	3.66533	1.61561	3.82174	2.58746	4.97595	3.2088	4.79274	4.33187	3.85701	4.54453	3.41888	3.33321	5.96951	3.28643	4.01507	2.77246	2.09518	2.25107	2.32309	3.54032	2.13363	2.20203	2.70061	1.76743	3.66097	2.03495	1.1	2.03524	3.34225	1.26731	1.93212	2.96141	0.390124	0.876131
78	Hph	31.108	31.4898	40.7652	34.556	37.8143	35.6811	30.0559	25.0543	27.2278	33.1216	29.0339	27.2873	22.982	31.9721	28.6226	19.0451	25.8138	17.5122	26.9177	24.253	39.9883	32.115	37.1692	32.1006	30.207	36.2532	32.477	29.1935	23.9463	31.3678	30.0276	35.0549	29.9529	28.7694	28.5708	31.1454	28.1494	28.1684	27.8247	33.9616	13.1	34.2893	35.0165	30.2167	26.8489	30.1448	20.4087	19.5033
79	mtd	48.0214	43.7934	45.4738	52.8497	52.7481	38.9157	51.6908	36.9373	42.6002	60.0212	46.3943	42.2872	47.453	39.9401	48.2319	37.2324	49.1593	47.3617	42.7646	41.471	60.519	53.2744	40.6758	49.2861	56.521	44.7771	55.0083	85.9952	60.6056	59.4287	52.224	54.5938	55.6771	46.8884	56.2281	73.3477	65.8582	53.1799	67.2498	62.5021	36.1	84.6056	38.7576	51.2283	38.5745	67.5475	43.3284	40.4588
80	CG11999	14.4294	12.4036	15.51	13.4206	11.9964	8.99527	11.0838	9.60639	12.3075	10.6743	7.89958	8.53743	9.95197	13.38	12.9352	12.9827	11.2652	7.56237	10.8968	8.70899	13.5916	11.8756	9.86824	10.7669	13.3755	9.21177	10.5137	10.6291	10.0656	11.8588	9.82648	8.70429	16.2968	13.1732	8.23451	11.0952	9.01636	10.1046	14.5982	10.9841	6.1	13.0016	10.3256	16.4424	13.2913	16.8597	16.0568	19.8913
81	CG1161	11.6105	12.8768	9.08915	10.9341	8.70594	8.18661	9.91889	11.983	12.0814	10.8598	8.65437	8.30306	12.1766	13.38	9.36985	7.67804	8.55849	7.56237	8.28463	9.18727	8.60559	9.11572	9.3673	11.0632	11.242	11.2693	7.8629	8.55098	8.99788	7.5829	10.5747	5.83619	15.6616	10.421	8.84459	9.80169	10.3167	8.43716	8.23937	8.80727	6.1	7.84097	7.0833	10.3724	6.69563	9.70616	13.1556	12.5181
82	Prosbeta7	52.7196	61.6178	63.4521	66.8807	62.3665	52.6629	57.8484	44.067	63.1721	60.0212	51.4262	49.7871	50.9489	53.2201	44.6666	55.4197	45.0992	35.7536	54.6062	44.1015	59.6391	62.1061	49.1917	47.5083	58.4175	55.0646	50.8429	57.4558	40.3184	51.6786	48.9818	53.6976	51.5485	57.8974	50.9407	51.5189	51.9264	51.5125	62.417	77.7399	38.1	56.8671	46.4891	59.166	48.1015	70.2046	58.705	68.0114
83	Cerk	55.3036	51.0493	44.1896	48.9423	40.8517	39.32	51.6908	46.1466	35.5922	51.302	52.181	40.6465	41.0969	40.8254	34.6837	37.9902	37.6557	30.7786	48.5112	45.0581	43.5078	42.2347	47.4384	48.9898	46.3273	40.956	52.3576	46.9267	33.556	55.9545	37.7589	53.8768	41.0683	38.861	44.2297	37.9366	35.7655	31.5033	46.1383	38.5571	21.1	31.709	31.5249	23.9132	27.5818	31.1667	4.74198	7.08518
84	Polr2F	21.9465	19.0285	16.3661	19.9921	17.3119	14.6559	23.2326	16.7362	15.9245	18.6515	18.4667	31.7404	15.9903	12.4947	21.8485	16.7717	16.3403	14.1956	19.7779	15.8832	16.8179	20.8914	20.6383	14.6188	21.9098	16.266	15.2471	15.0624	20.3872	18.54	12.8192	15.1575	13.4385	15.9255	13.1152	19.8268	17.1897	17.0522	17.3962	18.7239	15.1	14.2918	23.7934	15.9755	24.6504	25.2395	21.5692	21.4436
85	hd	12.3153	13.0345	16.3661	14.4863	15.5401	5.76063	15.4108	9.01224	14.5682	12.9005	10.4156	10.8812	14.0834	8.06801	12.2221	12.9827	14.6486	6.73322	10.3743	11.3395	18.871	14.2676	11.1206	9.28535	10.5308	10.9753	11.4603	14.0926	7.93013	6.78116	7.33251	7.4495	5.18134	8.58613	4.16725	7.86135	6.04424	1.76743	8.23937	6.87232	3.1	3.32541	3.09284	2.66809	3.03139	3.37018	0.390124	0.1
86	CG14667	9.26145	13.35	9.51721	11.9998	12.5027	4.54763	10.2517	10.7947	13.89	13.086	14.1896	15.5686	12.8122	9.83868	16.144	15.2561	10.9269	11.7081	13.8571	13.7309	10.0721	9.11572	14.1262	12.5447	11.9532	13.6207	10.135	13.5384	7.57422	8.11739	12.8192	11.7516	15.0264	14.7787	12.5051	14.9759	14.0318	13.7174	9.7655	11.4678	9.1	5.90573	13.8172	14.5747	9.2606	8.88862	5.0321	2.42839
87	CG1172	16.7785	21.5523	15.0819	19.1041	15.0338	16.6775	17.075	15.845	18.8634	16.6108	14.1896	11.8187	17.5793	13.38	17.5701	19.0451	16.002	18.3414	19.2555	17.7963	13.8849	17.9474	20.1374	22.9152	20.7245	23.0264	16.0045	16.7249	16.828	19.3417	20.5505	18.9219	20.7429	18.4484	17.9959	19.9885	20.3476	14.829	17.9049	18.9658	16.1	16.227	22.7957	20.6447	20.9862	26.2615	27.6618	27.2646
88	PEK	60.2367	60.1981	62.1679	55.1586	51.7356	63.5799	66.3359	48.5232	53.4513	57.9805	58.2194	54.7089	41.4147	56.7614	52.8668	55.4197	53.2193	43.2159	56.87	50.08	52.8933	62.4741	51.4459	57.5825	58.4175	55.3585	49.7069	61.8891	47.4367	54.6183	59.2071	68.3965	63.2991	58.3561	63.7525	55.8847	59.3567	58.1822	60.6365	66.1302	46.1	75.5745	60.9545	77.1426	56.8957	74.7011	84.526	78.1011
89	RpL35A	132.354	139.54	124.236	128.333	131.973	99.9696	117.594	126.654	126.696	102.875	121.622	114.708	106.883	67.3855	99.2161	82.7006	121.564	102.915	111.028	111.299	108.913	119.696	139.861	113.88	125.269	133.249	97.9883	94.0305	100.824	103.792	127.791	100.125	132.215	139.318	98.7309	122.503	119.914	109.039	107.692	110.15	98.1	93.6367	147.498	137.609	127.615	112.308	142.551	149.505
90	POLDIP2	14.1945	16.6625	16.3661	18.9265	16.0463	17.4862	14.7451	14.0625	22.4804	17.3529	18.2151	13.2249	14.4012	9.83868	11.8656	12.2249	17.017	17.5122	11.0709	14.2092	13.8849	18.3154	12.1224	15.5077	16.4573	22.4385	10.703	14.3697	25.0141	14.5313	10.3253	12.4687	16.9319	15.9255	14.9455	12.0654	12.1742	11.2162	15.3613	11.9516	7.1	12.3565	14.8148	14.5747	15.4898	15.2246	17.5074	17.5629
91	mRpL44	7.38217	8.93332	8.23304	8.26998	5.66855	4.1433	9.08678	8.41809	12.0814	8.26264	7.64798	8.30306	8.04513	1.87067	5.44799	3.88902	5.85178	5.07492	7.93635	5.12191	8.019	6.17181	5.61029	8.10015	8.16014	8.62392	5.4015	8.13535	5.43873	7.5829	3.59156	7.80801	5.8165	4.91645	5.18407	4.14237	5.11545	7.04763	8.23937	7.35606	4.1	5.90573	7.58211	6.40349	5.22993	7.6623	6.77285	3.59259
92	Snr1	20.5371	23.9184	20.6466	23.1891	21.868	19.5079	27.8925	25.6484	24.0629	25.1445	24.2535	27.756	23.6176	16.9214	17.9266	26.6231	20.4004	27.462	30.7488	25.2096	20.3374	26.4112	21.8907	24.1004	20.7245	16.266	27.5542	31.8258	17.5398	20.9452	27.2843	23.224	24.2364	25.5584	32.4347	35.3495	32.0503	34.0045	25.7899	21.8682	18.1	18.1623	35.7647	26.7147	24.284	23.1957	28.242	23.772
93	Hcs	18.4229	16.978	20.2186	17.6832	17.3119	15.0602	15.9101	26.2426	23.1586	17.5384	18.7183	22.8342	18.5327	15.1507	20.0658	16.7717	16.002	20.8288	22.2159	21.8616	14.1782	20.8914	23.3935	13.1373	10.0566	13.0328	23.9567	24.4831	13.6248	10.2554	16.5602	16.5916	15.6616	16.3842	16.5724	21.4437	18.3042	11.772	13.0721	14.3703	17.1	13.6467	16.3112	13.4074	11.8256	12.1588	8.80371	7.08518
94	ksr	7.85199	6.56725	5.23666	8.44759	6.68101	9.3996	8.92036	3.36782	5.29949	8.81918	5.38358	6.66245	7.09172	8.06801	5.44799	3.88902	7.20514	5.90407	8.28463	5.60019	5.37933	4.88385	5.10935	8.39645	6.5007	5.09678	6.34819	6.47287	3.30324	8.91913	8.0807	7.4495	5.49892	4.6871	7.62442	6.72949	4.9297	5.93601	7.4763	10.2585	3.1	5.90573	6.5845	6.17003	7.42848	9.91055	12.2852	5.92098
95	CG31550	1.74436	3.41249	2.24027	2.94173	2.88427	2.52598	3.09559	3.6649	2.13458	3.99581	3.37079	3.38122	3.91366	3.64134	3.30879	3.13122	3.82174	0.1	3.0604	3.92622	3.61956	3.04391	4.35795	3.95192	4.36713	2.74535	2.75075	2.87081	3.30324	3.03971	2.84337	3.32661	3.59342	3.76968	3.55717	2.68712	2.88636	1.76743	3.40662	3.00242	2.1	2.68032	3.09284	3.13501	4.13066	3.98334	4.74198	4.36872
96	Itpr	1.74436	1.99285	1.81222	3.29695	2.63116	0.50433	1.09853	1.58537	3.49097	3.25375	2.61599	1.97498	3.91366	1.87067	1.88266	3.13122	2.80672	0.929153	4.10525	2.73053	2.15307	6.17181	3.35608	1.58151	2.70769	0.981785	4.26546	1.90103	0.455915	3.5742	4.33975	6.01545	2.0055	3.76968	2.33699	3.81898	4.00091	4.82439	7.22195	1.55121	0.1	4.61557	1.84583	2.66809	1.5657	1.12193	0.390124	2.81646
97	CG2519	56.9479	60.8291	51.0385	62.0853	45.4077	60.7496	68.8323	61.2974	64.0764	69.1114	62.9998	70.6463	71.924	49.6788	69.9804	60.7243	62.6929	43.2159	70.1047	61.0804	55.8263	64.866	55.2029	57.2862	62.6846	56.2403	65.0433	66.5995	45.3012	73.3255	69.4323	78.4349	52.8189	65.6955	77.9879	67.8501	76.8179	79.8588	61.3996	77.0143	79.1	62.6729	75.4199	80.878	70.4534	74.9054	83.0754	69.9518
98	mia	0.1	0.257738	0.1	0.1	0.1	0.50433	0.1	0.1	0.326065	0.1	0.1	0.1	0.1	0.985335	0.456533	0.1	0.1	0.1	0.1	0.339139	0.1	0.283994	0.1	0.1	0.1	0.687856	0.1	0.1	0.455915	0.1	0.1	0.1	0.735167	0.1	0.1	0.261695	0.1	0.377905	0.1	0.341869	0.1	0.1	0.349404	0.800388	0.1	0.304386	0.680247	0.1
99	Pcmt	4.09345	4.83214	6.52082	3.29695	4.40297	5.35629	3.26202	5.15027	4.16917	2.6972	4.88039	3.6156	5.50269	2.756	1.1696	2.37341	2.13004	2.58746	3.58282	3.68708	2.73967	3.4119	3.10561	4.54453	3.41888	0.981785	2.75075	2.87081	2.59141	4.37594	4.58914	3.50586	3.59342	2.16419	1.93026	3.3339	5.30121	4.26858	2.3892	3.24429	3.1	3.97049	4.58927	2.90155	3.03139	3.77896	4.45186	4.36872
100	Snm1	16.0738	17.2934	13.7978	16.44	18.0712	19.1035	17.075	18.2216	17.0549	22.3617	15.9508	18.8498	13.13	22.2334	19.3528	16.0139	16.002	16.6831	15.2503	16.6006	14.4715	11.5076	17.8832	16.9892	19.5392	16.8539	16.5725	14.6468	8.99788	18.54	19.0542	19.2804	16.2968	22.1181	21.2497	19.9885	18.8615	21.2208	20.9571	19.6914	15.1	9.77622	17.8077	16.4424	17.3219	20.1299	8.51359	7.86131
101	Pi4KIIalpha	17.7182	17.2934	16.7941	20.1697	15.0338	10.6126	18.0736	11.6859	14.3421	17.9094	15.6992	18.6155	16.6259	16.036	11.1525	12.9827	18.3703	16.6831	18.3848	11.3395	16.2313	15.0035	19.8869	15.804	16.9315	14.2086	20.3593	21.5738	8.99788	13.7296	19.3036	22.3277	16.9319	20.5126	21.4531	15.9461	19.9761	20.665	20.1941	19.9332	34.1	22.6778	19.8029	23.4463	14.0241	25.4439	25.3408	19.8913
102	CG14671	3.85854	4.6744	2.66833	2.2313	3.39051	1.71732	4.75981	4.25904	5.97769	3.99581	3.87399	3.14685	1.37122	1.87067	2.95226	3.13122	2.80672	3.41661	4.80181	3.2088	3.03296	3.77989	3.10561	5.43343	3.89301	3.92107	3.31877	3.42497	1.87958	2.23797	3.09276	3.14735	4.22859	3.99903	2.54035	5.75932	3.25788	3.71277	1.88049	4.45364	1.1	2.68032	3.34225	3.8354	3.39781	4.18773	4.74198	2.04033
103	CG12746	2.91891	2.15059	3.52444	3.11934	2.63116	1.71732	3.76128	3.07075	3.26491	2.51169	2.11279	2.91248	2.64244	2.756	0.456533	4.64682	2.80672	1.75831	2.01555	1.53483	2.44637	0.835977	3.85701	0.988905	2.94476	0.981785	1.0467	2.45519	1.87958	2.50522	1.09759	2.25107	2.64067	2.16419	1.7269	3.49559	2.70061	2.87905	4.42404	3.24429	2.1	0.745081	2.59404	3.36848	2.29854	2.55264	2.42099	2.42839
104	CG2931	20.772	23.9184	19.7905	24.0771	17.8181	18.2949	29.3903	23.2718	20.898	21.0631	19.7247	22.3654	18.8505	14.2654	13.6482	23.5919	20.7387	19.9997	22.3901	23.2964	15.6447	19.0514	19.386	19.0633	22.858	20.381	19.0339	18.9415	22.1667	24.6867	19.8024	15.516	21.3781	19.5952	11.2849	18.3715	15.1464	15.9406	19.431	21.3844	8.1	8.48605	16.0618	15.742	17.3219	17.4728	17.5074	12.13
105	Rheb	25.4702	25.6535	21.5027	23.3667	20.3493	13.4429	24.3976	24.4601	22.9326	19.0225	26.0147	24.0061	20.7573	16.9214	22.9181	25.8653	21.0771	20.8288	26.5695	30.2315	20.0441	21.0754	28.6533	27.3598	24.2804	26.8475	23.7674	26.4227	25.0141	20.1435	24.2915	19.6389	29.6353	30.6042	22.0632	28.2349	23.5055	26.7789	21.4658	25.2543	21.1	27.1934	30.2779	31.1505	23.5511	25.0351	27.0815	28.0407
106	CG2926	52.9545	51.2071	52.7507	55.1586	48.4451	45.7893	69.4979	55.3559	53.2253	82.4684	58.7226	61.7401	69.3816	74.4681	72.4761	88.0053	101.264	61.4573	55.651	76.6244	100.114	70.9378	62.216	71.805	62.9217	87.6906	87.196	124.925	118.976	75.998	75.1685	97.436	61.7112	68.9065	87.1392	123.311	116.57	105.982	104.894	84.7541	80.1	52.9966	71.1801	93.2515	71.1862	81.2414	94.3902	92.0715
107	PolZ2	4.09345	4.04345	2.66833	3.82977	4.14985	0.908661	3.42844	4.85319	4.84736	2.88272	2.36439	4.31872	3.27805	1.87067	2.95226	3.13122	3.14506	1.75831	3.58282	3.44794	2.44637	2.67592	3.85701	3.35932	2.70769	4.80285	2.37207	3.8406	1.87958	1.70348	2.09518	3.50586	3.27584	4.22839	2.54035	3.01051	2.32909	2.04534	1.37178	3.24429	1.1	2.68032	1.84583	1.73424	0.832848	2.75702	0.390124	1.2642
108	noi	5.03309	7.04047	7.37693	6.31629	6.93413	4.95196	7.75541	5.74442	7.78621	7.89161	8.65437	5.25621	6.77391	2.756	6.16106	9.95145	6.8668	7.56237	7.41393	7.27416	5.96593	5.25184	7.36356	7.80385	4.84126	3.33321	8.05224	8.68952	5.43873	4.37594	5.33734	7.09099	4.86375	7.21	6.60761	5.75932	8.83061	8.43716	5.44146	7.8398	4.1	3.97049	8.08092	7.80426	7.42848	6.02721	10.2543	7.47324
109	Vha26	138.931	146.796	152.488	145.206	164.119	142.829	145.553	157.55	151.564	148.141	177.981	155.021	178.071	133.786	159.827	134.989	143.556	177.539	167.624	170.367	162.293	164.775	194.713	162.473	167.466	155.588	166.908	175.908	131.789	166.595	180.165	185.271	161.115	199.639	180.686	193.81	196.817	190.465	155.002	180.292	208.1	176.207	188.649	194.107	180.014	176.486	204.347	186.371
110	kra	476.26	411.48	456.834	403.626	470.389	540.285	422.146	458.189	405.208	416.024	454.991	413.065	427.866	501.2	481.776	569.969	481.558	457.792	382.514	416.44	439.165	388.88	367.286	504.998	472.092	498.896	379.536	355.318	568.496	519.627	398.636	375.821	519.984	406.976	379.575	393.18	337.436	405.286	451.581	452.878	614.1	506.489	387.175	410.294	486.344	459.152	544.952	624.497
111	SecS	4.09345	5.30535	3.52444	4.00738	2.12493	1.71732	3.9277	2.17952	1.45639	2.14066	3.62239	2.91248	1.37122	0.1	3.66533	5.40463	2.80672	0.929153	1.31899	4.64363	3.91285	4.88385	3.35608	4.54453	1.9965	3.62714	2.94009	2.87081	4.7269	2.50522	3.84095	2.9681	5.8165	3.99903	2.33699	3.65729	2.88636	3.15696	5.1871	4.93737	0.1	3.97049	5.08807	3.36848	3.03139	3.1658	5.0321	5.92098
112	asl	4.79818	6.88273	3.52444	7.91477	5.92167	2.52598	7.25614	5.44734	6.65588	9.0047	7.39638	6.89682	8.68074	2.756	6.16106	6.92024	4.49842	8.39153	8.80706	6.55674	6.84581	8.01176	6.11122	7.80385	6.73776	5.68464	5.78017	10.7676	4.37098	6.24667	10.0759	9.24206	7.40442	7.21	8.84459	9.3166	9.01636	10.1046	10.0199	6.87232	6.1	6.55081	5.33748	8.97158	8.16132	9.29739	7.35309	5.14485
113	Rga	161.717	160.519	164.045	161.724	153.235	171.94	169.684	188.742	187.96	184.13	185.78	189.473	175.211	168.314	207.602	150.903	183.818	187.489	196.531	189.259	146.455	196.422	203.981	189.733	181.216	145.888	211.024	195.719	151.72	198.13	232.538	222.736	187.474	226.473	229.696	225.017	216.508	232.151	183.744	208.349	225.1	222.008	238.031	249.671	232.413	196.107	250.477	229.447
114	sisRNA:1	1.74436	1.67738	0.95611	2.2313	0.353116	1.31299	1.26495	2.4766	1.45639	0.656544	1.6096	1.97498	1.37122	0.1	1.88266	0.1	0.77668	0.929153	0.970706	2.01311	1.27319	2.49193	1.10187	1.28521	0.337063	1.56964	0.478678	2.03957	1.87958	1.43623	2.34457	1.53405	0.735167	1.70548	1.93026	2.36373	1.21455	2.32324	0.60871	0.341869	0.1	2.68032	3.84106	1.26731	1.5657	0.713159	1.55062	1.65226
115	Atu	4.56327	7.82915	12.5136	7.55955	5.41543	3.73897	6.09119	6.63564	7.33408	7.89161	4.62879	4.55309	5.18489	6.29734	5.44799	4.64682	8.22015	5.07492	7.23979	6.79588	5.96593	8.37974	5.10935	5.43343	7.21189	8.91785	6.72687	9.10514	3.65915	6.24667	5.83613	6.73247	8.67476	6.98065	7.42106	8.83152	7.90182	8.15926	6.20453	10.7422	3.1	6.55081	6.5845	9.20504	8.16132	7.86669	7.64322	10.5778
116	Spec2	21.7116	24.0762	21.9308	23.5443	18.8306	19.5079	21.9013	17.9245	15.4724	23.1038	11.9252	12.7561	14.4012	17.8067	14.7178	25.1075	20.062	10.0498	17.1658	18.7528	18.5777	16.1075	20.1374	23.5078	18.1168	25.0839	18.6552	15.3395	23.9463	20.678	20.7999	17.6671	23.9188	14.5494	18.606	17.078	19.4188	20.665	22.2289	20.9007	18.1	22.6778	16.81	21.5786	15.8562	25.2395	25.921	29.593
117	Dph4	0.804727	1.83512	1.81222	1.69847	1.87181	1.71732	1.76422	3.6649	1.90852	3.43926	2.36439	2.20936	2.00683	0.1	2.95226	3.88902	2.46838	1.75831	1.66727	0.817416	0.393296	0.835977	1.60281	1.28521	1.52238	2.1575	0.668017	1.90103	1.16775	1.97073	1.84578	1.89256	2.0055	0.55871	2.13363	1.07017	1.95758	3.15696	1.62613	1.79308	1.1	0.1	2.09523	3.60194	1.19927	1.73509	0.970371	1.2642
118	RpL13A	422.231	378.355	475.669	375.742	477.223	484.892	330.281	469.478	491.565	358.329	451.469	466.268	448.206	344.495	442.557	445.689	380.056	432.089	381.121	380.091	349.123	424.023	439.671	402.182	403.818	364.571	380.104	318.605	360.286	378.788	428.564	372.236	420.263	431.517	348.46	361.488	337.436	389.167	384.431	365.322	175.1	398.76	401.889	429.204	477.184	375.354	464.008	457.241
119	CG31549	11.8454	12.0881	13.7978	15.3743	15.7932	11.0169	9.91889	13.4684	13.89	7.7061	9.91237	13.4593	10.9054	4.52667	13.2917	12.9827	9.91185	10.879	10.2002	9.90468	9.77878	12.9796	14.1262	10.4706	10.2937	8.91785	8.62026	11.4603	8.64196	7.5829	8.0807	11.3931	11.533	13.8613	10.6749	12.7122	13.8461	15.3848	9.00243	10.9841	3.1	11.0664	13.069	15.742	8.16132	11.3413	12.2852	7.47324
120	CG12171	78.0897	61.1446	41.6213	67.7688	69.4537	41.746	78.1519	80.3101	60.9115	76.7175	56.4582	72.0525	45.5462	37.2841	56.7887	60.7243	51.1893	52.3366	81.598	66.1023	34.4157	60.0821	53.9505	48.1009	68.6112	51.2435	58.6058	59.811	38.8947	63.9719	49.2312	58.3582	56.9475	53.769	57.0415	45.3745	50.9976	54.2915	54.2777	47.7481	32.1	46.5458	51.2278	43.991	55.0636	54.2624	36.6556	44.7275
121	CG31548	10.9058	10.353	5.66471	9.86846	11.4902	6.56929	10.0853	10.7947	10.9511	6.40749	7.89958	8.77181	7.72733	5.41201	8.65679	2.37341	6.8668	5.90407	12.1157	4.88277	8.3123	7.64377	4.10748	5.43343	6.02658	5.39071	6.53753	5.64162	2.94732	2.50522	2.34457	2.43033	2.95825	3.08161	1.32018	2.68712	2.32909	0.933716	0.60871	3.00242	1.1	3.97049	1.09761	0.333463	1.19927	1.12193	0.390124	0.1
122	CG12170	12.3153	10.9839	9.94526	10.5789	8.19971	11.4213	9.75247	13.7654	11.6293	8.44815	9.15757	8.77181	10.2698	8.06801	10.0829	7.67804	10.5885	5.90407	10.2002	5.83933	8.3123	10.2197	7.8645	6.91494	6.73776	9.21177	6.15885	10.352	10.0656	6.51392	9.07829	6.91173	7.40442	6.98065	3.96389	5.27423	4.00091	4.26858	5.95017	6.38859	3.1	9.13113	4.83867	5.00271	5.22993	5.20966	2.71111	1.65226
123	MTA1-like	54.5989	49.3142	45.9019	54.981	47.6858	51.8543	54.8528	47.3349	56.3902	60.0212	55.4518	50.959	55.3981	39.9401	55.7191	53.1463	55.9261	50.6783	61.5718	56.0584	61.3989	55.6663	57.4571	56.6936	56.7581	57.7099	56.9017	73.9421	71.6389	62.3684	59.2071	69.8306	53.1365	65.2368	63.3458	79.8155	76.0748	62.9066	78.4414	72.1769	98.1	67.8335	70.6813	80.4111	73.0183	69.5914	76.9828	85.8624
124	Sec23	31.8127	40.1654	43.7616	41.838	34.5238	33.2551	35.3814	29.2133	31.523	32.565	26.2663	33.381	37.9188	31.0867	30.4053	31.9278	31.9039	28.2912	32.6644	33.8186	38.2285	29.3551	32.4103	26.7672	38.7413	34.1957	35.1277	37.506	22.5227	34.842	31.2746	35.9512	38.21	35.65	34.2649	28.0732	32.9791	32.337	32.9118	37.5897	16.1	27.8385	31.2755	30.2167	27.5818	36.8896	38.3963	30.3691
125	elm	33.9269	38.9035	36.0566	37.0425	26.9303	34.0638	37.2121	38.1256	41.0178	36.6464	42.8719	40.8809	36.012	26.66	37.8925	40.2636	38.3324	29.1203	44.1577	41.471	34.4157	35.2429	37.9206	36.8414	32.1035	41.5439	31.5303	36.1206	34.6238	35.1093	39.2553	38.8193	35.3518	42.0719	33.4515	39.8769	37.4373	36.7835	31.8944	28.8824	32.1	32.3541	48.9831	43.0571	45.5366	32.3931	37.2358	37.7423
126	MED27	9.02654	8.93332	7.37693	7.73716	6.93413	7.78228	7.75541	8.71516	9.36866	8.63367	4.37719	3.84997	7.40952	3.64134	7.94372	4.64682	7.54348	6.73322	7.58807	5.83933	8.89889	8.01176	4.60842	12.841	11.0049	8.62392	5.21216	7.02703	9.70971	4.91044	7.08311	5.11917	3.27584	5.37516	5.59079	4.62745	9.57364	5.1023	10.0199	7.11419	2.1	3.32541	6.8339	5.46964	7.42848	7.6623	10.8346	9.80163
127	CG2182	32.9872	38.2726	26.6394	29.583	32.7519	25.1685	33.7172	32.7782	30.6188	29.7823	24.5051	27.2873	29.6559	14.2654	33.2575	14.4983	31.9039	24.1454	29.5299	32.862	23.5637	31.931	23.3935	18.767	21.6727	24.496	23.01	49.4204	26.7936	13.1951	19.0542	16.5916	15.0264	14.0906	11.6917	20.6352	11.2455	12.0499	10.5286	10.9841	6.1	5.26065	8.82913	8.97158	7.06205	8.07107	6.1926	6.30904
128	Wdr33	10.436	9.72201	9.08915	8.80281	9.21217	7.37795	9.75247	9.60639	8.23834	9.74676	8.90597	12.9905	12.8122	9.83868	7.58719	6.92024	7.88181	10.879	12.2899	8.23071	10.3654	9.8517	11.371	10.4706	9.34546	6.86035	10.135	9.24368	8.64196	8.38464	9.82648	10.3176	9.62751	13.1732	10.0648	11.0952	7.90182	12.0499	10.2742	10.5004	7.1	11.0664	8.08092	11.5397	12.192	9.70616	9.38396	12.5181
129	Xe7	9.49635	13.35	10.8014	12.355	9.7184	11.8256	13.7466	9.90346	11.4032	14.3846	11.6736	9.47492	11.541	13.38	10.4394	9.19365	12.2802	10.0498	12.1157	12.5352	12.7117	10.9557	13.1243	16.1003	16.4573	17.4418	14.1111	19.3571	18.6076	17.2038	13.5674	14.082	14.0737	7.66871	15.7589	19.0183	17.1897	16.4964	17.3962	17.5145	9.1	19.4524	12.3208	12.2401	13.6577	14.4071	20.1185	18.3391
130	Atg17	71.2774	67.1386	60.0277	69.7225	76.7941	59.1322	70.4965	69.9125	77.1881	76.903	66.5222	70.1776	67.4747	90.4042	74.9719	60.7243	80.6249	72.2363	72.891	76.3852	89.8487	78.2976	68.4777	75.657	74.7749	95.9206	81.3265	108.162	107.586	81.3429	79.1588	89.011	80.4487	73.9523	88.7661	119.431	86.663	88.4739	82.2567	90.8008	109.1	86.5409	88.6383	80.878	85.8432	97.7967	82.205	91.6834
131	Rab23	31.3429	29.597	27.4955	32.2471	27.4365	25.9771	32.3859	22.3806	25.6453	30.3389	24.0019	27.9904	25.5244	30.2014	26.1269	22.0763	31.9039	24.9746	27.7884	30.9489	30.0162	28.9871	35.1655	35.6562	28.7846	31.5503	27.1755	27.8081	21.099	34.5748	39.7541	33.2624	34.399	36.3381	33.2481	32.1156	33.5364	35.394	34.6923	40.9758	31.1	29.7737	27.7838	29.7497	27.2154	31.9843	12.8654	8.24937
132	plx	3.15382	4.98987	2.66833	3.65217	5.16232	4.95196	3.76128	4.25904	4.39523	3.62478	5.38358	4.55309	5.18489	3.64134	2.59573	1.61561	2.80672	2.58746	6.8915	4.16536	6.84581	4.51586	4.10748	4.24822	4.6042	4.80285	5.59083	6.47287	5.79464	5.44493	6.58432	6.55322	5.8165	7.66871	7.21769	6.56779	5.11545	4.54649	6.96759	6.14672	7.1	6.55081	5.33748	7.33734	3.76424	5.82282	4.74198	3.59259
133	cas	0.1	0.1	0.1	0.1	0.353116	0.1	0.1	0.1	0.1	0.285515	0.603198	0.1	0.1	0.1	0.1	0.1	0.43834	0.1	0.1	0.1	0.686593	0.1	0.1	0.1	0.1	0.393928	0.289339	0.1	0.455915	0.1	0.349397	0.1	0.1	0.1	0.1	0.42339	0.285758	0.1	0.1	0.341869	1.1	0.745081	0.349404	0.1	0.1	0.1	0.390124	0.1
134	CG1239	19.3625	19.975	11.6575	14.6639	15.287	17.4862	18.4064	13.4684	16.6027	11.7874	17.9635	16.2717	14.719	11.6094	15.0744	16.7717	15.6636	10.0498	20.6487	12.2961	9.48548	15.9235	12.8738	9.58166	9.34546	8.03606	12.407	15.8936	10.4215	6.78116	4.58914	7.09099	4.22859	3.99903	4.57398	4.95084	5.30121	2.04534	3.91533	5.17924	1.1	0.745081	4.09046	1.9677	0.832848	1.12193	0.970371	0.488065
135	CG2100	7.61708	9.72201	5.23666	8.6252	5.16232	6.97362	7.58899	8.12101	7.10801	7.52058	6.89318	5.95933	7.09172	9.83868	6.87412	5.40463	9.57351	5.07492	5.32423	5.83933	5.67263	6.17181	6.86263	3.35932	7.68602	5.97856	7.29489	6.61141	5.79464	7.04841	5.83613	6.73247	4.54617	3.31097	5.59079	6.72949	7.15879	6.76973	8.49372	6.14672	3.1	6.55081	6.5845	5.23618	4.86351	9.70616	7.64322	10.5778
136	CG1236	13.7247	11.1416	10.8014	11.6445	11.7433	6.97362	8.92036	12.5771	9.59473	10.4888	12.4284	8.53743	12.4944	6.29734	10.0829	12.2249	13.6336	10.0498	10.2002	9.66555	13.5916	8.19575	13.6253	13.1373	8.39721	9.21177	9.37762	10.9062	15.0484	8.65189	11.3229	12.8272	7.72201	10.6503	8.03114	9.80169	11.2455	9.54878	12.5634	10.0166	8.1	11.7115	11.822	13.1739	11.4591	11.3413	13.7358	16.7868
137	Sym	128.36	120.927	118.671	122.472	114.508	120.186	132.073	109.423	109.742	130.888	113.32	110.255	97.3484	114.308	108.842	96.3411	114.459	99.5983	121.128	125.887	118.592	107.369	129.592	124.547	125.743	120.023	130.176	112.318	91.5702	135.861	117.317	140.995	120.782	117.53	128.829	126.222	119.542	129.604	114.56	133.853	75.1	104.603	96.3698	102.824	96.4695	110.06	45.3593	45.1156
138	Madm	15.3691	13.9809	8.23304	16.7952	11.4902	13.8472	17.075	14.6567	16.3767	15.3122	12.4284	9.00618	12.1766	16.9214	15.0744	13.7405	18.7087	10.0498	16.6434	13.2526	12.7117	13.3476	11.6215	15.2114	13.6126	15.3843	13.5431	17.5561	10.0656	18.8073	12.0711	16.7708	16.6143	16.3842	17.7926	13.5207	18.1185	13.7174	16.6331	19.9332	10.1	15.5819	17.3089	16.4424	13.6577	21.1518	19.2482	11.3539
139	CG2091	5.97272	7.04047	6.94888	9.15802	6.4279	8.18661	8.25467	5.15027	5.97769	6.40749	7.14478	4.78746	4.54927	4.52667	3.30879	3.88902	7.54348	7.56237	7.41393	4.88277	5.08604	5.43584	4.85889	5.13713	6.02658	6.56642	6.34819	5.50308	6.15056	8.91913	3.84095	5.29842	8.67476	6.75129	6.60761	6.2444	6.41576	6.49182	7.4763	8.08167	4.1	6.55081	6.08569	8.27119	3.76424	8.68423	7.93334	7.08518
140	Sec8	18.188	19.0285	18.0783	18.7489	20.3493	13.8472	24.7304	23.866	19.3155	28.2982	19.4731	15.5686	23.9354	26.66	19.7093	20.5607	16.002	21.658	22.3901	23.5356	33.2425	22.5473	21.1393	22.9152	24.7546	24.2021	24.3354	26.6998	20.3872	27.6264	23.7927	25.0166	19.155	23.0355	24.5035	22.5756	26.8491	25.3894	26.0442	25.0125	11.1	29.7737	22.2969	26.7147	30.1468	25.0351	26.2111	17.1749
141	jagn	17.2483	22.4988	15.0819	20.3473	19.3368	16.6775	20.2371	17.0333	19.3155	16.0542	18.4667	15.3343	18.2149	18.692	14.7178	18.2873	13.2953	20.8288	21.5194	17.0788	14.4715	22.3633	24.1449	16.6929	14.5608	13.9146	17.3299	16.8634	16.1162	16.1348	21.0493	23.5825	18.5198	18.9071	17.9959	21.1203	22.0194	22.0545	17.1418	15.5796	17.1	20.7426	30.0284	24.1466	22.0854	21.765	25.0506	21.4436
142	kat-60L1	0.1	0.1	0.1	0.1	0.1	0.1	0.1	0.1	0.1	0.1	0.1	0.1	0.1	0.1	0.1	0.1	0.1	0.1	0.1	0.1	0.1	0.1	0.1	0.1	0.1	0.1	0.1	0.1	0.1	0.1	0.1	0.1	0.1	0.1	0.1	0.1	0.1	0.1	0.1	0.1	0.1	0.1	0.1	0.1	0.1	0.1	0.390124	0.1
143	Hat1	46.1421	44.7398	57.8874	50.1855	56.5448	44.5763	41.0398	39.3138	50.9646	42.5828	38.8463	48.8496	40.1435	34.6281	61.4236	50.8729	46.4525	49.02	40.849	41.7101	52.3067	50.8824	45.6851	47.8046	41.1119	48.8921	43.08	53.9923	57.4023	39.6525	43.2457	38.2815	43.609	41.8426	42.3994	42.464	39.2948	41.7858	49.9536	52.1018	38.1	51.7065	45.4915	45.6252	47.7351	57.5326	57.5445	85.0863
144	Rpn5	229.606	246.171	255.649	257.81	243.597	226.929	247.237	209.241	224.356	252.956	238.113	219.004	214.619	287.834	219.724	242.597	226.449	213.192	217.428	212.455	259.081	201.206	230.781	257.29	258.973	243.473	241.318	200.153	211.87	274.028	240.269	241.199	261.471	228.996	236.814	216.771	207.777	239.654	270.988	283.57	253.1	274.905	208.103	248.971	229.481	265.394	246.995	220.909
145	CG1218	21.7116	18.3976	18.0783	17.328	19.843	13.0386	14.9116	14.3596	16.1506	19.0225	16.2024	12.2874	17.8971	13.38	12.5786	9.19365	13.2953	10.879	16.121	18.5137	12.1251	15.9235	21.3897	14.6188	19.065	10.0936	13.5431	14.5082	10.7775	15.333	14.565	12.4687	14.0737	16.3842	9.45468	14.1674	13.4745	14.5511	15.6157	16.0633	12.1	11.7115	15.3136	18.777	15.1234	16.4509	19.2482	14.8465
146	PSMG1	21.9465	21.8678	16.7941	26.2084	24.146	20.7208	24.0648	22.3806	24.7411	21.6197	22.2407	19.7873	18.5327	16.9214	17.2136	14.4983	19.7237	19.1705	25.0022	16.6006	17.4045	19.6034	14.8776	16.9892	16.6944	13.6207	18.0872	20.0498	12.2011	12.6606	7.8313	13.1857	8.35717	9.96226	8.84459	6.2444	8.27333	4.26858	5.95017	8.56541	1.1	2.03524	6.33509	1.9677	5.96278	3.57457	0.970371	0.1
147	CG10979	44.2629	57.9898	55.3191	52.4945	47.1796	44.9807	52.5229	47.3349	43.5045	43.8814	43.8783	51.4277	44.2749	55.8761	48.945	58.4509	55.5877	44.0451	50.7751	48.406	62.5721	48.1225	66.7244	55.8047	51.0685	50.0678	52.3576	48.5892	53.8432	39.9197	51.4758	56.9242	42.021	42.9894	41.586	45.3745	49.883	42.6195	44.8665	46.0551	31.1	28.4836	34.0189	35.3528	34.1774	34.2325	18.958	14.8465
148	CG11000	0.569818	0.730951	0.95611	0.810433	1.11246	0.1	0.432844	0.694149	0.326065	1.58412	0.603198	0.568746	0.1	0.1	2.2392	0.1	1.11502	0.929153	0.448282	0.339139	0.686593	0.651983	0.851403	0.692604	0.1	0.1	0.478678	1.06978	0.81183	0.1	0.598794	1.53405	0.417584	0.55871	1.11681	0.908474	0.657273	0.1	0.1	0.583737	0.1	0.745081	0.598807	0.566925	0.1	0.304386	0.680247	1.65226
149	Hpr1	4.56327	4.20118	5.23666	5.78347	4.65609	4.1433	4.92624	4.85319	3.49097	3.43926	2.36439	3.38122	6.45611	0.985335	3.30879	2.37341	4.49842	2.58746	2.18969	3.2088	3.32626	5.61983	2.10374	3.95192	4.36713	3.33321	5.02282	5.08746	1.87958	7.31566	3.84095	5.11917	2.64067	3.31097	4.9807	2.36373	3.62939	5.3802	4.16968	4.69551	4.1	0.745081	4.83867	6.40349	5.22993	6.64037	4.74198	3.20452
150	Sec20	32.5174	40.0077	36.9127	36.8649	29.4614	21.1252	30.3888	32.1841	26.3235	29.2258	29.7887	31.2716	31.8805	24.004	26.1269	25.8653	31.5656	17.5122	30.2264	26.8835	29.4296	24.7552	31.6589	38.9155	33.7629	33.3139	20.738	26.0071	33.556	33.5058	26.0373	28.781	42.3386	42.0719	27.1472	40.5237	30.9358	25.3894	30.1139	29.608	20.1	27.1934	44.4939	34.8859	35.6431	29.5316	32.884	24.9362
151	dgrn	17.0134	20.4482	19.3625	19.4593	17.8181	19.1035	21.2356	18.2216	27.2278	19.9501	20.4795	20.2561	21.7108	18.692	19.7093	11.4671	18.7087	18.3414	22.7383	17.5571	15.938	22.7313	21.3897	13.7299	17.8797	13.6207	20.9273	24.2061	21.8108	20.678	21.5481	26.2714	16.2968	23.2648	22.8766	23.2224	19.0473	26.501	16.1244	22.1101	27.1	16.8721	22.2969	23.2128	23.5511	20.9474	16.0568	9.41357
152	CG1208	0.1	0.730951	0.1	0.277608	0.1	0.908661	0.266422	0.694149	0.1	0.842058	0.1	0.334373	0.735611	1.87067	0.1	0.1	0.77668	0.1	0.1	0.339139	0.1	0.467989	0.600935	0.1	0.811189	0.1	0.1	0.377081	0.455915	0.367246	0.1	0.458512	0.417584	0.1	0.1	0.746779	0.1	0.1	0.354355	0.341869	0.1	0.1	0.598807	0.333463	0.1	0.1	0.1	0.488065
153	disp	8.55672	10.0375	8.6611	10.4013	8.95906	11.8256	8.75394	7.82394	8.69047	11.6019	9.40917	6.89682	9.31635	9.83868	8.65679	9.95145	8.55849	6.73322	8.11049	8.46985	9.19218	7.27578	8.11496	9.58166	12.4273	11.5632	8.43092	6.88849	7.57422	10.7899	9.82648	9.42131	13.4385	10.6503	10.4715	10.4485	10.8739	8.71507	10.0199	9.29101	8.1	11.7115	11.5726	13.4074	13.2913	11.5456	14.3161	7.86131
154	ECSIT	0.804727	1.67738	1.81222	3.11934	1.6187	1.71732	0.599266	1.2883	2.13458	1.58412	1.86119	1.03749	1.68903	0.1	2.2392	0.857804	1.45336	1.75831	1.66727	1.53483	0.686593	1.57195	1.60281	1.28521	0.811189	0.687856	1.99339	1.76249	1.52366	0.901739	1.09759	0.99628	1.37033	1.24677	1.93026	0.746779	1.4003	1.48953	1.11742	1.79308	2.1	2.68032	1.09761	1.03385	1.93212	2.14386	0.970371	0.488065
155	CG2017	2.91891	4.20118	1.38416	2.76412	0.859348	0.908661	1.5978	1.88245	3.71704	2.88272	3.11919	2.20936	2.32464	2.756	2.2392	2.37341	2.13004	2.58746	3.23454	3.44794	2.44637	1.75595	2.85514	2.17411	2.70769	3.03928	2.94009	2.73227	1.16775	0.634493	3.59156	1.89256	2.32309	3.08161	2.33699	1.55525	1.4003	2.32324	2.89791	2.51869	1.1	2.03524	2.09523	1.9677	1.19927	3.57457	2.42099	1.65226
156	Rm62	241.586	271.409	308.728	287.47	265.619	351.867	250.232	275.488	251.484	276.888	241.635	252.285	282.311	335.642	299.588	277.456	293.441	253.821	244.594	230.391	352.642	281.795	257.33	292.846	305.911	303.434	231.662	259.864	296.933	305.295	261.967	293.363	280.844	210.418	274.64	251.374	269.448	276.894	315.755	319.125	304.1	441.335	305.869	359.866	332.446	341.834	392.637	374.971
157	Gasp	1.74436	1.04643	3.09638	2.58652	1.6187	1.71732	1.93064	0.1	0.326065	1.21309	0.1	0.334373	0.417805	4.52667	0.456533	4.64682	2.13004	0.929153	0.622423	0.1	1.56648	0.467989	0.600935	1.58151	2.70769	3.03928	0.478678	0.654162	12.2011	1.97073	0.598794	0.1	1.05275	0.55871	0.506725	0.908474	0.1	0.655811	0.863066	2.03495	0.1	1.39016	0.598807	0.333463	0.1	1.32632	1.26049	3.98065
158	Osi6	41.9138	28.3351	39.9091	45.2125	41.1048	58.3236	45.2003	1.2883	0.326065	36.4608	0.1	1.27187	1.68903	83.3215	0.456533	36.4746	48.8209	0.1	0.622423	1.05655	38.8151	0.835977	0.350468	39.8044	31.1553	43.8953	1.80405	0.654162	143.89	34.0403	1.09759	1.35479	38.21	1.70548	0.506725	1.55525	0.471515	1.21162	36.9815	52.3436	5.1	40.095	0.848211	1.50078	0.466424	29.5316	35.205	33.4736
159	Osi7	3.15382	3.25476	2.24027	3.65217	3.64362	3.33464	3.76128	0.1	0.326065	2.6972	0.1	0.1	0.1	3.64134	0.456533	3.13122	8.22015	0.1	0.1	0.1	5.37933	0.283994	0.350468	4.24822	1.75944	5.68464	0.1	0.792703	43.8776	2.77246	0.1	0.1	2.64067	0.329355	0.1	0.42339	0.1	0.1	3.15226	3.48616	0.1	2.03524	0.1	0.333463	0.466424	3.98334	2.71111	2.42839
160	Osi15	6.20763	4.35892	3.09638	5.25064	5.41543	6.97362	5.25908	0.1	0.55213	4.55235	0.1	0.1	0.1	6.29734	0.1	3.88902	5.51344	0.1	0.274141	0.339139	3.91285	0.1	0.1	4.84083	3.18182	6.86035	0.1	0.238541	15.4044	3.5742	0.349397	0.1	4.22859	0.329355	0.1	0.261695	0.285758	0.377905	5.1871	4.93737	0.1	6.55081	0.1	0.1	0.1	3.57457	4.74198	4.36872
161	Osi20	4.09345	3.57023	6.09277	5.78347	4.40297	5.35629	5.4255	0.1	0.1	4.55235	0.1	0.1	0.1	7.18268	0.1	4.64682	3.4834	0.1	0.1	0.1	3.91285	0.1	0.1	2.76672	1.9965	4.80285	0.1	0.1	14.3366	2.50522	0.1	0.1	5.18134	0.1	0.1	0.1	0.1	0.1	6.71324	5.90485	0.1	3.97049	0.1	0.1	0.1	3.37018	5.0321	3.98065
162	SmD2	47.7865	46.9481	44.1896	46.1006	54.5199	48.2153	48.1959	40.7992	40.3396	38.8725	30.7951	36.8966	32.1983	45.2521	29.6922	37.2324	46.7909	34.0953	39.8042	33.1011	37.9352	33.587	35.1655	39.8044	42.7713	40.956	36.2638	30.4404	32.4883	36.4455	33.5192	28.6017	37.5749	34.7326	28.9775	31.1454	37.623	35.1161	36.9815	43.3945	32.1	45.9008	45.4915	38.6213	37.1088	47.5177	47.9704	52.4888
163	CG18048	2.21418	2.15059	0.528055	1.52087	0.353116	1.31299	1.93064	2.4766	1.90852	1.95515	0.854798	0.803119	0.735611	0.985335	1.1696	0.857804	0.43834	4.24576	2.01555	0.578277	0.393296	1.57195	0.600935	0.988905	0.1	0.687856	0.478678	1.90103	0.455915	0.1	0.1	0.637768	0.417584	0.1	0.1	0.585084	0.471515	0.1	0.1	0.1	0.1	0.1	0.1	0.1	0.1	0.1	0.1	0.1
164	Pak	25.7051	31.963	24.9272	30.6486	23.1335	30.8291	26.8939	28.6192	27.0017	29.0403	29.2855	29.3966	30.9271	28.4307	20.7789	24.3497	27.1672	29.1203	30.7488	28.5575	32.3626	31.379	31.4085	31.2117	27.8364	26.2596	28.6902	40.9695	30.3528	31.1006	34.2674	34.8757	28.6825	25.7877	38.5355	33.4091	37.0658	29.8359	31.3857	36.3803	39.1	29.7737	34.7671	33.7186	25.3832	28.7141	36.0753	31.1452
165	CG42724	18.4229	19.0285	17.2222	20.8802	14.7807	12.2299	22.2341	14.0625	9.36866	21.9907	16.2024	13.928	15.6725	7.18268	15.0744	12.9827	23.7838	10.0498	18.0365	14.4483	20.3374	16.6595	14.3767	16.1003	17.1685	15.9721	14.4898	23.2363	24.3022	23.0832	18.0566	17.6671	18.2023	14.0906	20.0295	23.7074	17.747	19.8313	18.4136	21.8682	26.1	20.0975	14.316	19.7109	15.8562	25.0351	25.6309	22.9959
166	CG10286	8.32181	10.5107	3.52444	8.98042	5.41543	7.78228	10.4182	6.93272	6.42982	9.56124	8.40278	7.83431	8.68074	7.18268	8.65679	9.95145	7.88181	6.73322	9.67776	8.94813	6.55252	7.64377	3.10561	7.21124	7.68602	7.4482	9.18828	8.68952	8.28605	8.65189	9.32769	8.52503	1.68792	4.22839	7.21769	4.78915	3.81515	6.21392	4.93275	3.24429	3.1	5.26065	4.09046	2.43463	2.66497	4.39212	2.13087	2.04033
167	CRAT	4.09345	6.09404	6.09277	5.07303	6.68101	4.54763	5.4255	3.6649	3.9431	6.96404	3.11919	3.6156	4.23147	4.52667	4.37839	1.61561	3.14506	3.41661	6.0208	6.07847	4.79274	5.06785	5.35982	4.54453	7.44895	3.33321	5.21216	4.94892	4.37098	3.5742	4.33975	4.22289	6.45167	4.45774	4.9807	6.4061	7.5303	3.71277	3.91533	5.90485	4.1	5.26065	5.58688	5.93656	4.86351	6.02721	4.16173	4.75678
168	CG1024	1.03964	2.93928	2.66833	3.47456	2.63116	2.52598	1.76422	3.36782	3.9431	2.14066	2.61599	4.78746	0.735611	3.64134	3.30879	2.37341	3.4834	4.24576	3.0604	2.49139	4.79274	2.12394	1.85327	3.35932	1.28532	1.56964	2.75075	4.11768	1.52366	1.97073	3.59156	2.07182	3.27584	4.6871	3.76053	2.20203	1.21455	0.933716	1.11742	2.27682	2.1	3.32541	1.84583	2.90155	3.39781	2.96141	2.42099	4.36872
169	TfIIFalpha	33.2221	34.0136	41.1933	41.1275	37.8143	34.8724	43.869	32.4811	45.0869	43.3249	43.6267	36.1935	42.0503	54.1054	42.1709	40.2636	51.5276	26.6329	39.4559	42.6667	61.1056	46.6506	36.6683	40.6933	32.5776	55.3585	47.0561	59.811	57.7583	47.9371	50.4782	42.9422	34.0814	38.1729	48.297	69.9522	58.4279	54.5694	60.6365	58.6322	31.1	63.3179	42.2492	45.6252	44.4373	50.9922	61.3161	71.504
170	gzl	35.5712	37.4839	33.9163	41.6603	33.0051	39.7244	42.5376	31.2928	43.5045	52.0441	44.6331	42.5215	41.7325	36.3987	44.6666	31.17	37.3174	44.8742	43.1129	44.3407	47.3207	44.9946	34.6645	48.6935	47.0385	49.4799	41.5653	55.7933	47.7926	50.8768	41.4999	48.3199	38.8452	43.9068	58.6684	59.6037	57.1276	52.3462	52.4972	48.7156	37.1	49.1262	43.4962	47.7264	37.8417	44.4519	47.1	53.2649
171	Dmtn	135.877	146.165	137.078	137.036	121.596	140.807	139.395	169.73	141.165	140.163	138.48	140.489	144.066	156.804	169.453	118.317	155.398	146.86	169.888	158.41	144.108	158.519	138.609	146.473	146.368	131.192	166.529	158.59	150.652	156.439	171.685	166.808	156.669	154.915	177.229	179.581	173.226	166.287	149.661	178.841	195.1	172.982	176.179	210.45	175.983	175.872	201.156	212.372
172	gpp	58.8272	52.469	55.7471	53.7377	61.354	56.3019	67.3345	68.7242	54.8077	70.039	59.729	56.8183	75.1021	93.0602	88.1636	58.4509	111.414	83.0153	59.4821	76.8635	119.472	78.1136	67.2253	71.5087	56.7581	100.917	79.4331	136.008	165.245	65.0409	80.4058	73.0572	58.853	70.2826	105.645	164.059	109.511	108.205	94.7201	77.9817	112.1	55.577	83.4008	76.2088	49.2008	70.8177	81.3346	82.3698
173	CG9727	18.6578	18.0821	18.0783	20.1697	13.262	12.6342	18.5728	20.5981	22.0283	21.2487	17.2087	15.803	18.5327	15.1507	15.7874	15.2561	16.002	10.879	19.9521	15.644	13.005	23.2833	22.6421	16.9892	17.8797	19.2053	17.5192	20.4655	15.4044	22.2815	16.0614	20.7144	16.2968	19.3658	19.8262	21.282	18.49	19.5534	20.9571	22.1101	11.1	25.9032	19.5535	21.1116	20.9862	22.5825	20.1185	14.0704
174	Zif	10.9058	7.04047	8.6611	8.6252	8.95906	7.37795	8.58752	8.71516	11.1772	7.52058	6.13838	6.66245	8.04513	10.724	9.72638	10.7093	9.57351	10.879	11.5933	7.27416	8.3123	9.8517	4.85889	8.39645	9.10839	8.91785	5.78017	9.6593	8.64196	11.3244	7.8313	8.70429	5.18134	9.04484	7.21769	11.4186	7.15879	8.71507	8.23937	8.32354	2.1	10.4213	11.822	10.1389	10.3599	9.70616	10.8346	10.9658
175	Taf1	9.96617	10.5107	6.94888	8.6252	11.4902	8.99527	10.5846	8.41809	9.59473	8.63367	8.90597	9.00618	12.4944	8.06801	11.8656	6.92024	12.2802	6.73322	7.23979	8.70899	9.48548	10.9557	10.8701	8.39645	8.16014	9.79963	8.8096	12.0145	10.0656	9.18638	10.3253	14.6197	11.533	11.7971	10.4715	11.9037	14.0318	13.4395	12.5634	13.6446	9.1	9.13113	10.3256	15.2751	10.3599	13.5895	17.7975	9.80163
176	CG1307	104.634	116.353	107.542	105.067	112.737	95.1176	106.444	115.365	111.098	98.9792	95.9593	107.912	110.378	80.6655	93.155	103.919	90.4367	104.573	91.35	93.1249	98.6475	97.433	103.293	112.695	103.222	104.445	98.5563	107.053	118.264	89.6276	100.607	97.0775	90.2937	109.273	105.849	121.533	124.929	112.652	100.825	114.988	133.1	98.1523	144.006	122.434	123.951	106.585	135.588	129.714
177	twr	24.7654	31.6476	34.7724	36.6873	24.9054	25.5728	22.8998	28.6192	27.2278	27.1851	26.0147	29.1623	24.571	23.1187	16.857	30.4122	20.4004	13.3664	22.5642	24.7313	21.8039	24.5712	27.401	34.1747	30.6811	27.1414	20.1699	27.254	31.7764	26.2902	32.0228	25.1958	28.6825	34.7326	22.8766	24.6776	30.9358	23.1661	28.8421	30.0917	27.1	25.2582	32.2731	28.349	29.0475	28.7141	27.6618	27.6526
178	agt	17.4833	16.978	15.0819	16.2624	19.3368	19.9122	22.7334	19.7069	17.2809	22.5473	13.6864	22.8342	17.5793	21.348	15.7874	16.7717	16.6786	13.3664	19.9521	15.4049	17.9911	19.4194	13.1243	17.8781	19.065	15.9721	19.6019	21.5738	15.7603	22.5487	17.3084	18.5634	15.0264	21.6594	19.0127	15.6227	20.3476	16.7743	19.6854	16.7889	18.1	18.8073	17.8077	16.4424	14.0241	18.9036	15.4766	15.6226
179	lab	0.1	0.1	0.528055	0.1	0.1	0.908661	0.266422	0.1	0.1	0.285515	0.1	0.334373	0.1	0.1	0.1	0.1	0.1	0.1	0.1	0.1	0.686593	0.1	0.350468	0.1	0.1	0.1	0.1	0.238541	0.455915	0.1	0.598794	0.279256	0.1	0.1	0.1	0.261695	0.285758	0.377905	0.1	0.1	1.1	0.745081	0.848211	0.333463	0.466424	0.304386	0.390124	0.1
180	Ccp84Ag	2.21418	1.04643	0.95611	1.16565	1.6187	1.31299	2.59633	2.17952	1.00426	1.21309	1.1064	1.74061	1.05342	2.756	1.1696	2.37341	0.77668	1.75831	2.01555	0.578277	1.27319	0.835977	1.60281	0.988905	2.23357	0.981785	1.80405	1.20832	4.01507	2.50522	1.59638	0.458512	1.05275	1.93484	1.93026	2.04034	0.84303	2.32324	1.37178	2.76056	3.1	0.745081	1.59642	1.9677	0.832848	0.713159	0.680247	2.42839
181	Ccp84Ae	0.334909	0.415476	0.528055	0.455217	0.1	0.50433	1.43138	0.1	0.55213	0.842058	0.854798	0.334373	0.735611	0.1	0.813066	0.1	0.1	1.75831	0.448282	0.817416	0.393296	0.467989	0.350468	0.692604	0.337063	0.687856	0.289339	0.377081	1.16775	0.367246	0.848191	0.1	1.05275	0.1	0.1	1.23186	0.471515	1.21162	0.1	1.06747	1.1	0.745081	0.349404	0.1	0.1	0.1	0.390124	0.1
182	Ccp84Ad	0.1	0.257738	0.528055	0.277608	0.1	0.908661	0.432844	0.397075	0.326065	0.471029	0.1	0.334373	0.1	0.1	0.456533	0.1	0.1	0.1	0.274141	0.339139	0.686593	0.835977	0.1	0.1	0.1	0.1	0.857357	0.1	1.87958	0.367246	0.1	0.279256	0.1	0.1	0.506725	0.746779	0.1	0.377905	0.1	0.341869	0.1	0.1	0.598807	0.1	0.1	0.304386	0.680247	0.1
183	Ccp84Ac	0.804727	0.573214	0.95611	0.455217	0.1	0.1	0.93211	0.1	0.1	1.21309	0.854798	0.1	0.1	0.985335	0.1	0.1	0.1	0.1	0.1	0.339139	0.393296	0.651983	0.600935	0.692604	0.1	0.1	0.1	0.238541	0.455915	0.367246	0.1	0.458512	0.735167	0.329355	0.506725	0.261695	0.1	0.377905	0.354355	0.341869	1.1	0.745081	0.598807	0.1	0.1	0.304386	0.390124	0.1
184	Ccp84Ab	0.334909	0.257738	0.528055	0.277608	0.606232	0.908661	0.765688	0.397075	0.55213	1.02757	0.1	0.568746	1.05342	0.1	0.456533	0.857804	0.43834	0.929153	0.448282	0.339139	0.393296	0.1	0.350468	0.1	0.337063	0.393928	0.1	0.238541	0.455915	0.367246	0.1	0.1	0.417584	0.329355	0.303363	0.585084	0.1	0.377905	0.354355	0.583737	0.1	0.745081	0.349404	0.333463	0.1	0.1	0.680247	0.1
185	zen2	0.1	0.1	0.1	0.1	0.1	0.50433	0.1	0.1	0.1	0.1	0.1	0.1	0.1	0.1	0.1	0.1	0.1	0.1	0.1	0.1	0.1	0.283994	0.1	0.1	0.811189	0.1	0.1	0.1	0.1	0.367246	0.848191	1.17554	1.68792	2.85226	1.52354	2.84881	1.58606	2.60115	1.37178	2.03495	1.1	5.26065	5.83629	8.03773	6.3292	5.41405	14.0259	12.13
186	zen	0.1	0.415476	0.528055	0.1	0.1	0.1	0.266422	0.1	0.1	0.285515	0.603198	0.568746	0.1	0.1	0.1	0.1	0.43834	0.1	0.622423	0.339139	0.1	0.467989	0.350468	0.692604	0.574126	0.1	0.289339	0.238541	1.16775	1.97073	2.34457	1.89256	6.13409	4.91645	5.18407	3.3339	4.55818	2.87905	4.42404	4.45364	4.1	14.2918	7.83152	14.1078	14.757	9.50178	41.5877	50.1604
187	bcd	17.0134	22.341	19.3625	22.8339	21.3617	17.0819	20.9027	16.4391	15.6985	19.3935	14.1896	13.4593	12.4944	21.348	14.7178	37.9902	13.2953	15.0247	19.4297	22.1008	16.5246	12.7956	20.8888	17.8781	15.5091	17.4418	18.8446	18.5259	17.1839	20.678	22.0469	23.5825	20.4254	23.7236	21.6564	18.5332	20.9048	19.8313	27.316	30.3336	10.1	18.1623	20.0523	25.5474	19.8869	25.6483	39.5568	24.5481
188	Ama	5.5029	2.46607	3.52444	3.11934	2.37804	2.93031	3.42844	3.96197	3.26491	3.06823	0.854798	1.27187	2.96025	8.06801	3.66533	3.88902	5.51344	1.75831	4.27939	2.96966	2.15307	2.49193	5.10935	2.17411	1.75944	3.92107	4.07612	3.97914	19.3194	2.50522	2.84337	2.78884	3.59342	3.08161	2.94708	9.3166	1.4003	2.87905	2.3892	3.9699	7.1	3.97049	2.59404	1.9677	1.19927	2.75702	6.77285	8.24937
189	Dfd	0.1	0.1	0.1	0.1	0.1	0.1	0.1	0.1	0.1	0.1	0.1	0.1	0.1	0.1	0.1	0.1	0.1	0.1	0.1	0.1	0.1	0.1	0.1	0.1	0.1	0.1	0.1	0.1	0.1	0.1	0.1	0.1	0.1	0.1	0.1	0.1	0.1	0.1	0.1	0.1	0.1	0.1	0.1	0.1	0.1	0.1	0.1	0.1
190	lncRNA:CR42651	0.1	0.1	0.1	0.1	0.1	0.1	0.1	0.1	0.1	0.1	0.1	0.1	0.1	0.1	0.1	0.1	0.1	0.1	0.1	0.1	0.1	0.1	0.1	0.1	0.1	0.1	0.1	0.1	0.1	0.1	0.1	0.1	0.1	0.1	0.1	0.1	0.1	0.1	0.1	0.1	0.1	0.1	0.1	0.1	0.1	0.1	0.1	0.1
191	Scr	0.1	0.1	0.1	0.1	0.1	0.1	0.1	0.1	0.326065	0.1	0.1	0.1	0.1	0.1	0.1	0.1	0.1	0.1	0.1	0.1	0.1	0.1	0.1	0.1	0.1	0.687856	0.1	0.1	0.455915	0.1	0.1	0.1	0.1	0.1	0.1	0.1	0.1	0.1	0.354355	0.1	0.1	0.1	0.1	0.1	0.1	0.1	0.1	0.1
192	ftz	0.1	0.1	0.1	0.1	0.1	0.1	0.1	0.1	0.1	0.1	0.1	0.1	0.1	0.1	0.1	0.1	0.1	0.1	0.1	0.1	0.1	0.1	0.600935	0.1	0.337063	0.1	0.1	0.1	0.455915	0.367246	0.349397	0.1	0.417584	0.329355	0.710088	0.1	0.84303	0.377905	1.11742	0.1	1.1	1.39016	1.59642	2.66809	2.29854	1.12193	5.0321	1.2642
193	lncRNA:CR44931	0.1	0.1	0.1	0.1	0.1	0.1	0.1	0.1	0.1	0.1	0.1	0.1	0.1	0.1	0.1	0.1	0.1	0.1	0.1	0.1	0.1	0.1	0.1	0.1	0.1	0.1	0.1	0.1	0.1	0.1	0.1	0.1	0.1	0.1	0.1	0.1	0.1	0.1	0.1	0.1	0.1	0.1	0.1	0.1	0.1	0.1	0.1	0.488065
194	lncRNA:CR45559	0.1	0.1	0.1	0.1	0.1	0.1	0.1	0.1	0.1	0.1	0.1	0.1	0.1	0.1	0.1	0.1	0.1	0.1	0.1	0.1	0.1	0.1	0.1	0.1	0.1	0.1	0.1	0.1	0.1	0.1	0.1	0.1	0.1	0.1	0.1	0.1	0.1	0.1	0.1	0.1	0.1	0.1	0.1	0.1	0.1	0.1	0.1	0.1
195	Antp	0.334909	1.04643	0.528055	0.455217	0.353116	0.1	0.432844	0.397075	0.1	0.471029	0.1	0.334373	0.735611	0.1	0.456533	0.1	1.45336	0.1	0.448282	0.339139	0.393296	0.283994	0.600935	0.988905	1.28532	0.687856	1.23603	0.792703	2.59141	0.1	0.848191	0.279256	0.417584	0.329355	0.506725	1.39356	0.285758	0.1	0.60871	0.583737	0.1	0.745081	0.598807	0.333463	0.1	0.1	0.390124	0.488065
196	Sodh1	0.334909	0.1	0.1	0.277608	0.1	0.1	0.1	0.1	0.1	0.1	0.1	0.1	0.1	0.1	0.1	0.1	0.1	0.1	0.1	0.1	0.1	0.1	0.1	0.1	0.1	0.1	0.1	0.1	0.1	0.1	0.349397	0.1	0.417584	0.1	0.1	0.1	0.1	0.1	0.1	0.1	0.1	0.1	0.1	0.1	0.1	0.1	0.1	0.1
197	CG1105	11.6105	9.56427	7.80499	7.73716	5.66855	6.56929	7.92183	8.41809	9.1426	6.22198	5.63518	6.1937	6.45611	3.64134	7.94372	9.19365	7.54348	5.90407	7.58807	5.36105	5.67263	7.09178	8.36543	7.80385	10.5308	5.09678	6.34819	6.05724	4.37098	4.64319	8.82889	6.01545	6.13409	10.8797	4.37062	7.21457	6.04424	4.26858	5.69581	7.59793	0.1	5.90573	8.33032	8.03773	7.7949	9.29739	7.06297	14.4584
198	CG1965	6.91236	4.20118	7.80499	5.96107	3.64362	7.37795	7.08972	5.74442	6.20375	6.40749	6.64158	5.49058	4.86708	8.06801	7.94372	5.40463	6.19012	7.56237	6.8915	7.27416	5.96593	7.82776	5.10935	7.50754	7.68602	3.92107	7.8629	7.16557	2.94732	7.04841	7.58191	8.34578	7.72201	5.83387	9.25132	5.11254	9.57364	6.21392	8.74808	8.32354	3.1	7.84097	4.83867	8.50465	7.06205	10.7281	6.48272	5.92098
199	Ufl1	2.21418	1.04643	3.09638	1.69847	3.39051	1.71732	0.765688	1.2883	1.45639	1.3986	2.11279	1.74061	1.68903	0.1	0.813066	0.857804	0.43834	0.1	1.31899	0.339139	2.44637	1.38796	3.60655	0.692604	1.52238	1.86357	1.42537	1.62395	1.52366	1.43623	2.09518	0.99628	2.64067	2.16419	1.7269	0.908474	0.657273	1.21162	1.62613	1.55121	1.1	1.39016	1.09761	2.90155	1.19927	1.12193	1.55062	2.04033
200	CG1943	455.118	433.09	482.518	414.46	464.821	520.069	405.837	544.638	493.6	392.649	519.401	515.955	521.301	519.792	564.135	551.781	492.384	609.527	456.524	531.466	459.402	452.91	520.822	501.739	455.735	516.532	457.165	369.588	570.632	504.127	506.376	438.022	545.391	517.525	457.463	450.258	436.445	505.61	451.835	445.138	698.1	521.971	563.254	548.27	611.661	463.648	544.082	661.363
201	Ref1	111.447	101.999	113.963	121.762	106.915	108.056	111.436	105.264	101.829	100.092	97.9721	108.38	107.2	70.0415	93.155	119.075	104.985	70.578	107.719	85.4725	97.7677	100.377	109.805	102.917	108.912	106.796	99.8817	104.56	116.84	99.7829	105.595	102.814	101.409	104.915	107.679	109.244	106.911	97.3669	110.999	108.215	88.1	96.2171	97.3675	109.827	93.1716	115.17	133.267	128.938
202	Dpck	11.6105	9.56427	6.94888	11.2893	10.2246	8.18661	8.4211	5.74442	8.23834	7.89161	7.89958	7.59994	10.5876	5.41201	9.36985	7.67804	9.91185	4.24576	8.9812	6.79588	7.43241	8.56374	6.86263	9.58166	10.2937	5.68464	6.91621	6.19579	9.35379	8.38464	7.58191	6.19471	4.86375	9.04484	5.38743	6.72949	7.5303	8.71507	9.00243	9.29101	9.1	5.90573	7.83152	9.67196	10.3599	11.1369	7.06297	10.5778
203	Tailor	8.32181	11.1416	12.0855	11.1117	9.97152	6.56929	16.9086	9.01224	12.3075	11.9729	7.64798	10.6468	9.95197	12.4947	6.51759	8.43584	10.5885	7.56237	11.4192	8.23071	15.3514	12.7956	10.3692	8.39645	9.81958	9.79963	8.8096	12.153	6.15056	13.1951	8.0807	8.34578	10.8978	13.6319	12.0984	8.34644	11.8027	11.772	13.5808	10.9841	10.1	13.0016	8.33032	11.3062	10.7263	17.2685	17.5074	12.5181
204	alphaTub84B	337.194	359.9	332.271	289.957	342.819	446.481	388.196	503.939	330.607	396.73	363.661	435.8	380.513	411.781	525.629	393.4	355.018	531.587	369.976	446.811	370.24	365.329	360.022	349.736	381.06	334.296	415.131	365.293	280.561	480.342	466.472	392.312	350.712	396.425	459.903	432.472	407.838	558.69	410.884	453.846	336.1	554.87	352.258	339.321	577.217	434.83	510.718	441.33
205	lncRNA:CR43685	13.4898	18.7131	9.51721	22.301	15.0338	15.4646	13.2473	20.3011	23.1586	24.0314	22.4923	20.4905	22.6642	15.1507	23.6312	11.4671	17.6937	11.7081	19.4297	15.8832	20.0441	21.2593	20.1374	12.5447	18.828	13.0328	18.6552	22.2665	7.93013	16.402	22.7951	17.4878	18.2023	23.2648	20.2329	21.282	25.5488	21.4987	12.3091	16.7889	33.1	10.4213	31.5249	28.1155	19.154	20.9474	11.4148	13.6823
206	e(y)2b	0.334909	0.257738	0.95611	0.277608	0.606232	0.908661	0.765688	0.1	0.1	0.842058	0.603198	0.334373	0.1	0.985335	0.1	0.857804	0.1	0.1	0.448282	0.817416	0.686593	0.651983	0.600935	1.58151	1.28532	0.393928	0.478678	0.515622	0.1	0.1	0.349397	0.1	1.05275	1.01742	0.1	0.261695	0.84303	0.377905	0.60871	0.583737	2.1	0.1	0.598807	0.800388	1.19927	1.12193	2.71111	0.876131
207	Alh	90.7748	103.576	90.4196	91.7459	83.8814	86.6267	102.283	100.808	97.3079	99.3503	77.341	85.1774	82.4116	100.143	86.3809	103.919	83.3316	79.6987	89.4344	89.5379	96.0079	99.0889	87.0123	88.1016	109.149	78.5788	100.45	84.4712	98.6885	88.5586	109.336	97.6153	101.727	93.6768	106.662	104.878	110.997	99.0343	102.605	134.821	120.1	104.603	132.533	107.259	99.4008	84.716	97.2915	80.4295
208	Mlp84B	0.334909	0.257738	0.1	0.810433	0.1	0.1	0.432844	0.1	0.326065	0.285515	0.351599	0.1	0.1	0.1	0.1	0.1	0.1	0.929153	0.448282	0.1	0.393296	0.1	0.600935	0.1	0.337063	1.56964	0.857357	0.1	0.455915	0.367246	0.1	0.1	0.1	0.1	0.303363	0.42339	0.285758	0.1	0.60871	0.1	2.1	0.1	0.349404	0.1	0.1	0.1	0.970371	1.2642
209	CG10098	13.2549	18.3976	15.0819	11.4669	11.4902	13.8472	14.2459	14.9537	13.2118	14.5701	12.1768	10.8812	9.31635	11.6094	11.509	9.95145	14.3103	11.7081	11.9416	12.5352	10.952	13.1636	10.6196	12.5447	10.7678	16.266	8.8096	9.6593	12.9129	8.91913	13.0686	11.0346	13.7561	14.5494	9.65805	8.66982	9.57364	12.0499	15.107	10.7422	12.1	13.6467	8.57973	10.8393	9.99344	11.5456	10.8346	13.6823
210	CG10068	9.96617	10.353	6.94888	11.1117	7.44036	6.97362	10.0853	9.01224	6.20375	10.3033	7.39638	10.178	12.8122	7.18268	12.5786	6.16243	9.57351	7.56237	11.0709	8.70899	4.49944	9.8517	8.6159	6.02604	6.5007	7.74213	8.43092	10.2135	5.08281	7.04841	4.33975	8.88355	7.08684	5.14581	10.6749	5.43593	10.1309	6.49182	6.96759	7.8398	4.1	4.61557	7.83152	7.33734	8.52775	5.20966	3.87161	4.36872
211	CG2656	9.49635	13.8232	10.8014	11.2893	10.2246	10.6126	13.2473	10.7947	9.82079	12.1584	11.6736	9.94367	8.04513	12.4947	14.7178	12.2249	12.9569	9.22068	10.5485	10.1438	12.1251	12.4276	10.8701	13.4336	8.63427	12.7389	10.135	10.352	12.557	12.3933	10.0759	13.3649	13.4385	11.109	9.45468	10.7719	12.7315	8.71507	12.8178	10.5004	15.1	8.48605	13.3184	13.1739	11.8256	12.3632	11.1247	17.1749
212	gfzf	11.1407	11.7726	13.3697	13.9534	12.5027	17.0819	13.4138	12.8742	15.9245	12.9005	9.91237	9.94367	13.4478	20.4627	14.3613	10.7093	11.6036	12.5373	17.34	16.1223	13.8849	18.1314	13.8757	10.1743	10.5308	8.91785	15.8151	17.8332	12.9129	15.0658	13.318	14.799	13.1209	17.0723	15.9623	14.8142	18.49	15.9406	15.87	19.9332	9.1	9.77622	15.8124	16.4424	12.192	14.4071	20.6988	16.7868
213	Sas-4	4.79818	7.82915	2.66833	5.42825	7.94659	4.1433	5.59192	4.85319	5.52556	6.59301	5.13198	7.59994	5.50269	4.52667	7.94372	6.16243	5.85178	5.07492	4.62767	9.90468	5.96593	6.90779	5.10935	4.24822	4.36713	5.68464	6.91621	6.61141	4.01507	3.30696	4.58914	5.65694	4.86375	2.6229	3.3538	3.1722	2.88636	5.1023	5.1871	3.9699	4.1	2.03524	1.34702	0.800388	2.29854	2.96141	0.1	0.488065
214	MAGE	32.7523	33.3827	33.9163	39.3514	44.6484	30.8291	43.0369	36.6402	44.4087	28.4837	31.0467	42.0528	36.9654	29.3161	35.7533	37.2324	42.7308	39.8993	43.6353	47.2103	35.0023	45.7306	44.4328	36.8414	30.4441	40.3682	41.3759	48.1736	34.2679	27.0919	40.7517	41.1496	32.1759	37.2555	35.2817	46.0213	41.8955	38.173	39.5251	38.0734	43.1	34.2893	41.501	39.0882	36.7424	39.751	41.5877	41.623
215	sas	0.1	0.1	0.528055	0.1	0.1	0.1	0.432844	0.1	0.1	0.1	0.1	0.1	0.1	0.1	0.1	0.1	0.1	0.1	0.1	0.1	0.1	0.1	0.1	0.1	0.1	0.687856	0.1	0.1	0.1	0.367246	0.1	0.279256	0.1	0.1	0.1	0.261695	0.1	0.377905	0.354355	0.1	0.1	0.1	0.1	0.1	0.1	0.1	0.1	0.1
216	CG10055	8.79163	11.6149	8.23304	14.1311	14.0214	12.6342	13.4138	16.4391	21.124	16.4253	22.2407	16.5061	19.4861	9.83868	18.9962	10.7093	13.6336	15.8539	19.9521	22.3399	15.0581	25.6752	18.8851	11.0632	12.6643	10.6814	23.9567	32.1029	15.4044	13.4623	22.5457	24.8373	15.0264	23.2648	26.5371	24.1925	27.9636	23.722	15.3613	15.5796	15.1	11.7115	22.0475	23.4463	23.9175	11.9544	10.2543	9.80163
217	lap	21.7116	19.0285	21.9308	25.1428	26.9303	21.9338	24.564	22.9747	19.3155	24.5879	20.9827	17.9124	21.0752	29.3161	30.4053	16.7717	22.4304	29.1203	22.5642	19.4702	27.9631	31.931	23.8944	24.3967	21.4357	21.2628	27.3648	53.9923	28.5732	18.8073	29.7782	27.7054	21.6957	20.7419	22.0632	26.2946	30.3785	24.2778	27.0617	22.1101	16.1	22.0328	11.3232	12.2401	10.7263	15.0202	1.55062	2.04033
218	CG1234	8.32181	10.353	6.94888	5.78347	8.70594	8.99527	8.25467	5.15027	6.42982	8.26264	6.89318	6.42807	6.1383	12.4947	3.30879	12.9827	11.2652	6.73322	6.8915	8.46985	10.0721	7.64377	8.6159	10.7669	5.78951	7.15428	9.56696	10.0749	7.93013	4.91044	5.58673	8.52503	7.40442	6.98065	10.4715	15.2993	8.83061	8.15926	9.7655	11.226	10.1	4.61557	8.57973	8.97158	4.49709	8.07107	11.9951	8.24937
219	CG10053	3.15382	2.15059	2.66833	3.29695	2.88427	3.33464	3.59486	2.77367	3.26491	1.76963	2.11279	4.31872	2.96025	0.985335	2.59573	0.1	1.7917	3.41661	3.75696	2.73053	4.49944	3.77989	2.85514	2.17411	1.9965	2.45143	4.26546	4.25622	1.52366	3.5742	4.33975	1.89256	2.95825	2.6229	3.55717	3.81898	3.81515	1.76743	2.13484	3.00242	5.1	4.61557	4.83867	4.06886	5.96278	4.18773	4.16173	3.20452
220	CG1227	7.14727	8.14463	6.94888	6.67151	4.14985	7.78228	9.41963	6.63564	6.65588	4.73786	6.89318	7.13119	7.72733	1.87067	8.30025	7.67804	4.83676	9.22068	7.41393	7.75244	7.7257	8.19575	8.6159	10.4706	7.21189	7.74213	5.21216	7.16557	8.64196	7.85015	9.32769	7.4495	7.08684	6.75129	8.23451	7.86135	7.5303	7.60344	7.73066	10.2585	4.1	8.48605	8.57973	10.6058	8.89417	8.07107	9.67408	11.3539
221	Dtwd2	8.32181	10.1952	6.52082	10.5789	5.41543	4.1433	8.08825	6.63564	8.01227	7.89161	6.38998	7.13119	6.45611	8.06801	9.36985	5.40463	7.54348	11.7081	6.8915	7.75244	6.55252	8.19575	6.11122	6.61864	6.73776	5.68464	8.24158	7.16557	4.7269	4.64319	4.83854	4.5814	2.95825	2.85226	3.15044	3.65729	4.00091	1.48953	2.3892	4.21177	1.1	2.03524	2.59404	1.26731	1.19927	1.73509	0.390124	0.488065
222	CG1142	10.9058	6.72499	6.52082	10.0461	7.44036	6.16496	8.08825	6.04149	10.2729	8.63367	6.89318	9.47492	8.68074	8.95335	6.51759	12.2249	5.51344	10.0498	9.8519	3.68708	7.43241	7.82776	6.11122	7.50754	7.21189	6.86035	6.34819	7.30411	7.2183	9.72087	8.3301	4.40214	9.94509	6.06323	9.25132	9.15491	9.94515	7.32554	6.71324	10.9841	7.1	12.3565	9.82675	6.63695	11.4591	8.07107	7.06297	7.86131
223	alpha-Est10	12.7851	12.0881	6.52082	11.4669	7.44036	9.80393	14.4123	15.2508	17.2809	13.8281	13.4348	12.9905	13.13	11.6094	16.5005	6.16243	10.2502	18.3414	14.3796	12.5352	7.7257	22.3633	11.371	5.72973	8.16014	8.32999	10.135	14.3697	9.70971	7.31566	15.0638	11.2139	7.72201	8.12742	10.2681	6.2444	9.20212	7.88135	4.67839	6.87232	4.1	2.68032	3.84106	2.90155	3.39781	4.18773	0.1	0.1
224	alpha-Est8	0.1	0.1	0.1	0.1	0.1	0.1	0.1	0.1	0.1	0.1	0.1	0.1	0.1	0.1	0.1	0.1	0.1	0.1	0.1	0.1	0.1	0.1	0.1	0.1	0.1	0.1	0.1	0.1	0.1	0.1	0.1	0.1	0.1	0.1	0.1	0.1	0.1	0.1	0.1	0.1	0.1	0.1	0.349404	0.1	0.1	0.1	0.1	0.1
225	alpha-Est6	0.1	0.1	0.1	0.1	0.1	0.1	0.1	0.1	0.1	0.1	0.1	0.1	0.1	0.1	0.1	0.1	0.1	0.1	0.1	0.1	0.1	0.1	0.1	0.1	0.1	0.1	0.1	0.1	0.1	0.1	0.1	0.1	0.1	0.1	0.1	0.1	0.1	0.1	0.1	0.1	0.1	0.1	0.1	0.1	0.1	0.1	0.1	0.1
226	Rtnl2	0.1	0.1	0.528055	0.1	0.1	0.1	0.266422	0.1	0.326065	0.1	0.1	0.1	0.1	0.1	0.1	0.1	0.1	0.1	0.1	0.1	0.393296	0.1	0.1	0.1	0.1	0.1	0.1	0.1	0.1	0.634493	0.349397	0.279256	0.1	0.329355	0.303363	0.261695	0.285758	0.1	0.1	0.1	0.1	0.1	0.1	0.333463	0.1	0.508773	0.1	0.488065
227	alphaTub84D	19.8323	27.7041	19.7905	24.7876	19.3368	21.9338	29.3903	19.7069	15.6985	24.0314	21.2343	17.678	11.8588	18.692	19.7093	22.8341	21.4154	16.6831	22.0418	16.8397	19.4576	16.6595	20.3879	21.73	24.0434	21.2628	20.9273	20.1884	23.5904	24.4194	22.5457	23.224	22.0133	17.9897	20.4363	25.1627	21.8336	22.0545	22.4833	23.0775	15.1	21.3877	20.5511	27.1817	22.4519	32.8018	35.205	23.772
228	alpha-Est5	11.1407	9.40653	10.3733	12.8878	8.95906	12.2299	12.5816	12.2801	10.499	11.2309	10.9188	9.47492	5.50269	6.29734	10.4394	8.43584	5.85178	10.879	12.2899	11.3395	11.8319	7.82776	11.6215	8.98905	9.10839	8.32999	10.5137	9.6593	6.15056	11.5916	11.0735	9.77983	9.62751	12.0265	11.2849	10.9336	13.6603	10.6604	11.8003	12.1934	12.1	6.55081	10.0761	11.7731	9.99344	12.1588	10.5445	12.5181
229	asRNA:CR46128	0.1	0.257738	0.1	0.277608	0.1	0.1	0.1	0.397075	0.326065	0.1	0.351599	0.1	0.1	0.1	0.456533	0.1	1.11502	0.1	0.274141	0.1	0.1	0.467989	0.1	0.1	0.337063	1.56964	0.1	0.377081	1.16775	0.367246	1.09759	0.458512	0.1	0.1	0.1	0.42339	0.285758	0.1	0.1	0.1	0.1	0.1	0.1	0.333463	0.1	0.304386	0.390124	0.488065
230	alpha-Est3	4.56327	4.6744	4.8086	3.29695	3.39051	3.33464	4.59339	2.4766	4.16917	4.36683	3.62239	1.03749	3.59586	4.52667	1.52613	0.1	2.80672	1.75831	2.36383	3.44794	1.85978	2.67592	4.85889	3.35932	3.65595	2.45143	3.88678	3.14789	2.59141	3.03971	1.59638	2.25107	3.59342	2.39355	2.33699	2.20203	3.07212	2.04534	1.11742	2.51869	2.1	2.03524	1.59642	1.26731	1.19927	2.34825	0.390124	0.1
231	alpha-Est1	1.74436	3.09702	3.09638	2.05369	1.11246	1.71732	2.26349	3.36782	3.9431	2.6972	3.11919	1.74061	1.37122	0.1	1.52613	1.61561	1.45336	5.07492	3.23454	2.01311	1.85978	1.57195	3.10561	3.35932	2.47063	3.03928	2.94009	2.03957	1.87958	2.23797	3.09276	3.14735	1.68792	1.93484	1.7269	1.87864	2.70061	2.60115	1.37178	2.51869	1.1	2.03524	3.09284	1.26731	3.03139	2.55264	5.32223	2.04033
232	pyd3	0.334909	0.888689	0.1	0.1	0.353116	1.31299	0.1	0.397075	0.326065	0.285515	0.1	0.1	0.1	0.1	0.1	0.1	0.1	0.929153	0.1	0.1	0.1	0.1	0.1	0.1	0.1	0.393928	0.289339	0.1	0.455915	0.1	0.1	0.1	0.1	0.329355	0.303363	0.746779	0.1	0.933716	0.1	0.1	0.1	0.1	0.1	0.566925	0.1	0.1	0.1	0.1
233	Sp7	1.97927	1.99285	0.95611	1.52087	1.36558	0.50433	0.93211	0.991224	0.778195	1.02757	0.603198	1.03749	0.417805	1.87067	1.1696	2.37341	0.1	0.929153	1.31899	1.05655	1.27319	0.651983	0.350468	0.396302	0.337063	0.981785	0.668017	0.515622	1.52366	0.634493	1.59638	2.07182	2.0055	0.788065	0.710088	2.04034	0.1	1.76743	0.354355	0.825606	0.1	0.745081	1.09761	1.50078	0.466424	1.12193	1.84074	1.2642
234	CG2641	16.7785	15.716	10.8014	14.4863	13.7683	13.4429	14.9116	10.2005	16.8288	14.7556	12.1768	6.42807	8.36294	9.83868	11.1525	9.19365	17.017	12.5373	17.34	17.5571	13.8849	14.0836	13.3748	12.2484	16.2203	10.0936	17.8979	16.1707	15.7603	15.6003	16.5602	16.9501	9.94509	16.1548	16.9791	11.2569	20.1618	12.8836	13.3265	17.2727	15.1	9.77622	17.3089	15.0416	15.1234	16.8597	16.3469	19.1152
235	CG2993	5.26799	4.51666	3.52444	4.54021	3.39051	2.93031	3.76128	2.77367	2.81278	3.81029	2.86759	3.14685	1.05342	4.52667	4.02186	3.13122	4.16008	2.58746	4.45353	5.12191	4.49944	3.77989	2.10374	2.47041	4.6042	8.03606	3.88678	3.56351	6.86239	3.84145	1.09759	4.5814	1.68792	3.08161	3.96389	6.08271	6.60152	3.99067	2.3892	2.76056	1.1	1.39016	3.84106	4.30233	4.49709	5.41405	3.00124	5.53291
236	sgll	14.1945	12.4036	9.51721	12.8878	9.97152	11.4213	10.5846	13.1713	11.6293	11.4164	6.89318	6.89682	11.8588	9.83868	10.796	8.43584	12.6186	9.22068	11.4192	7.27416	13.005	11.3237	6.36169	12.841	11.7161	11.5632	8.8096	12.5687	13.9807	9.18638	10.0759	11.3931	11.8506	11.109	8.43787	10.1251	11.2455	6.49182	10.5286	9.29101	7.1	13.0016	10.8244	12.9404	10.3599	12.5676	11.9951	8.63744
237	CG17816	12.3153	14.1387	12.9416	15.7295	12.2496	15.8689	18.24	11.0918	13.2118	16.4253	11.6736	11.1155	10.9054	20.4627	10.796	13.7405	10.9269	6.73322	14.902	11.8178	12.7117	14.0836	9.86824	12.2484	14.7979	11.2693	16.1938	23.7904	11.8452	12.6606	15.5626	14.9783	15.6616	12.7145	15.3522	17.078	17.1897	16.4964	18.1592	21.6263	11.1	22.6778	14.8148	10.3724	18.4212	19.9255	14.0259	17.951
238	ArgRS-m	11.3756	12.5613	8.23304	13.4206	10.7309	8.99527	14.2459	9.90346	11.4032	12.1584	10.4156	9.94367	7.09172	8.06801	7.94372	6.92024	10.2502	11.7081	8.63292	7.99158	8.3123	10.4037	9.3673	9.87796	10.7678	10.0936	8.8096	7.02703	11.1334	12.3933	6.58432	8.52503	8.67476	6.52194	5.99752	6.4061	5.11545	5.93601	5.95017	4.93737	0.1	2.68032	5.58688	5.00271	4.86351	4.39212	1.84074	0.488065
239	mRpS9	9.02654	9.87975	11.6575	11.6445	9.97152	7.37795	10.9174	8.41809	8.4644	9.93227	8.15118	9.24055	8.04513	8.06801	8.30025	7.67804	5.85178	9.22068	7.06565	9.42641	8.89889	6.7238	10.1187	5.43343	9.81958	7.4482	9.18828	7.16557	4.7269	9.18638	6.83372	11.0346	9.30992	12.2558	9.04796	7.86135	9.75939	10.3825	8.74808	9.29101	5.1	7.84097	9.07853	12.4735	13.2913	10.1149	13.4457	9.80163
240	EMC1	21.0069	22.0256	11.2294	23.7219	18.8306	16.6775	23.8983	20.004	25.1932	22.1762	21.4859	17.678	17.8971	16.036	15.0744	16.0139	15.6636	10.879	24.3056	21.1442	14.4715	17.9474	25.6477	29.1376	24.5175	20.9689	23.7674	19.9113	21.4549	20.1435	20.0518	23.4033	18.2023	21.8887	24.0968	21.9288	21.6479	19.5534	22.7376	25.2543	16.1	24.6131	22.2969	25.0805	20.2533	25.0351	24.7605	21.4436
241	Taf7	10.6709	9.72201	8.6611	10.2237	8.19971	8.59094	9.25321	8.12101	10.9511	9.37573	7.89958	7.59994	8.99855	3.64134	9.72638	6.92024	10.2502	7.56237	10.8968	8.94813	8.3123	12.4276	8.86637	7.80385	10.2937	7.15428	9.56696	10.4905	8.28605	8.65189	10.0759	9.95908	10.8978	10.6503	11.0816	10.9336	10.5024	12.6057	10.5286	12.919	7.1	11.0664	13.8172	14.5747	8.89417	12.1588	17.5074	13.6823
242	Prat	159.368	137.016	130.229	134.017	144.123	132.316	135.401	126.654	150.659	144.43	147.034	144.239	146.608	120.506	129.878	121.349	141.526	157.639	133.318	134.496	109.206	143.064	112.31	107.065	100.852	102.681	123.17	140.165	129.297	90.6966	84.6456	94.3887	69.0156	78.5394	65.5828	54.2678	79.79	58.4601	78.6958	74.1118	35.1	37.5147	42.9974	34.6525	41.1395	42.6124	9.67408	15.2345
243	CG2846	21.4767	25.8113	20.2186	21.413	17.8181	17.4862	22.8998	28.9162	18.6373	21.8052	24.5051	24.4748	20.4395	12.4947	17.2136	19.8029	20.4004	16.6831	25.6987	26.1661	16.8179	15.5555	25.3972	16.6929	21.9098	22.1446	18.8446	19.2186	18.9635	22.0142	22.2963	21.79	20.4254	23.0355	20.0295	22.5756	20.9048	18.7197	12.8178	17.7564	14.1	14.9369	19.5535	15.9755	23.1847	14.8158	9.67408	13.6823
244	CG2678	3.62363	4.51666	5.66471	4.54021	3.13739	6.97362	3.76128	3.07075	5.07343	4.55235	3.87399	3.6156	3.91366	5.41201	3.66533	5.40463	5.51344	5.07492	3.9311	3.44794	3.32626	3.04391	3.10561	5.72973	6.02658	3.62714	4.4548	5.08746	2.23549	5.17768	4.09035	5.29842	3.59342	3.31097	4.57398	4.14237	3.44364	5.65811	4.16968	6.14672	5.1	3.32541	6.33509	6.87041	4.13066	5.20966	5.32223	4.75678
245	CG10445	2.684	6.56725	5.23666	3.29695	3.64362	6.16496	5.75835	5.44734	3.49097	4.36683	2.86759	2.6781	3.27805	2.756	2.2392	2.37341	5.1751	3.41661	5.15009	4.64363	3.03296	4.14787	1.85327	4.24822	1.9965	3.03928	3.12943	5.08746	5.79464	2.23797	1.09759	1.7133	1.05275	0.329355	1.32018	1.55525	1.58606	0.655811	0.60871	1.55121	0.1	0.1	1.09761	0.566925	0.466424	0.917546	0.1	0.488065
246	lds	71.2774	90.3261	79.2901	77.182	81.6033	56.3019	68.1666	84.1721	73.5711	68.3693	86.1469	80.9587	72.2418	60.3028	72.4761	56.9353	84.6849	83.0153	56.1734	85.4725	91.0218	71.1218	69.9805	69.4346	68.3741	68.8792	55.7657	70.3401	67.368	63.1702	64.9432	63.7359	47.1024	56.5213	55.618	51.1956	55.6415	50.6788	55.0407	36.864	22.1	21.3877	29.779	32.0844	37.4752	32.3931	9.67408	9.0255
247	CD98hc	89.1305	98.3707	77.1499	79.8461	89.1968	80.5617	91.2992	90.7078	79.4488	93.4138	78.599	72.7557	80.5047	93.9455	76.398	87.2475	95.8502	61.4573	77.2445	89.0596	78.9967	86.3933	89.5169	90.7683	75.486	91.5117	79.4331	85.441	74.1303	88.8258	84.1468	79.1519	67.4277	58.5855	69.4467	68.1735	54.527	64.0182	83.5285	61.5347	45.1	61.3827	64.4462	55.4306	63.1249	68.3651	57.2544	43.1752
248	PIG-H	41.444	41.4273	34.3444	47.5214	42.8766	43.3634	48.5288	60.1091	54.5817	43.1394	51.6778	63.6151	61.1186	34.6281	51.0842	29.6544	42.0541	53.9949	56.6959	45.2972	36.4687	53.4584	46.687	40.6933	40.1636	35.6653	61.4459	63.6901	40.3184	43.1267	44.4927	59.2545	38.8452	49.87	49.9239	59.2803	66.2297	72.6333	36.7272	53.0692	71.1	40.7401	58.7099	58.6991	63.4913	53.0361	48.8408	37.3543
249	Kmn2	2.91891	4.83214	3.95249	4.54021	2.63116	1.71732	3.9277	4.55612	3.71704	4.36683	2.36439	4.08434	4.54927	3.64134	2.2392	2.37341	3.4834	5.90407	3.23454	3.2088	3.32626	3.2279	3.10561	2.17411	4.6042	2.74535	4.4548	4.11768	2.23549	3.30696	4.09035	2.60958	2.95825	4.45774	3.96389	3.81898	4.18667	2.87905	3.40662	2.51869	4.1	2.68032	5.33748	3.13501	4.13066	2.14386	2.13087	5.14485
250	CG2698	39.0949	38.1148	31.7761	38.9962	33.0051	32.8508	29.3903	28.025	29.4884	36.8319	34.5691	33.1466	29.0203	37.2841	27.553	33.4434	30.8889	32.437	39.8042	34.0577	31.1894	27.8831	34.915	38.0266	36.3706	38.0167	29.8262	26.5613	32.4883	35.1093	30.7758	35.2342	29.3177	41.8426	36.7053	28.2349	31.493	27.0568	32.6575	33.9616	29.1	34.9344	33.7695	47.7264	36.376	31.7799	46.5198	43.9514
251	CG2767	9.96617	7.51368	6.52082	8.6252	5.92167	6.56929	9.58605	9.01224	10.0469	6.22198	7.64798	8.06869	8.99855	4.52667	12.5786	5.40463	10.9269	5.90407	12.1157	9.42641	5.37933	11.1397	7.61403	6.61864	6.26364	8.32999	6.72687	8.41243	8.64196	4.37594	9.57708	10.8554	7.72201	9.50355	7.82778	9.15491	7.5303	8.71507	7.73066	5.66298	4.1	2.03524	10.0761	7.5708	4.86351	5.61843	10.8346	4.36872
252	CG3223	4.79818	4.51666	3.52444	5.25064	5.41543	2.93031	5.75835	4.25904	3.71704	4.73786	4.37719	3.6156	4.23147	3.64134	3.30879	4.64682	3.14506	5.07492	6.8915	3.68708	3.32626	5.61983	3.85701	2.47041	4.36713	4.21499	3.5081	5.9187	4.01507	3.5742	4.83854	5.83619	2.0055	6.75129	4.37062	3.49559	7.34455	2.32324	4.67839	5.17924	5.1	7.84097	3.59165	5.46964	3.76424	3.77896	4.74198	4.75678
253	CG10435	12.0804	13.35	12.9416	17.6832	17.0588	11.4213	15.5772	12.8742	12.9857	14.3846	14.4412	15.5686	16.6259	10.724	11.1525	9.95145	11.6036	19.9997	15.9468	7.99158	15.6447	11.5076	11.872	11.3595	16.9315	14.5025	12.5964	15.0624	14.3366	16.1348	16.0614	18.7426	14.7088	19.3658	15.9623	14.0058	17.9327	16.7743	16.1244	17.2727	10.1	14.9369	19.5535	20.8782	19.5205	19.5167	18.958	24.9362
254	Pbp95	3.85854	7.1982	3.95249	8.26998	5.66855	5.76063	7.42256	7.22979	6.88195	5.47992	5.88678	5.49058	8.04513	3.64134	4.02186	1.61561	4.16008	5.90407	5.67252	5.60019	6.25922	7.82776	6.36169	8.69275	4.6042	6.86035	6.34819	8.27389	3.30324	6.78116	7.08311	9.60057	4.86375	6.29258	7.82778	7.69966	10.5024	7.88135	7.73066	8.32354	3.1	14.2918	7.83152	9.90543	6.69563	8.07107	9.09384	9.0255
255	CG2747	6.20763	10.8262	7.80499	8.26998	6.68101	4.95196	12.5816	6.63564	10.7251	8.63367	7.89958	8.06869	5.8205	9.83868	9.36985	8.43584	6.52846	6.73322	12.6382	10.6221	10.0721	10.5877	7.8645	11.0632	8.16014	6.86035	9.94563	9.38222	6.50647	7.5829	8.82889	11.5724	9.62751	8.58613	11.2849	10.7719	10.6882	12.3278	8.74808	9.29101	6.1	10.4213	9.57734	15.0416	7.7949	14.4071	14.8963	12.13
256	ImpE3	1.50945	0.257738	0.528055	1.34326	1.11246	0.50433	0.1	0.991224	1.00426	0.656544	0.351599	0.334373	0.417805	0.1	0.813066	0.1	0.43834	0.1	0.448282	1.29569	0.393296	1.01997	0.851403	1.28521	0.811189	0.393928	0.857357	0.931243	0.455915	0.901739	1.09759	0.637768	0.417584	0.1	0.913451	0.261695	0.471515	1.48953	0.354355	0.825606	1.1	2.03524	0.349404	1.26731	1.19927	0.713159	0.390124	0.1
257	CG10903	6.20763	6.56725	8.23304	7.20433	7.44036	4.1433	6.9233	5.44734	7.10801	7.52058	4.12559	5.95933	3.59586	2.756	5.44799	6.92024	3.82174	5.07492	7.06565	4.4045	5.08604	5.25184	5.61029	6.32234	5.31539	5.68464	5.96951	4.5333	1.87958	3.5742	5.08794	4.76066	5.8165	6.75129	5.99752	3.81898	5.67273	5.3802	5.69581	7.59793	2.1	3.32541	4.33986	6.63695	6.3292	5.61843	7.35309	5.53291
258	CG11035	1.27454	1.3619	1.38416	0.988042	1.6187	1.71732	2.26349	0.694149	2.81278	2.14066	2.61599	0.803119	2.32464	0.985335	1.52613	3.88902	1.45336	0.929153	1.49313	1.53483	0.393296	0.835977	3.35608	1.58151	1.75944	3.62714	0.668017	1.48541	3.65915	1.70348	1.59638	1.53405	2.32309	2.39355	0.710088	1.07017	1.77182	1.21162	1.37178	2.27682	3.1	0.745081	2.09523	2.90155	0.466424	1.93948	2.42099	3.98065
259	unc-45	15.8389	18.8708	9.08915	13.243	12.2496	8.99527	13.5802	10.2005	9.59473	13.457	21.2343	13.2249	12.4944	5.41201	10.796	15.2561	11.9419	7.56237	13.683	16.8397	10.3654	11.3237	21.1393	16.6929	9.10839	23.0264	9.94563	10.7676	16.4721	9.45363	6.33492	9.95908	12.8033	7.89807	7.21769	4.62745	9.38788	3.71277	6.71324	3.9699	1.1	3.32541	4.09046	2.20116	3.39781	2.34825	0.680247	0.488065
260	CG7900	0.334909	0.1	0.1	0.455217	0.1	0.1	0.1	0.1	0.1	0.1	0.351599	0.1	0.417805	0.1	0.1	0.1	0.1	0.1	0.1	0.1	0.1	0.1	0.350468	0.1	0.1	0.1	0.1	0.1	0.1	0.1	0.349397	0.1	0.1	0.1	0.1	0.1	0.1	0.1	0.354355	0.1	0.1	0.1	0.1	0.333463	0.466424	0.508773	0.1	0.1
261	puc	34.6316	28.4928	27.9236	36.8649	35.03	41.3417	32.5523	24.163	34.0097	39.8001	28.5307	29.3966	38.2366	30.2014	34.3271	30.4122	31.9039	39.0702	36.1472	27.6009	34.1224	38.9228	29.9056	33.5821	36.6077	37.7228	38.7252	33.0727	33.9119	37.7818	39.2553	46.7066	30.588	36.5674	42.1961	34.541	39.2948	37.6172	45.3752	37.3478	47.1	51.0614	42.4986	44.2244	38.9409	48.3352	54.063	38.1304
262	CG7878	21.0069	24.0762	16.3661	18.7489	17.565	13.8472	24.564	21.4894	17.507	22.7328	25.2599	21.428	17.2615	13.38	15.0744	16.0139	18.032	22.4871	19.7779	22.8182	17.1112	19.2354	15.1281	18.4707	19.065	16.266	17.5192	19.4957	12.557	16.9365	18.8048	23.0448	12.4858	12.9439	12.0984	13.5207	13.103	8.43716	9.51114	14.3703	7.1	11.0664	10.0761	9.90543	8.52775	12.1588	9.38396	5.14485
263	CG9667	3.85854	8.77558	5.23666	4.18499	5.66855	3.33464	3.9277	6.04149	4.39523	5.85095	5.38358	5.72495	4.54927	5.41201	6.16106	6.16243	2.80672	2.58746	5.67252	7.5133	3.91285	4.69986	4.35795	5.43343	4.84126	4.80285	6.72687	6.61141	3.30324	5.44493	4.33975	3.50586	5.8165	6.75129	5.38743	4.46576	7.34455	4.26858	4.67839	4.93737	1.1	3.32541	8.08092	5.7031	4.86351	4.18773	7.06297	4.75678
264	Arl8	28.524	31.8053	24.9272	32.7799	26.9303	29.6161	31.5537	36.9373	38.305	33.8636	38.3431	38.0684	32.8339	27.5454	37.8925	22.0763	30.2122	42.3868	41.3714	41.471	19.1643	33.035	32.6608	23.5078	29.4958	24.496	37.7785	34.7351	29.285	34.5748	35.7638	40.6119	32.8111	38.6316	46.4667	38.26	49.3258	40.1184	35.7097	27.673	54.1	27.8385	43.2468	39.7886	41.5059	27.079	35.4951	33.0855
265	grn	0.1	0.257738	0.528055	0.1	0.1	0.1	0.1	0.1	0.1	0.1	0.1	0.1	0.1	0.1	0.1	0.1	0.1	0.1	0.1	0.1	0.1	0.1	0.1	0.1	0.1	0.1	0.1	0.1	0.455915	0.1	0.1	0.1	0.1	0.55871	0.1	0.42339	0.1	0.1	0.1	0.583737	0.1	0.1	0.1	0.1	0.1	0.1	0.1	0.1
266	CG7800	4.79818	3.72797	2.24027	2.58652	1.36558	3.73897	2.76275	2.4766	4.39523	3.43926	3.87399	1.97498	3.27805	5.41201	2.2392	3.88902	2.46838	1.75831	4.62767	2.73053	3.91285	3.04391	3.35608	2.76672	2.94476	4.21499	1.99339	3.56351	4.01507	3.03971	3.59156	4.22289	5.18134	2.6229	3.55717	2.84881	2.32909	2.04534	4.42404	3.72803	1.1	2.03524	3.09284	1.50078	1.93212	2.14386	1.26049	1.65226
267	PolI	20.3022	21.2369	15.51	23.5443	21.1086	16.2732	22.4005	22.9747	18.4113	28.4837	28.0275	24.7092	20.1217	16.036	21.492	19.8029	21.0771	29.9495	27.4402	27.8401	21.2173	25.4912	22.8926	24.693	22.3839	21.5568	26.2288	28.3623	17.8958	34.5748	28.0325	33.4416	22.0133	21.2006	33.0448	29.0434	29.0782	28.4463	24.2637	25.7381	25.1	23.3229	28.0332	36.9871	25.0168	24.422	29.6926	22.9959
268	Ada2b	109.568	98.6862	109.254	115.901	104.637	104.822	100.619	102.591	90.526	97.1241	99.4817	92.2086	87.1787	88.6335	94.9377	78.1538	99.2336	127.79	102.495	89.5379	86.9157	97.249	118.321	92.8425	116.498	100.623	121.088	110.794	85.1637	113.413	106.592	110.701	125.228	117.071	128.015	106.172	117.127	98.4785	139.741	127.081	96.1	119.44	125.051	130.839	134.944	135.199	123.693	128.162
269	CG9636	40.5043	50.7339	46.758	34.2008	33.5113	13.0386	32.7187	36.6402	24.7411	25.8865	29.5371	24.7092	29.3381	26.66	45.0231	54.6619	25.8138	29.9495	29.8781	44.8189	32.9492	27.1472	44.4328	47.212	40.1636	51.8314	28.1222	33.6268	42.8098	39.3852	45.2408	31.8283	52.5013	48.7232	33.6548	41.979	31.3073	45.1207	45.1209	39.2827	38.1	31.709	38.0094	39.5552	41.1395	38.1159	14.8963	16.7868
270	RPA1	50.8403	65.2457	49.3263	54.8034	62.6196	46.598	63.8396	39.908	42.3741	51.673	54.697	50.7246	39.8257	49.6788	41.8143	43.2948	54.2344	45.7034	46.7698	70.885	45.2676	47.5705	55.2029	57.2862	55.8098	47.7164	63.9073	54.1308	42.098	54.0838	55.4661	57.4619	51.8661	47.8058	50.7373	48.1234	49.6973	46.2323	61.1453	56.4554	25.1	40.095	46.2397	31.384	38.9409	42.6124	18.3778	17.951
271	Mcm2	25.2352	20.6059	30.0638	26.0308	30.4739	22.7425	24.8969	21.1923	23.3847	23.4748	22.2407	23.5373	23.9354	21.348	17.9266	25.8653	22.0921	22.4871	21.6935	25.6878	20.3374	16.1075	21.1393	19.9522	21.9098	24.496	24.3354	24.8988	24.3022	27.3591	21.7975	23.224	25.5067	20.7419	24.3002	20.3119	20.5333	22.8882	29.3509	23.5613	18.1	17.5172	18.3065	17.8432	18.7876	22.7869	17.5074	13.2942
272	CG9630	3.15382	4.35892	2.24027	2.94173	2.88427	4.1433	3.26202	3.36782	4.39523	6.96404	4.88039	1.50624	2.64244	4.52667	5.09146	3.13122	6.19012	3.41661	4.27939	3.92622	3.61956	3.96388	3.10561	4.54453	1.28532	3.03928	3.31877	5.64162	1.16775	1.43623	1.84578	2.07182	1.37033	2.39355	1.7269	2.20203	1.95758	2.04534	2.3892	1.79308	0.1	0.745081	1.59642	0.566925	0.832848	1.73509	0.680247	0.488065
273	ato	0.1	0.1	0.528055	0.1	0.353116	0.1	0.1	0.1	0.1	0.1	0.1	0.1	0.1	0.1	0.1	3.13122	0.77668	0.1	0.1	0.1	0.1	0.1	0.1	0.1	1.04825	1.86357	0.478678	0.1	0.1	4.37594	8.0807	10.6761	14.7088	13.4026	18.606	14.0058	16.2609	17.0522	13.3265	16.0633	19.1	10.4213	14.5654	13.8743	25.3832	16.2465	2.13087	1.2642
274	CG9626	0.1	0.1	0.1	0.277608	0.1	0.908661	0.599266	0.397075	0.326065	0.471029	0.854798	0.1	0.1	0.1	0.1	0.1	0.43834	0.1	0.274141	0.1	0.1	0.467989	0.1	0.1	0.1	0.393928	0.289339	0.238541	0.1	0.634493	0.848191	0.458512	0.1	0.329355	0.303363	0.261695	0.1	1.48953	0.1	0.825606	1.1	0.1	0.1	0.333463	0.1	0.1	0.1	0.1
275	mRpL1	11.8454	14.9274	15.0819	16.2624	12.5027	10.6126	14.4123	14.0625	14.5682	11.9729	12.1768	12.5218	12.1766	10.724	11.8656	9.19365	11.9419	5.07492	13.8571	11.3395	10.6587	10.9557	13.8757	16.6929	14.7979	8.32999	10.703	12.9843	15.7603	10.5226	11.5723	11.2139	14.7088	15.2374	9.65805	12.5505	11.617	13.4395	12.3091	16.0633	9.1	13.0016	13.5678	17.6097	12.192	15.8378	17.7975	14.0704
276	nac	4.09345	2.62381	2.24027	2.2313	3.13739	1.31299	3.42844	1.58537	3.26491	4.36683	1.1064	3.84997	4.86708	0.985335	3.30879	0.857804	2.80672	3.41661	5.15009	2.49139	4.49944	2.49193	3.85701	1.87781	3.65595	1.86357	1.61471	3.00935	4.01507	1.97073	2.84337	2.43033	2.32309	3.54032	3.76053	3.01051	3.44364	2.87905	2.89791	3.9699	0.1	0.745081	3.34225	5.23618	4.13066	3.77896	3.00124	5.14485
277	Sgt1	91.2446	107.993	95.1282	103.823	86.6656	88.6484	101.118	124.277	117.428	101.947	130.68	117.99	110.378	78.0095	110.269	148.63	87.3917	107.89	125.133	116.8	86.9157	110.681	124.833	95.2129	100.378	97.3902	115.976	110.24	107.586	102.723	126.295	116.975	98.2333	129.915	112.356	124.605	135.332	132.383	90.3961	105.313	124.1	86.5409	148.495	149.049	131.28	121.506	124.563	120.788
278	tex	5.97272	5.9363	6.52082	5.07303	3.13739	4.54763	4.09413	4.55612	4.6213	5.29441	4.12559	4.55309	5.8205	2.756	2.2392	2.37341	3.82174	8.39153	4.27939	2.96966	6.55252	5.06785	3.60655	5.72973	4.6042	5.97856	5.59083	5.50308	5.08281	5.44493	3.09276	5.65694	6.45167	2.85226	4.16725	4.62745	6.23	2.87905	2.64355	5.17924	3.1	5.26065	3.84106	3.60194	6.3292	5.41405	8.22346	7.47324
279	CG7483	28.9938	29.4392	23.643	28.5173	25.6647	38.9157	21.9013	32.7782	29.4884	24.9589	23.2471	22.3654	24.571	17.8067	27.553	26.6231	32.5806	16.6831	33.361	21.8616	29.7229	26.5952	22.6421	25.582	20.2504	25.0839	25.4714	30.7175	27.5055	26.0229	25.7879	21.073	28.0474	29.9161	26.3338	30.3369	32.7933	21.2208	25.2812	28.8824	25.1	28.4836	28.0332	24.1466	25.3832	32.5974	29.9827	25.7123
280	Coq2	44.9676	53.5731	36.9127	36.1545	31.2333	42.959	38.8763	41.9875	34.6879	40.3567	37.5883	34.7872	27.1135	30.2014	40.7447	28.8966	47.4676	29.9495	38.9335	30.7097	29.4296	39.8428	26.3991	27.0635	22.858	39.7803	28.1222	35.8435	35.6915	21.747	20.5505	23.9411	15.6616	15.0081	13.5219	12.2271	12.5458	10.9383	10.2742	13.4028	3.1	6.55081	7.58211	4.53579	6.69563	6.64037	1.26049	1.2642
281	Ctr1B	0.334909	0.1	0.1	0.1	0.1	0.1	0.1	0.1	0.1	0.1	0.1	0.1	0.1	0.1	0.1	0.1	0.1	0.1	0.1	0.1	0.393296	0.1	0.1	0.1	0.1	0.1	0.1	0.1	0.1	0.1	0.1	0.1	0.1	0.1	0.1	0.1	0.1	0.1	0.1	0.1	0.1	0.1	0.1	0.1	0.1	0.1	0.1	0.1
282	COX7A	87.2512	150.424	157.624	95.1205	82.6158	114.121	115.43	110.612	86.9089	111.409	106.778	114.005	77.9623	93.0602	76.7545	81.9428	93.1434	102.915	92.2207	134.496	86.6224	84.7374	113.311	109.435	74.7749	111.205	109.917	90.7055	74.1303	89.3603	111.58	92.9546	102.68	164.318	89.3762	109.244	107.654	87.0844	79.9675	96.8475	96.1	56.8671	130.538	71.5395	66.0563	69.387	41.8778	50.5485
283	Arl2	8.0869	8.30237	7.80499	7.55955	8.95906	7.37795	9.08678	8.71516	10.2729	7.14955	6.13838	8.06869	11.2232	8.95335	6.51759	9.19365	6.52846	3.41661	9.32948	7.75244	5.67263	6.7238	10.3692	9.28535	6.73776	7.4482	7.8629	7.58119	5.79464	8.38464	9.57708	7.4495	6.45167	9.50355	5.79415	9.96338	7.5303	6.49182	6.96759	8.56541	7.1	7.84097	9.57734	8.27119	7.42848	8.47984	4.74198	4.75678
284	PNKP	13.02	12.5613	11.2294	13.9534	14.2745	11.0169	15.4108	14.3596	15.9245	13.086	15.9508	18.3811	13.13	11.6094	15.0744	12.2249	14.987	15.0247	13.683	13.97	12.4184	11.8756	17.1318	13.1373	11.7161	10.3875	14.4898	12.7072	9.35379	11.3244	17.5578	14.4405	13.4385	16.8429	16.369	13.8441	17.0039	15.1069	10.7829	14.1284	7.1	13.0016	10.8244	12.4735	14.0241	10.7281	10.8346	10.9658
285	DppIII	88.6606	89.8528	59.1716	61.9077	80.3377	61.1539	73.6585	75.854	67.2413	74.1203	77.341	73.4588	74.4664	75.3535	89.9463	51.6307	93.4818	55.6532	59.6563	71.6025	54.0665	77.5616	53.1991	53.138	46.8014	55.6524	60.8779	73.2494	73.4185	39.3852	26.2867	33.0831	18.5198	20.7419	23.2833	15.6227	20.1618	13.1616	24.5181	20.9007	4.1	6.55081	11.0738	7.80426	9.99344	12.3632	1.26049	2.42839
286	CG7352	0.804727	0.888689	0.1	0.632825	0.606232	1.71732	0.93211	1.2883	1.00426	1.58412	0.603198	1.03749	0.417805	1.87067	1.52613	0.857804	0.77668	0.1	1.66727	0.339139	0.686593	1.20397	1.60281	0.692604	0.811189	1.27571	0.289339	1.48541	0.455915	0.634493	0.848191	0.817024	0.417584	1.24677	1.11681	0.908474	0.84303	1.21162	0.354355	0.825606	0.1	1.39016	1.34702	0.800388	1.19927	0.304386	0.390124	0.876131
287	Atg13	17.7182	20.1327	15.0819	18.9265	16.5525	19.1035	18.5728	16.142	16.3767	19.7645	18.7183	19.0842	16.3081	17.8067	15.4309	14.4983	15.6636	19.1705	16.6434	12.5352	26.2034	18.6834	16.3804	14.0262	17.8797	15.6782	17.8979	20.4655	13.9807	19.3417	20.3012	26.2714	16.9319	18.4484	27.7573	18.6949	21.0906	20.9429	20.7028	23.5613	15.1	23.968	28.2826	19.7109	20.2533	20.3343	28.242	19.8913
288	stck	30.6382	32.7517	32.2041	38.641	39.0798	36.0854	35.8807	38.4226	47.3476	32.565	41.3623	37.3653	40.7791	32.8574	43.597	30.4122	19.3854	36.5827	43.9836	37.4056	42.9213	43.7067	40.1748	35.0636	31.8664	32.4321	47.8135	37.783	31.4205	31.3678	44.2433	38.64	35.9869	40.6958	42.3994	39.5535	46.9109	45.9544	41.8143	35.4128	27.1	41.3852	41.501	40.9559	37.8417	42.408	42.7482	36.1901
289	CG9684	42.6185	40.6386	45.0458	43.4364	34.2706	29.6161	33.0515	39.3138	38.531	36.0898	37.5883	32.9122	30.9271	39.0547	31.4749	37.2324	42.7308	28.2912	32.8385	35.0142	47.0274	38.3708	45.6851	37.434	30.6811	53.301	40.6186	35.8435	46.7249	33.2386	52.7228	54.7731	42.6562	49.6407	49.1104	33.8942	43.9388	34.2824	42.0686	48.9575	46.1	51.0614	47.2373	50.2944	47.7351	45.4738	20.1185	15.6226
290	CG45263	0.1	0.257738	0.1	0.1	0.1	0.1	0.1	0.1	0.1	0.285515	0.1	0.334373	0.1	0.1	0.1	0.1	0.1	0.929153	0.1	0.1	0.1	0.1	0.1	0.1	0.1	0.1	0.289339	0.931243	1.16775	0.367246	0.1	0.1	0.1	0.1	0.303363	0.585084	0.1	0.377905	0.1	0.1	0.1	0.1	0.1	0.1	0.1	0.1	0.1	0.1
291	CG11737	18.6578	18.8708	24.0711	19.4593	23.6398	12.2299	20.4035	14.3596	19.7677	17.3529	18.4667	16.2717	12.4944	17.8067	14.3613	12.9827	20.062	23.3163	17.34	14.4483	22.6838	18.6834	17.6327	22.3226	23.3322	18.3235	19.7913	22.5436	21.4549	20.1435	21.7975	20.7144	29.6353	25.329	21.8598	21.7671	19.0473	14.5511	25.2812	23.8031	14.1	20.7426	20.3017	22.7459	19.8869	28.1009	20.9889	16.7868
292	pch2	18.8927	17.7666	14.2258	22.1234	21.3617	21.5295	22.567	17.3303	22.0283	20.3211	15.9508	22.3654	21.0752	16.9214	13.6482	12.9827	18.032	19.1705	20.8228	19.4702	15.0581	16.2915	19.1355	18.1744	21.6727	19.2053	19.9806	17.1405	18.2517	19.609	14.0662	18.9219	18.8374	21.8887	21.0464	17.2396	20.1618	19.5534	20.4484	22.1101	6.1	22.6778	18.0571	19.9443	20.9862	24.422	15.7667	16.0107
293	mRpS18A	13.2549	15.5583	14.2258	13.5982	9.97152	11.8256	14.4123	12.5771	12.7596	12.5295	8.65437	12.9905	13.7656	4.52667	7.58719	9.95145	9.91185	10.0498	12.6382	10.8612	6.84581	11.1397	14.3767	7.50754	10.0566	7.15428	11.0817	9.52076	7.2183	8.38464	10.8241	9.60057	12.4858	12.7145	9.25132	11.2569	10.3167	10.9383	7.22195	10.7422	7.1	6.55081	16.0618	12.2401	13.6577	11.1369	10.5445	14.8465
294	CG31460	6.91236	10.8262	4.38055	7.02672	6.93413	5.76063	6.25761	7.52687	6.20375	3.62478	6.64158	9.94367	7.72733	8.06801	4.73493	8.43584	8.55849	1.75831	8.45877	8.70899	5.08604	6.90779	8.11496	6.32234	2.94476	8.32999	9.37762	5.78016	5.43873	5.17768	7.58191	6.91173	5.8165	8.35678	6.20088	6.08271	7.5303	8.71507	4.16968	4.69551	4.1	4.61557	8.82913	8.03773	7.06205	7.86669	5.90247	7.47324
295	Cenp-C	24.5305	28.966	26.2113	28.6949	26.6772	21.5295	26.2282	24.7572	23.3847	27.9272	26.0147	23.7717	24.8888	26.66	30.0488	28.8966	31.2273	26.6329	26.5695	30.7097	28.843	19.6034	27.9019	30.3228	25.9399	32.1382	30.0156	35.0122	29.641	32.9713	33.0204	33.0831	30.9056	29.6868	37.9255	47.8	36.88	34.5603	31.64	32.7523	27.1	24.6131	34.7671	29.0494	27.2154	35.0501	35.205	40.4588
296	Mkk4	45.4374	43.3202	40.7652	42.1932	49.4576	45.385	51.1915	30.9958	41.922	48.5193	38.3431	38.0684	36.012	31.0867	36.8229	41.7792	31.2273	34.0953	42.9387	40.2753	39.695	39.2908	41.6776	39.8044	46.3273	45.071	48.7602	38.7528	31.7764	52.2131	40.7517	51.5465	42.3386	40.0077	53.1777	37.9366	45.2391	50.4009	47.4101	48.4737	43.1	47.836	33.7695	34.8859	43.7044	51.6054	39.847	38.1304
297	SLIRP2	1.27454	0.888689	1.81222	0.988042	0.606232	0.908661	0.432844	0.694149	2.13458	0.1	1.6096	0.568746	0.735611	1.87067	0.1	0.1	1.11502	0.1	1.31899	0.1	0.979889	1.75595	0.600935	0.396302	0.574126	0.687856	0.478678	0.931243	0.81183	0.634493	0.848191	0.458512	0.735167	1.01742	0.303363	0.746779	0.285758	0.377905	0.863066	0.1	1.1	2.03524	1.59642	0.333463	0.466424	0.713159	0.1	0.1
298	Dhod	9.26145	11.9303	9.08915	8.80281	6.93413	6.97362	8.4211	6.33857	7.78621	9.56124	9.40917	9.47492	8.99855	11.6094	7.23066	9.19365	7.88181	9.22068	9.8519	7.75244	11.2453	6.90779	8.6159	7.80385	6.02658	9.5057	9.94563	9.10514	7.93013	7.04841	9.07829	10.4968	7.08684	10.8797	9.45468	8.66982	10.8739	9.82669	10.0199	11.9516	5.1	13.6467	10.0761	10.6058	10.3599	12.772	9.09384	9.0255
299	Sys1	3.62363	4.6744	3.95249	6.67151	7.69348	2.93031	4.59339	6.63564	5.97769	5.10889	3.37079	5.25621	3.91366	3.64134	5.80452	0.857804	2.46838	2.58746	5.67252	3.2088	7.43241	5.06785	4.60842	1.58151	4.6042	2.1575	4.26546	5.08746	4.37098	4.64319	5.83613	4.40214	6.76926	3.54032	4.37062	4.78915	6.41576	4.82439	4.93275	6.87232	5.1	4.61557	5.58688	6.17003	7.06205	5.41405	7.64322	5.53291
300	bel	51.0752	49.3142	37.3408	38.8186	35.03	37.2984	49.6937	48.8202	48.4779	49.8179	45.3879	51.4277	46.4996	51.4494	67.1282	48.5995	76.2264	56.4824	44.8543	53.1888	62.2788	58.7942	37.4197	38.3229	35.4224	58.5917	48.7602	73.665	68.7916	31.9023	45.4902	31.1113	32.1759	26.9345	34.4683	57.9867	44.8676	43.7311	45.3752	40.2502	32.1	23.3229	38.2588	28.5824	23.1847	31.1667	24.7605	26.8765
301	p	23.1211	20.6059	12.5136	20.525	17.3119	14.6559	20.9027	14.3596	17.2809	19.579	17.4603	21.428	18.5327	25.7747	23.2746	12.2249	21.4154	17.5122	23.0866	13.4918	16.8179	23.2833	12.3729	13.4336	15.7462	14.2086	20.738	20.8811	11.4893	14.5313	13.318	11.7516	7.40442	7.89807	10.6749	7.53796	11.2455	8.15926	8.49372	8.80727	2.1	5.90573	6.8339	5.93656	4.49709	6.23159	1.55062	0.1
302	CG8032	25.7051	25.3381	26.6394	25.498	17.8181	21.1252	24.0648	26.2426	20.2198	24.5879	25.5115	24.7092	20.1217	24.004	22.205	26.6231	19.7237	22.4871	24.3056	21.8616	26.2034	24.3872	26.1486	27.6561	22.3839	24.79	23.1994	20.7425	20.7431	24.6867	31.7734	21.4315	24.5539	28.7694	26.1304	26.2946	26.8491	20.9429	26.8073	25.7381	15.1	22.0328	22.5463	15.5085	21.3526	21.9693	5.90247	7.47324
303	CG8036	50.1356	49.3142	43.7616	53.0273	46.4202	52.2586	51.0251	37.2343	38.7571	48.3338	43.1235	40.6465	32.1983	49.6788	32.901	51.6307	36.979	32.437	44.3318	44.1015	55.2397	44.8106	42.6795	39.5081	52.728	33.02	51.4109	49.4204	26.7936	40.187	43.2457	51.188	39.798	42.3013	43.823	42.6257	42.8242	41.5079	45.3752	47.2644	15.1	37.5147	31.7743	38.3879	38.2081	49.1527	27.3716	23.3839
304	mRpL19	4.79818	6.56725	5.23666	4.3626	4.14985	4.54763	4.75981	5.15027	7.33408	6.59301	7.14478	3.84997	3.59586	4.52667	5.44799	5.40463	4.83676	3.41661	4.27939	5.60019	4.49944	5.25184	6.36169	5.72973	6.26364	3.03928	5.78017	5.36454	1.16775	3.84145	4.33975	4.5814	6.76926	7.43936	4.37062	5.43593	5.85848	3.71277	5.1871	3.9699	1.1	3.97049	7.33271	5.93656	3.39781	5.82282	4.74198	5.53291
305	Unc50	88.6606	79.7576	85.2829	90.1474	92.7404	83.3921	91.7985	111.503	122.627	94.8979	91.6821	103.224	105.294	75.3535	102.068	75.1226	90.4367	85.5027	105.455	87.6247	95.7146	102.033	102.04	83.0645	100.141	90.9238	94.9589	101.235	90.5024	93.369	102.353	93.1339	88.0707	102.163	103.002	107.304	103.195	104.87	99.5529	76.7724	96.1	80.7351	95.871	114.73	120.287	92.2783	110.927	135.535
306	CG8043	7.38217	6.40951	4.8086	8.26998	6.93413	6.56929	5.92477	4.85319	5.52556	5.47992	4.62879	4.55309	6.1383	2.756	4.37839	6.16243	6.19012	5.07492	5.15009	4.88277	7.43241	5.43584	4.35795	6.32234	6.97483	4.80285	6.34819	5.08746	4.37098	4.64319	4.09035	4.93991	3.27584	4.22839	4.37062	3.3339	4.9297	2.60115	4.42404	3.24429	2.1	0.745081	3.59165	2.43463	2.66497	5.82282	2.71111	0.876131
307	CG11755	5.73781	5.9363	6.09277	4.89542	5.16232	4.95196	6.25761	6.04149	6.88195	6.03646	6.38998	6.1937	5.50269	5.41201	5.09146	4.64682	6.52846	7.56237	5.67252	7.03502	6.25922	5.61983	5.61029	7.50754	8.87133	8.03606	6.34819	6.88849	6.86239	9.45363	8.82889	5.65694	7.40442	6.29258	9.45468	7.86135	7.71606	4.54649	5.95017	7.8398	8.1	11.7115	9.32794	9.67196	8.16132	9.70616	9.38396	6.69711
308	hb	137.757	164.621	123.38	152.843	142.857	110.482	136.4	119.227	149.303	143.132	160.872	157.364	132.625	139.098	149.131	134.989	108.707	155.981	148.991	168.214	143.229	158.519	141.364	165.14	141.152	165.875	124.496	135.593	135.704	159.646	104.847	136.155	119.511	102.851	112.56	144.332	110.626	114.875	99.8072	103.862	67.1	113.634	87.8901	102.357	121.02	108.629	168.952	200.73
309	Cks85A	4.32836	5.46309	3.09638	5.78347	3.89674	4.95196	5.92477	6.63564	4.84736	3.99581	3.87399	6.89682	4.86708	1.87067	5.09146	4.64682	4.83676	4.24576	9.50362	3.2088	5.67263	6.5398	2.85514	2.76672	3.41888	3.62714	3.69744	5.78016	2.94732	2.23797	5.33734	2.60958	2.95825	3.31097	4.16725	2.68712	4.18667	2.60115	4.42404	2.27682	2.1	2.68032	3.59165	1.9677	3.39781	3.1658	3.58148	1.2642
310	CG8112	17.2483	16.347	6.94888	17.328	15.5401	12.6342	20.5699	17.6274	18.6373	21.8052	19.7247	18.6155	15.6725	16.9214	15.4309	4.64682	12.2802	14.1956	17.6883	16.8397	10.3654	15.5555	11.872	10.1743	10.2937	8.03606	15.2471	20.8811	9.70971	9.45363	6.33492	12.8272	7.40442	7.89807	6.40424	6.89118	8.27333	3.99067	5.95017	5.90485	1.1	2.68032	3.84106	2.43463	3.76424	4.80089	0.390124	0.876131
311	TMEM216	13.4898	13.6655	11.2294	16.6176	20.0962	15.8689	16.9086	12.8742	16.6027	14.0136	16.7056	17.4436	22.0286	25.7747	19.7093	18.2873	22.4304	26.6329	15.9468	20.1876	22.6838	27.3312	15.1281	19.0633	18.1168	24.79	22.8207	37.2289	20.3872	16.6693	20.7999	21.9692	9.94509	18.4484	26.3338	57.825	33.3506	24.5557	28.3334	22.3519	20.1	16.227	20.0523	20.4112	18.4212	27.6922	21.279	23.772
312	nom	3.62363	6.40951	4.38055	4.89542	6.17478	5.35629	6.25761	4.55612	5.29949	7.7061	7.64798	5.02184	9.63416	11.6094	7.58719	6.16243	4.16008	3.41661	6.8915	6.07847	10.3654	6.90779	7.11309	6.32234	6.97483	8.32999	6.34819	10.2135	14.3366	5.44493	7.8313	6.37396	3.27584	5.60452	7.21769	8.99321	6.97303	8.15926	6.71324	7.11419	5.1	2.68032	8.57973	5.23618	4.13066	6.23159	6.77285	7.47324
313	CG8159	3.62363	4.35892	2.66833	3.65217	1.11246	4.95196	3.42844	3.07075	5.29949	3.43926	2.86759	4.55309	3.59586	3.64134	4.37839	3.13122	4.49842	4.24576	3.75696	3.44794	1.27319	3.77989	3.35608	1.87781	1.52238	3.33321	3.12943	2.87081	2.94732	2.77246	0.848191	1.7133	1.05275	1.47613	1.52354	1.07017	0.84303	0.933716	0.863066	0.583737	0.1	0.1	0.1	1.26731	0.466424	0.713159	0.1	0.1
314	ranshi	9.49635	9.09106	9.51721	7.55955	8.95906	5.35629	7.42256	6.33857	4.39523	8.44815	7.89958	7.13119	6.77391	8.06801	6.16106	9.19365	8.55849	5.07492	7.58807	7.03502	5.08604	5.25184	6.86263	9.58166	6.02658	4.21499	8.24158	7.85827	13.2689	6.78116	7.58191	4.40214	9.62751	5.60452	7.21769	5.92101	5.85848	4.54649	5.69581	8.32354	7.1	8.48605	8.33032	5.93656	8.16132	8.88862	9.09384	9.80163
315	M1BP	6.44254	8.30237	7.80499	11.2893	7.18724	5.35629	10.0853	7.22979	8.69047	9.0047	9.15757	9.47492	7.09172	7.18268	7.58719	7.67804	5.85178	10.0498	8.28463	4.88277	7.7257	9.11572	7.36356	6.91494	8.39721	7.74213	9.18828	9.38222	9.35379	7.85015	6.08553	7.4495	6.13409	5.60452	11.0816	6.2444	11.2455	8.99297	6.45888	5.17924	5.1	10.4213	9.07853	10.6058	7.7949	7.6623	8.51359	7.86131
316	CG8202	8.79163	7.35594	5.23666	9.69085	5.16232	3.33464	9.41963	3.36782	4.84736	7.89161	6.13838	5.49058	4.23147	2.756	6.16106	6.16243	7.54348	2.58746	6.54322	7.27416	5.37933	5.06785	5.35982	8.10015	5.78951	6.86035	5.4015	4.67184	4.7269	6.78116	4.58914	4.93991	8.67476	6.75129	7.21769	6.56779	5.48697	3.71277	5.44146	5.17924	3.1	7.19589	8.33032	9.67196	2.29854	6.43598	6.1926	2.42839
317	CG9801	4.32836	4.04345	6.09277	5.25064	5.92167	6.56929	4.75981	5.74442	3.9431	5.66544	3.87399	2.44373	3.27805	1.87067	2.59573	2.37341	5.85178	2.58746	4.10525	4.88277	4.79274	3.59589	3.60655	3.35932	3.18182	4.21499	5.59083	4.81038	3.30324	3.5742	4.83854	6.19471	4.54617	4.6871	5.18407	2.68712	4.9297	4.54649	2.3892	2.76056	6.1	2.03524	4.83867	3.36848	5.96278	3.1658	0.970371	2.81646
318	CG8223	216.451	195.064	191.869	217.315	222.083	199.435	216.449	190.228	235.66	209.731	227.797	221.817	212.394	222.319	220.081	185.762	172.992	169.247	206.98	212.455	187.223	221.261	200.725	215.511	217.961	174.105	223.331	174.938	139.263	210.156	200.615	222.198	191.92	221.198	226.443	191.708	189.201	217.422	209.689	218.749	176.1	201.365	205.359	241.267	238.275	241.276	253.088	222.849
319	CCT7	276.588	219.04	245.803	257.099	262.328	251.593	223.272	279.35	205.819	239.414	279.878	259.551	199.364	271.898	224.716	273.667	245.735	273.72	196.705	267.218	193.089	207.094	213.999	282.179	253.757	273.159	211.592	175.631	253.156	273.493	268.7	210.547	274.81	189.776	212.004	178.934	183.443	234.93	190.866	174.729	111.1	202.01	194.386	123.602	182.945	173.011	89.7482	111.087
320	CG9839	2.44909	2.46607	2.24027	5.07303	3.89674	2.12165	1.76422	2.4766	2.81278	3.81029	2.61599	3.14685	1.37122	5.41201	2.2392	0.1	2.46838	3.41661	3.0604	2.49139	3.32626	2.67592	3.10561	3.65562	3.65595	3.62714	2.37207	2.03957	2.94732	5.44493	2.09518	2.60958	2.95825	2.85226	1.93026	1.39356	2.32909	2.04534	2.3892	2.27682	0.1	5.90573	3.84106	1.50078	3.03139	3.77896	4.16173	4.75678
321	hng2	9.73126	10.9839	6.09277	10.0461	8.45282	8.99527	7.75541	14.6567	14.7942	7.52058	11.6736	10.8812	12.4944	8.95335	12.5786	9.95145	11.6036	12.5373	12.8123	10.8612	9.77878	12.9796	11.6215	8.39645	10.0566	10.6814	12.0284	12.8457	6.50647	4.37594	11.3229	11.5724	7.72201	11.5677	14.9455	12.3888	11.0597	11.2162	8.74808	6.38859	17.1	8.48605	13.069	12.2401	11.0927	11.1369	11.4148	14.0704
322	aqz	387.23	372.677	525.751	400.252	448.115	514.408	367.227	432.344	396.844	421.589	442.915	425.722	508.906	649.936	519.568	557.086	548.21	644.352	365.622	471.203	595.785	465.974	439.671	504.406	445.778	578.845	418.729	399.235	669.576	491.566	511.364	484.808	532.37	512.249	476.579	475.321	494.587	559.801	570.11	500.526	770.1	774.197	540.308	552.005	576.485	504.935	645.625	707.931
323	CG8369	0.1	0.1	0.1	0.1	0.1	0.1	0.1	0.1	0.1	0.1	0.1	0.1	0.1	0.1	0.1	0.1	0.1	0.1	0.1	0.1	0.1	0.467989	0.1	0.1	0.1	0.1	0.1	0.1	0.1	0.1	0.1	0.1	0.1	0.1	0.1	0.1	0.285758	0.377905	0.1	0.1	0.1	0.1	0.1	0.1	0.466424	0.1	0.390124	1.2642
324	IscU	25.0003	25.969	18.9344	27.2741	23.3867	26.7858	31.2209	24.7572	21.124	32.0085	24.0019	23.3029	24.8888	20.4627	16.857	23.5919	22.0921	18.3414	25.6987	20.9051	13.005	25.1232	17.8832	10.7669	14.3238	16.56	23.01	22.6821	9.35379	9.18638	12.0711	13.3649	5.8165	6.29258	10.2681	8.02305	10.5024	5.65811	10.0199	9.53288	3.1	0.1	7.33271	2.90155	2.29854	4.39212	1.84074	1.2642
325	CG8379	16.0738	20.9214	12.5136	16.44	13.0089	13.8472	14.4123	17.3303	13.89	14.9412	14.4412	11.8187	13.7656	15.1507	11.8656	5.40463	12.2802	10.879	13.5089	15.8832	14.1782	11.3237	12.3729	19.0633	15.035	20.675	13.7324	13.3999	15.4044	17.471	14.3156	16.7708	16.9319	16.8429	16.9791	14.1674	14.0318	10.9383	14.3439	14.854	15.1	17.5172	18.0571	12.9404	17.6883	15.429	20.1185	24.16
326	pyd	30.8731	28.966	31.7761	36.3321	37.8143	26.7858	39.0427	33.6694	31.297	35.7188	28.0275	32.4435	28.7025	24.8894	28.2661	25.8653	49.4976	29.1203	33.0127	34.7751	39.4017	33.587	28.6533	36.2488	37.556	38.3107	39.6719	46.0955	54.1991	44.7302	30.7758	43.1214	33.4463	38.861	51.5508	57.1783	38.5518	48.7334	44.3578	44.8457	48.1	40.095	38.7576	48.1933	36.376	45.2694	75.242	105.654
327	asRNA:CR44020	0.569818	0.730951	0.528055	0.277608	0.1	0.50433	0.599266	0.991224	1.23032	0.471029	0.603198	0.803119	0.735611	0.1	1.52613	2.37341	0.1	1.75831	0.796565	0.817416	0.686593	0.835977	0.600935	1.58151	0.574126	1.27571	0.289339	1.06978	0.455915	0.1	1.59638	1.17554	0.417584	0.55871	1.32018	0.908474	0.471515	0.933716	0.60871	1.06747	0.1	0.745081	1.09761	0.566925	0.832848	1.53071	0.390124	0.876131
328	osk	0.334909	0.1	0.528055	0.277608	0.606232	0.1	0.599266	0.1	0.778195	0.471029	0.1	0.1	0.735611	0.1	0.456533	0.1	0.43834	0.1	0.796565	0.817416	0.1	0.1	0.1	0.396302	0.337063	0.1	0.478678	2.03957	0.1	0.1	0.349397	0.1	0.1	0.1	1.11681	0.42339	0.1	0.1	0.1	0.583737	0.1	0.745081	0.1	0.1	0.1	0.304386	0.1	0.1
329	ScsbetaA	29.9334	32.1208	33.9163	30.1158	35.7893	35.6811	33.7172	26.2426	31.9752	35.7188	32.3047	25.6467	27.4313	21.348	22.9181	35.7168	29.5356	19.1705	32.3161	25.4487	36.4687	26.0432	34.4141	29.7302	32.5776	26.2596	37.5891	35.982	26.7936	29.4971	31.7734	36.1305	30.588	37.0261	38.7389	33.5708	47.2824	40.3963	34.6923	36.1384	35.1	34.2893	35.0165	41.8898	31.9789	41.7948	45.3593	36.5781
330	CG11964	11.3756	11.1416	8.23304	10.7565	11.4902	9.3996	13.7466	10.7947	12.9857	10.4888	9.15757	10.4124	18.2149	10.724	8.30025	12.2249	6.8668	10.0498	11.5933	9.66555	8.3123	11.6916	8.6159	8.69275	11.242	9.79963	12.7857	12.0145	4.7269	9.18638	7.08311	9.0628	5.8165	8.12742	7.82778	7.69966	5.30121	5.65811	6.96759	5.66298	2.1	4.61557	4.33986	4.30233	8.16132	5.41405	1.55062	0.1
331	ich	0.804727	0.730951	0.528055	0.632825	0.606232	0.908661	0.765688	0.991224	0.1	0.842058	0.1	1.03749	0.1	0.985335	0.456533	0.857804	0.77668	0.1	0.448282	0.817416	0.979889	0.283994	1.10187	0.1	0.1	1.56964	0.289339	0.654162	1.52366	0.634493	0.848191	0.279256	0.417584	0.788065	1.11681	0.42339	0.285758	1.21162	0.354355	0.583737	1.1	0.745081	0.349404	0.333463	0.1	0.508773	0.1	1.2642
332	CAHbeta	5.73781	5.30535	6.09277	4.89542	4.40297	3.33464	2.09706	8.71516	7.33408	4.92338	4.37719	5.25621	3.91366	6.29734	4.02186	6.16243	7.54348	3.41661	5.49838	3.92622	3.91285	5.25184	3.10561	3.06302	5.31539	1.27571	4.07612	5.08746	5.79464	1.16899	4.09035	4.22289	2.95825	5.14581	2.94708	2.20203	2.88636	2.04534	3.91533	4.21177	1.1	3.97049	4.83867	1.73424	1.19927	2.14386	0.680247	1.2642
333	RagA-B	26.8796	23.7607	20.6466	28.1621	20.3493	23.1468	24.0648	27.4309	29.4884	25.33	22.7439	25.881	20.4395	16.036	21.492	15.2561	23.4454	17.5122	28.485	20.4268	22.9771	22.1793	27.9019	25.582	19.5392	19.7932	24.5247	26.4227	13.6248	20.9452	22.7951	27.5262	22.6484	24.8703	29.5876	28.0732	28.7067	23.9999	23.5007	23.3194	16.1	24.6131	27.0356	29.2828	21.3526	27.8966	16.0568	15.6226
334	CG11970	5.5029	7.82915	3.95249	7.55955	3.13739	4.95196	8.08825	9.30931	5.97769	8.63367	5.88678	5.49058	9.95197	7.18268	8.30025	5.40463	6.19012	3.41661	6.71736	6.31761	5.96593	6.7238	5.61029	6.02604	5.78951	7.15428	7.10555	8.27389	7.57422	6.51392	6.33492	7.09099	7.08684	4.91645	7.42106	7.69966	6.78727	8.99297	6.96759	7.35606	7.1	5.26065	7.33271	9.20504	3.76424	6.84475	9.09384	7.47324
335	E(var)3-9	97.3523	92.0612	110.966	105.777	110.965	54.2803	95.4598	105.561	89.6217	92.1152	106.275	104.865	105.294	83.3215	81.0329	119.075	74.8731	87.161	90.8275	107.473	127.684	90.0732	121.577	118.917	103.222	105.914	106.887	98.6024	97.9767	115.818	140.012	126.476	138.884	141.153	110.323	113.771	125.858	89.0297	131.093	126.597	104.1	109.119	115.823	134.341	133.845	118.849	90.3285	93.6237
336	CG11975	18.4229	25.969	15.51	27.6293	20.0962	22.3382	27.2268	26.8367	33.1055	28.8548	24.2535	23.7717	29.3381	24.8894	23.2746	17.5295	19.3854	19.9997	31.6195	18.0354	19.7509	27.8831	21.8907	18.767	28.0734	15.3843	26.9862	32.9341	17.1839	28.1609	23.2939	32.1868	19.155	25.0997	31.4179	33.0857	29.0782	34.0045	25.5355	30.5755	20.1	22.6778	24.2922	27.1817	30.5132	24.8308	29.1124	19.1152
337	CG11980	21.2418	19.975	25.7833	26.9189	20.0962	17.4862	23.8983	19.7069	29.0363	20.1356	17.7119	25.1779	22.3464	16.036	21.492	19.8029	15.6636	17.5122	22.9125	18.7528	17.4045	23.6513	22.8926	18.4707	24.5175	17.7357	22.8207	17.9717	12.9129	18.2728	16.0614	22.507	19.4726	23.2648	21.2497	19.0183	26.4776	22.3324	18.1592	21.1426	7.1	27.8385	24.2922	25.314	18.7876	21.5606	23.6	19.1152
338	Prosbeta3	59.5319	69.5047	58.3155	68.8344	68.1882	64.7929	72.66	74.0716	71.7626	64.8446	57.213	69.7088	60.1652	53.2201	49.3015	37.9902	42.3925	44.0451	61.0494	58.2107	50.8403	55.4823	63.2178	56.101	58.6546	44.1892	53.3043	56.6246	45.6571	58.627	49.9794	59.4337	51.8661	61.1084	57.0415	58.4718	66.2297	59.2938	50.971	64.9208	50.1	45.9008	67.9378	50.2944	60.5599	63.6642	70.3099	62.9666
339	Iru	18.8927	19.344	18.5064	19.6369	18.0712	15.4646	17.2415	16.4391	19.9937	24.7734	15.9508	12.7561	18.2149	12.4947	16.857	13.7405	17.017	17.5122	20.9969	17.5571	15.0581	15.3715	18.6346	17.5818	21.9098	20.0871	24.3354	20.3269	15.4044	23.3504	17.8072	22.3277	15.9792	17.0723	23.6901	24.6776	22.5767	25.9452	17.1418	21.3844	8.1	21.3877	20.5511	21.5786	23.1847	19.9255	20.9889	25.3242
340	CG11983	0.804727	0.415476	0.1	0.277608	0.606232	0.908661	0.432844	0.694149	0.326065	2.14066	0.854798	0.568746	0.417805	0.1	0.813066	0.1	0.1	0.1	0.622423	0.339139	0.1	0.283994	0.350468	0.396302	0.811189	1.56964	0.478678	0.931243	0.1	0.901739	1.09759	0.279256	0.735167	0.1	1.52354	0.261695	0.657273	1.21162	1.11742	0.583737	0.1	0.1	0.598807	0.1	0.832848	0.304386	0.390124	0.488065
341	Kcmf1	14.6643	14.7696	15.938	16.7952	15.287	21.5295	20.5699	12.5771	18.6373	16.7963	15.196	15.5686	18.2149	18.692	16.144	20.5607	11.6036	5.90407	15.0761	14.4483	20.0441	18.1314	15.629	11.9521	15.5091	16.266	18.8446	19.7728	17.1839	17.2038	17.3084	20.1767	19.7902	13.8613	21.8598	20.4735	23.1339	18.9976	15.6157	25.98	23.1	21.3877	14.8148	15.2751	24.6504	23.6044	24.7605	21.8317
342	Sf3b5	9.96617	12.5613	12.9416	16.44	9.7184	6.97362	8.75394	17.3303	22.0283	8.63367	18.4667	14.3968	31.8805	11.6094	12.9352	14.4983	10.2502	10.879	18.7331	15.4049	11.5386	15.9235	21.6402	9.58166	10.0566	8.32999	14.1111	12.0145	7.57422	5.71218	12.8192	12.1102	14.0737	25.0997	10.8782	14.8142	22.0194	10.3825	6.96759	6.87232	27.1	13.0016	36.5129	20.4112	26.1161	12.9763	14.0259	13.2942
343	CG11986	3.62363	4.20118	0.95611	4.18499	3.89674	1.71732	3.26202	2.77367	4.16917	3.06823	3.11919	3.38122	2.96025	0.985335	2.59573	1.61561	2.46838	0.1	3.75696	2.25225	2.15307	2.49193	3.10561	2.47041	3.65595	3.62714	4.07612	3.14789	2.59141	1.70348	3.34216	3.50586	2.95825	2.6229	3.15044	3.1722	3.44364	2.87905	1.88049	3.48616	1.1	4.61557	5.08807	4.53579	1.93212	4.18773	1.55062	5.92098
344	tgo	51.0752	50.7339	55.3191	58.3555	61.8603	44.9807	45.3668	53.5734	54.8077	49.0758	61.2386	50.4902	53.4913	44.3667	50.7277	41.7792	45.0992	46.5326	54.2579	48.6451	52.6	53.4584	56.9562	55.5084	49.172	48.0103	55.5764	53.9923	48.8604	55.9545	52.224	56.7449	50.5958	60.4203	58.4651	50.3871	59.5424	47.6218	59.6191	57.4229	55.1	68.4786	60.7051	65.9364	59.4607	57.9414	79.3038	59.8621
345	neur	7.61708	10.5107	5.66471	11.2893	7.44036	8.18661	8.92036	7.22979	8.91653	7.7061	6.13838	9.24055	7.40952	7.18268	7.58719	9.95145	8.55849	10.0498	9.50362	12.2961	7.43241	12.6116	7.11309	8.98905	7.68602	8.32999	8.62026	8.13535	11.8452	9.18638	11.0735	11.0346	9.30992	7.43936	11.895	10.1251	11.9885	10.9383	6.20453	11.226	9.1	8.48605	12.3208	10.6058	9.99344	8.47984	16.9272	16.0107
346	hyx	24.2956	25.0226	18.0783	22.301	23.8929	18.6992	23.7319	24.163	21.8022	16.9818	23.4987	16.9749	21.7108	8.06801	24.3442	10.7093	20.4004	15.8539	22.7383	25.2096	17.4045	21.4433	27.6514	21.4337	20.0133	24.79	21.1166	21.0196	18.9635	20.9452	26.5361	24.8373	26.777	33.5858	26.7405	27.103	24.9915	22.0545	22.4833	28.1568	32.1	23.3229	32.5225	35.3528	30.5132	24.8308	29.4025	32.3094
347	Nmdmc	1.74436	4.04345	0.528055	3.11934	3.39051	2.52598	3.26202	1.2883	1.90852	2.88272	0.854798	2.91248	1.37122	0.985335	2.59573	2.37341	3.14506	2.58746	2.01555	1.05655	3.32626	2.30793	2.35421	2.47041	0.811189	2.74535	2.18273	2.31665	2.94732	2.23797	1.09759	1.89256	2.0055	1.93484	1.11681	2.20203	2.14333	0.377905	1.37178	0.825606	0.1	0.745081	0.349404	1.03385	0.1	1.32632	0.390124	0.488065
348	Rel	4.56327	6.88273	3.52444	5.42825	4.40297	3.73897	4.42697	3.36782	4.6213	5.85095	3.11919	4.31872	6.45611	2.756	4.73493	1.61561	4.49842	1.75831	4.27939	4.16536	5.37933	4.14787	7.11309	3.65562	2.94476	5.09678	5.21216	5.36454	2.94732	4.64319	5.58673	7.27024	2.64067	4.45774	5.99752	5.59762	5.11545	3.43486	5.1871	5.42111	2.1	4.61557	4.58927	6.17003	3.03139	4.39212	2.71111	3.20452
349	Mst85C	21.4767	28.0196	21.9308	21.413	20.8555	19.1035	26.7275	31.5899	25.8714	25.1445	23.7503	25.1779	25.8422	14.2654	21.1354	18.2873	23.4454	19.1705	26.047	23.5356	16.5246	27.3312	23.8944	24.3967	23.0951	25.6718	20.9273	29.4706	22.1667	23.8849	25.5385	23.7618	24.5539	31.9803	20.6396	26.9413	26.8491	20.3871	22.7376	22.1101	22.1	18.8073	25.7886	30.4501	27.2154	24.6264	29.1124	35.802
350	Kdm2	20.5371	16.1893	18.9344	26.5636	20.0962	27.9988	26.7275	19.1128	19.5416	24.7734	22.9955	21.1936	22.3464	21.348	18.2832	10.7093	25.1371	22.4871	21.6935	17.5571	23.857	25.3072	20.3879	18.767	18.828	18.3235	18.2766	25.8685	19.6753	20.678	17.8072	22.1485	18.8374	20.2832	24.9102	21.1203	23.6912	20.9429	28.3334	25.2543	18.1	25.9032	20.3017	22.9793	13.2913	21.3562	21.279	17.5629
351	beag	11.8454	15.2428	9.51721	11.8221	11.4902	13.8472	17.075	8.41809	14.116	11.0454	15.6992	13.928	13.13	8.06801	14.0048	10.7093	11.2652	6.73322	14.7279	13.7309	14.7648	11.5076	12.8738	12.2484	16.4573	13.3268	12.0284	15.2009	12.9129	17.7383	16.8096	14.799	18.8374	12.2558	16.9791	13.8441	13.8461	14.829	14.8526	17.9983	10.1	11.0664	10.8244	15.9755	14.757	17.6772	26.2111	15.6226
352	Ada	1.50945	2.62381	0.95611	1.52087	1.6187	1.31299	1.43138	2.4766	1.68245	2.14066	1.6096	3.6156	2.00683	4.52667	1.52613	2.37341	0.77668	0.929153	1.31899	2.01311	1.56648	2.85991	3.60655	0.988905	1.9965	1.56964	2.18273	1.62395	0.455915	1.43623	1.09759	1.53405	1.37033	1.47613	1.32018	1.87864	2.32909	2.60115	2.64355	1.30934	3.1	2.03524	1.84583	2.66809	1.93212	2.34825	3.58148	2.42839
353	pum	185.678	198.376	201.286	177.175	169.435	135.551	175.009	208.349	176.657	162.611	206.16	187.364	186.334	163.887	221.15	200.918	262.99	221.484	186.953	215.803	221.245	195.318	185.947	227.66	182.164	266.105	197.013	216.777	268.104	175.948	235.78	189.753	228.125	237.253	210.174	289.857	224.681	240.488	217.065	205.688	279.1	196.85	268.708	242.434	219.954	194.676	248.156	332.284
354	D1	219.505	215.885	228.253	220.512	223.095	206.308	210.291	224.094	233.851	193.221	228.552	242.911	171.397	226.746	210.454	215.316	167.578	196.609	223.001	210.064	199.541	198.262	214.25	200.993	237.163	167.345	223.71	177.57	179.125	239.82	215.08	228.831	239.558	218.446	228.273	182.977	201.647	226.315	205.873	233.261	240.1	251.037	199.872	256.909	251.467	260.284	276.298	269.029
355	Vps15	5.73781	8.14463	5.66471	5.07303	4.65609	3.73897	8.08825	7.52687	6.42982	8.07712	6.89318	5.49058	8.04513	7.18268	7.58719	3.88902	5.51344	3.41661	7.06565	5.83933	8.019	11.1397	5.86076	4.54453	3.41888	3.62714	7.10555	11.1832	3.30324	2.50522	2.09518	3.86438	2.0055	1.93484	3.15044	1.87864	3.25788	2.87905	3.66097	2.51869	2.1	1.39016	1.34702	1.26731	1.5657	2.34825	1.55062	0.876131
356	CG8420	3.15382	3.88571	3.95249	4.89542	1.87181	3.33464	3.76128	4.25904	5.07343	4.55235	3.37079	4.55309	4.86708	2.756	4.02186	4.64682	2.13004	4.24576	4.80181	4.64363	2.15307	4.69986	3.60655	2.47041	3.41888	2.45143	4.83348	5.36454	1.87958	2.77246	4.09035	5.29842	2.32309	4.22839	4.16725	4.95084	4.55818	6.21392	2.3892	3.72803	3.1	0.745081	4.09046	5.23618	1.5657	4.18773	4.16173	3.98065
357	CG16734	7.61708	4.35892	4.38055	5.60586	5.92167	5.76063	6.75688	4.25904	8.91653	4.36683	5.13198	3.6156	5.50269	5.41201	4.73493	2.37341	4.83676	5.90407	6.0208	5.36105	5.67263	4.51586	5.10935	4.54453	5.31539	1.86357	5.59083	5.08746	6.15056	3.5742	4.83854	7.09099	5.18134	3.99903	3.96389	4.46576	4.55818	6.21392	3.40662	4.45364	5.1	6.55081	5.83629	7.10388	3.76424	7.6623	5.61235	4.36872
358	Ibf2	4.09345	5.30535	4.38055	3.65217	1.36558	1.71732	4.59339	2.17952	3.03884	2.51169	3.11919	2.91248	4.23147	3.64134	3.30879	2.37341	5.51344	2.58746	4.27939	3.68708	3.03296	2.49193	1.60281	2.17411	2.23357	1.56964	2.94009	2.87081	2.23549	3.30696	1.84578	1.17554	2.64067	2.6229	2.74371	3.1722	3.07212	3.43486	2.13484	2.76056	3.1	1.39016	4.09046	2.90155	2.29854	2.96141	3.29136	2.81646
359	Ibf1	5.73781	5.62082	4.8086	5.42825	4.40297	3.33464	4.92624	6.63564	5.07343	6.59301	3.62239	6.89682	3.91366	5.41201	5.09146	1.61561	3.4834	4.24576	3.9311	5.83933	3.03296	5.80382	3.35608	4.84083	5.07832	4.80285	3.5081	6.19579	4.7269	5.44493	2.84337	4.22289	5.8165	4.91645	3.76053	3.81898	3.81515	4.26858	3.40662	4.93737	2.1	3.97049	8.08092	5.46964	4.49709	5.61843	5.61235	6.69711
360	ATP6AP2	68.6934	69.1892	62.596	84.2863	67.6819	74.9011	74.657	69.3184	78.7706	84.8801	73.8186	70.8807	71.2884	70.0415	78.8937	53.1463	68.1063	59.799	76.7221	68.7328	76.357	85.8414	74.9898	64.9901	79.7532	67.4096	87.764	89.0431	78.7572	70.9203	71.6769	87.3977	64.5695	87.2549	87.3426	70.4372	78.4897	65.1299	69.7933	75.563	43.1	65.8983	72.6765	96.7535	82.1789	83.6941	80.4643	94.3999
361	TrpRS	24.7654	25.8113	18.0783	24.2547	15.287	18.6992	27.5596	19.4098	18.1852	22.5473	20.4795	23.7717	19.8039	12.4947	16.857	16.0139	16.3403	21.658	20.1262	19.9485	22.6838	21.8113	20.6383	17.8781	18.3539	15.6782	17.1405	18.6644	13.2689	16.1348	17.5578	13.9027	18.5198	16.8429	8.64123	13.0356	17.0039	9.82669	16.6331	14.3703	7.1	11.7115	14.8148	11.5397	7.7949	15.0202	5.32223	5.53291
362	Vps16A	5.03309	5.9363	6.52082	6.67151	5.92167	1.71732	5.4255	4.55612	4.6213	6.03646	5.38358	3.84997	4.54927	0.985335	6.51759	5.40463	5.1751	5.90407	6.0208	5.60019	5.08604	3.96388	6.86263	6.02604	4.13007	3.92107	7.10555	4.11768	6.86239	5.44493	5.58673	5.65694	5.18134	6.75129	7.01433	3.49559	5.67273	7.88135	5.95017	6.63046	5.1	3.97049	3.34225	4.06886	3.03139	3.98334	1.55062	2.81646
363	Aduk	25.94	24.0762	27.4955	23.8995	24.3991	27.9988	18.24	24.163	17.507	22.1762	24.5051	17.9124	24.571	15.1507	21.8485	26.6231	23.7838	15.8539	26.3953	30.2315	24.4436	19.7874	31.158	26.7672	28.7846	26.2596	20.3593	19.3571	25.37	22.816	19.3036	18.5634	18.8374	17.3016	13.7253	15.6227	14.2176	8.71507	16.1244	17.7564	10.1	8.48605	9.07853	8.03773	8.16132	10.5237	2.71111	4.36872
364	pasi2	94.0635	90.4838	87.8512	99.0278	104.384	109.674	96.6247	112.691	121.949	96.5676	100.74	101.115	117.37	103.684	110.269	100.888	83.3316	78.8695	118.864	98.386	94.2481	132.208	108.302	85.4349	94.6881	80.9302	107.455	137.948	79.825	79.7395	115.82	99.9456	95.6927	103.768	114.39	106.333	112.483	100.702	104.894	96.8475	91.1	94.9269	103.852	125.236	96.103	103.52	102.514	99.4447
365	lncRNA:CR43301	0.1	1.67738	0.528055	0.632825	0.859348	0.50433	0.599266	1.2883	1.68245	0.842058	0.603198	0.334373	0.417805	0.1	0.1	0.857804	0.43834	0.1	0.622423	0.578277	0.1	0.283994	0.600935	0.692604	0.574126	0.981785	0.289339	0.654162	0.455915	0.901739	1.34698	0.279256	0.735167	1.01742	0.913451	0.908474	0.657273	0.933716	0.354355	1.06747	2.1	0.1	0.848211	0.333463	0.466424	1.53071	1.26049	0.488065
366	CG45050	245.815	251.376	276.195	246.265	262.328	246.337	248.402	260.932	263.692	266.684	284.407	302.676	343.965	342.725	334.884	386.58	279.23	320.982	267.232	322.698	305.128	278.115	293.899	342.032	286.472	331.651	299.824	278.705	323.271	318.123	354.742	323.657	307.203	322.114	290.299	370.058	327.776	355.263	326.692	307.757	429.1	345.218	298.636	334.185	349.668	297.482	291.094	284.552
367	Srr	0.1	0.257738	0.1	0.1	0.1	0.50433	0.1	0.1	0.1	0.1	0.1	0.1	0.1	0.1	0.1	0.1	0.1	0.1	0.1	0.1	0.1	0.1	0.1	0.1	0.1	0.1	0.1	0.1	0.1	0.1	0.1	0.1	0.1	0.1	0.1	0.1	0.1	0.377905	0.1	0.341869	0.1	0.1	0.1	0.1	0.1	0.1	0.1	0.1
368	FER	0.334909	0.1	0.1	0.455217	0.1	0.50433	0.765688	0.1	0.326065	0.1	0.1	0.1	0.1	0.985335	0.1	0.1	0.1	0.1	0.448282	0.1	0.1	0.1	0.350468	0.396302	0.1	0.393928	0.1	0.238541	0.455915	0.1	0.1	0.279256	0.735167	0.788065	0.303363	0.261695	0.1	0.1	0.354355	0.583737	0.1	0.1	0.1	0.1	0.466424	0.1	0.680247	0.1
369	CG34117	15.3691	16.1893	18.0783	19.8145	16.0463	10.6126	17.4079	11.6859	14.116	14.5701	10.9188	14.6311	12.1766	11.6094	12.2221	10.7093	10.9269	9.22068	16.2951	12.5352	10.3654	11.3237	16.3804	11.6558	12.6643	14.5025	16.7618	10.2135	14.6925	8.65189	12.8192	8.88355	13.1209	13.4026	10.6749	12.0654	13.2888	10.6604	10.7829	12.4353	8.1	14.2918	17.5583	12.4735	11.8256	12.5676	11.7049	12.5181
370	RpL34b	47.0818	51.838	45.0458	48.7647	56.5448	44.172	46.0325	44.3641	41.4699	35.5333	41.3623	37.8341	39.1901	28.4307	33.9706	28.8966	39.3474	39.8993	39.4559	39.0796	34.4157	36.5309	42.429	50.4713	50.8315	56.5342	34.5597	30.856	37.1152	35.1093	43.4951	33.6209	36.9397	54.4571	29.5876	52.4891	41.1524	41.5079	47.4101	43.1526	13.1	31.709	57.7123	44.6913	49.9336	41.1817	64.5075	56.3695
371	CG8132	4.32836	6.25178	3.95249	3.11934	5.16232	5.35629	3.59486	4.25904	5.29949	3.06823	4.37719	3.38122	5.18489	3.64134	4.37839	3.88902	1.7917	1.75831	4.62767	5.12191	3.32626	3.04391	3.60655	1.87781	2.70769	3.03928	3.88678	6.88849	2.94732	1.97073	3.34216	2.78884	5.18134	4.45774	2.94708	4.46576	3.25788	5.1023	3.15226	2.51869	3.1	2.03524	3.59165	3.13501	0.832848	3.57457	3.29136	4.36872
372	CG9356	3.62363	4.51666	6.94888	5.07303	6.68101	4.1433	6.75688	5.44734	7.56014	6.22198	4.62879	6.89682	4.54927	3.64134	4.37839	3.13122	3.14506	5.07492	3.23454	4.16536	5.67263	5.43584	4.85889	7.80385	5.31539	3.92107	5.4015	6.33433	5.43873	4.64319	7.58191	5.65694	3.27584	5.83387	4.9807	5.59762	6.78727	5.65811	4.16968	5.42111	6.1	7.84097	6.08569	8.50465	4.13066	6.43598	8.22346	5.53291
373	alpha-Man-IIa	56.9479	66.9809	59.1716	68.4792	63.8852	53.8759	51.6908	64.5652	68.5977	55.3833	66.2706	63.8495	73.8308	62.0734	67.4847	60.7243	57.6178	68.9197	68.015	62.0369	63.7453	58.4262	67.9767	63.8049	65.5294	67.1156	63.5286	62.0276	48.1485	52.2131	72.4251	79.6897	81.0838	75.099	79.4114	58.9569	75.5176	72.3554	63.9432	71.4513	83.1	60.7376	67.439	60.3333	55.7964	60.5984	20.1185	22.6078
374	ps	9.96617	8.46011	7.80499	10.7565	9.21217	9.3996	9.25321	5.44734	8.23834	7.52058	6.13838	6.66245	8.68074	11.6094	6.51759	10.7093	10.5885	5.90407	6.0208	8.23071	6.55252	5.98782	6.86263	8.69275	9.10839	16.266	7.29489	10.7676	41.7421	6.78116	8.0807	8.70429	9.30992	6.29258	6.81097	19.5034	7.5303	8.15926	7.73066	10.5004	8.1	14.2918	6.8339	10.3724	5.22993	7.45791	8.51359	5.14485
375	GstZ1	8.0869	10.0375	9.51721	11.9998	10.4778	10.2083	9.41963	9.30931	10.9511	5.47992	10.9188	6.1937	7.40952	5.41201	8.30025	7.67804	8.22015	8.39153	10.026	7.5133	5.67263	7.09178	7.8645	8.39645	8.63427	7.4482	5.4015	8.27389	5.43873	9.18638	5.33734	6.55322	9.30992	8.58613	6.20088	11.4186	7.5303	7.88135	6.96759	7.35606	16.1	6.55081	7.58211	6.40349	8.52775	8.68423	7.06297	10.9658
376	phu	0.1	0.1	0.1	0.455217	0.353116	0.1	0.1	0.1	0.1	0.1	0.1	0.1	0.1	0.1	0.1	0.1	0.1	0.1	0.1	0.578277	0.1	0.1	0.1	0.1	0.1	0.1	0.1	0.1	0.455915	0.1	0.1	0.1	0.417584	0.1	0.1	0.1	0.1	0.1	0.1	0.1	0.1	0.1	0.1	0.1	0.1	0.304386	0.680247	0.1
377	RhoL	0.569818	0.1	0.1	0.277608	0.1	0.1	0.266422	0.1	0.55213	0.1	0.1	0.1	0.417805	0.1	0.1	0.1	0.1	0.1	0.1	0.339139	0.1	0.1	0.350468	0.1	0.1	0.393928	0.1	0.377081	0.455915	0.1	0.1	0.279256	0.1	0.1	0.1	0.1	0.1	0.1	0.1	0.1	0.1	0.1	0.1	0.1	0.1	0.1	0.1	0.1
378	CG8149	44.9676	43.4779	38.1969	51.9616	44.9015	47.0023	52.8558	61.5944	55.0338	45.3655	54.9486	50.7246	49.6776	42.5961	54.6495	38.748	42.3925	48.1909	61.3977	50.3191	37.6419	53.8263	60.2122	43.0638	44.4308	52.1253	54.251	65.3526	47.4367	38.5835	61.4516	52.622	48.6903	59.5029	61.7189	65.263	69.2018	51.7904	46.647	51.3762	63.1	44.6106	73.1753	72.7068	51.3993	43.8387	66.8285	58.3098
379	rump	66.8141	76.6029	68.5888	77.182	72.9974	74.9011	66.1695	65.7535	66.111	71.7086	69.5414	64.0839	62.3898	70.9268	57.1452	76.6382	66.4146	48.1909	71.8461	63.2326	67.5581	68.7299	71.4833	68.5457	75.249	63.2946	78.6757	57.7329	70.2153	82.1447	63.4468	85.9636	69.6508	72.3468	82.2585	58.3101	78.6755	72.0775	79.9675	82.5772	87.1	75.5745	70.6813	80.6446	67.1556	89.2125	116.73	71.1159
380	Ras85D	52.7196	54.0463	48.0421	53.3825	47.4327	50.6413	55.3521	58.3266	58.1987	48.3338	56.7098	60.3339	59.2118	48.7934	62.4932	45.5682	52.881	61.4573	65.2288	64.1892	52.0134	65.786	63.4683	48.1009	52.0168	55.9464	61.0672	64.3828	53.1314	47.9371	68.9336	68.3965	44.5617	66.6129	65.9895	69.7905	68.0873	61.5171	57.3299	54.5205	76.1	48.4811	69.6836	89.9831	64.957	55.6931	73.2112	73.0563
381	Rlb1	8.0869	8.93332	7.80499	10.7565	6.93413	8.59094	9.41963	7.52687	10.7251	8.07712	4.88039	5.95933	10.9054	9.83868	7.23066	4.64682	11.9419	5.07492	8.28463	4.88277	12.1251	9.48371	9.3673	7.50754	10.0566	10.0936	6.53753	10.2135	10.4215	5.17768	8.5795	7.09099	8.03959	8.35678	6.20088	9.3166	8.08758	6.76973	7.98501	9.53288	2.1	11.0664	12.3208	8.73811	5.96278	9.093	8.51359	11.742
382	mRpL47	6.91236	7.67142	5.23666	8.44759	9.21217	6.16496	7.08972	9.30931	9.82079	10.4888	7.89958	8.53743	6.45611	8.06801	5.80452	6.16243	4.83676	5.90407	8.11049	6.31761	5.67263	7.82776	4.10748	5.43343	4.6042	4.80285	7.67357	8.9666	3.65915	4.1087	5.58673	3.50586	2.64067	2.6229	2.13363	1.71695	2.51485	2.60115	4.16968	4.21177	0.1	0.745081	2.59404	1.50078	0.466424	1.73509	0.1	0.1
383	CG8176	22.6513	23.4452	17.2222	21.0578	21.3617	21.9338	23.7319	17.9245	17.9591	22.9183	19.7247	18.6155	22.3464	26.66	22.205	23.5919	55.9261	23.3163	23.9573	28.5575	34.4157	32.299	18.1337	25.8783	23.3322	35.9592	27.9329	68.539	80.8927	25.4884	24.7903	26.0921	22.966	20.5126	37.3154	66.0715	51.9264	44.2869	33.6749	30.5755	37.1	30.4188	23.544	25.7809	20.9862	28.5097	40.7173	43.9514
384	Kdm3	3.15382	2.78154	3.52444	2.94173	1.36558	2.93031	2.59633	1.2883	1.68245	1.58412	2.86759	3.38122	3.27805	0.985335	2.59573	0.857804	2.13004	0.929153	0.796565	2.96966	2.73967	2.67592	1.60281	2.47041	1.9965	3.03928	1.0467	2.31665	1.16775	1.43623	1.84578	3.14735	3.27584	2.6229	2.13363	2.52542	2.14333	2.87905	1.88049	3.48616	4.1	2.03524	1.59642	2.66809	2.29854	2.34825	2.42099	3.59259
385	by	1.03964	0.888689	0.528055	0.988042	0.859348	0.1	0.432844	1.2883	1.00426	0.285515	1.1064	0.568746	0.735611	0.985335	0.1	0.1	0.43834	0.929153	0.448282	0.817416	0.393296	0.467989	1.35234	0.1	0.811189	1.56964	1.0467	0.238541	0.455915	0.367246	0.848191	1.17554	0.417584	0.55871	0.506725	0.746779	0.471515	1.48953	0.1	0.341869	0.1	0.1	0.598807	0.333463	0.466424	1.53071	0.970371	1.65226
386	mura	10.2011	12.8768	14.2258	8.6252	12.5027	6.16496	16.5758	9.01224	10.499	12.344	10.4156	9.47492	8.68074	9.83868	9.01332	10.7093	7.54348	10.879	13.3347	8.46985	12.1251	9.29972	8.36543	11.6558	11.479	10.0936	12.5964	12.7072	11.1334	14.2641	10.0759	14.4405	11.533	11.109	16.369	10.9336	14.2176	10.1046	14.3439	12.919	8.1	11.0664	13.069	11.7731	12.9248	10.3193	18.3778	12.9062
387	lncRNA:CR42549	6.67745	7.98689	6.52082	6.31629	7.44036	9.3996	4.59339	5.44734	7.33408	4.55235	4.62879	3.84997	6.1383	4.52667	6.51759	4.64682	6.8668	7.56237	6.71736	6.07847	3.91285	6.17181	8.86637	5.72973	6.5007	7.15428	5.59083	7.02703	8.64196	5.17768	3.34216	4.93991	7.40442	4.6871	3.15044	6.2444	4.9297	5.1023	7.4763	7.59793	3.1	3.97049	6.08569	4.30233	4.86351	6.23159	9.67408	6.30904
388	RnpS1	146.213	139.383	136.221	146.982	136.783	142.424	157.868	125.763	125.34	150.181	125.648	120.099	133.896	121.391	112.408	145.598	133.068	101.257	123.392	102.69	124.751	123.008	114.564	135.214	144.946	130.604	116.165	121.184	125.738	143.879	110.084	107.654	137.931	135.649	117.034	128.809	125.301	118.766	134.908	136.03	88.1	134.277	134.529	128.738	121.753	154.412	158.217	175.506
389	CG9386	2.44909	1.51964	2.66833	1.87608	1.6187	0.50433	3.42844	1.58537	2.58671	1.58412	2.61599	1.74061	3.27805	0.985335	1.88266	2.37341	2.46838	1.75831	2.18969	0.817416	2.15307	1.20397	2.85514	2.47041	1.75944	2.45143	1.80405	1.48541	0.455915	1.97073	2.34457	0.817024	0.735167	1.93484	1.7269	2.20203	3.07212	2.60115	1.88049	1.55121	1.1	2.03524	2.34463	2.43463	2.66497	1.32632	1.55062	0.488065
390	CG8199	9.96617	10.353	6.09277	8.6252	8.70594	9.3996	8.08825	7.82394	8.23834	6.59301	5.38358	9.00618	8.99855	10.724	9.36985	3.88902	8.55849	2.58746	8.80706	8.94813	5.67263	8.01176	7.11309	8.10015	5.55245	5.39071	9.94563	9.52076	3.65915	5.71218	8.5795	9.95908	3.911	8.35678	6.60761	7.37627	10.8739	8.43716	6.45888	10.0166	4.1	13.6467	7.33271	5.93656	5.22993	8.88862	6.1926	2.81646
391	AP-1mu	48.7261	54.5196	53.6069	46.2782	65.9101	31.6378	46.8646	47.0378	55.2598	42.3973	49.1619	41.8184	46.4996	50.5641	37.5359	47.0838	44.0842	39.8993	46.4215	42.4275	41.1615	38.1868	57.7076	44.8416	38.9783	45.6589	54.251	53.9923	53.8432	39.3852	47.4854	43.8385	48.3727	50.7874	45.6532	41.3322	51.9264	45.9544	45.3752	48.7156	45.1	49.1262	41.7504	44.6913	45.1701	48.5396	63.0569	67.6234
392	MBD-like	6.67745	8.77558	10.3733	9.33563	9.21217	5.76063	8.92036	5.44734	8.01227	8.63367	5.13198	7.83431	5.50269	4.52667	6.16106	9.19365	5.85178	4.24576	8.63292	6.55674	5.67263	7.64377	6.61216	5.72973	11.242	7.74213	6.34819	8.68952	5.08281	9.72087	7.8313	8.16652	4.54617	7.66871	7.62442	8.66982	9.01636	7.88135	9.00243	7.59793	5.1	5.90573	10.3256	10.1389	5.59636	9.50178	9.09384	12.13
393	CG9393	46.377	40.3232	35.2005	39.3514	38.3205	40.533	35.215	44.067	44.6348	38.316	34.8207	29.8654	36.9654	37.2841	40.0317	28.1387	32.2423	29.9495	38.5852	36.4491	35.2956	35.6109	40.4253	38.3229	38.9783	47.1285	32.0983	39.4455	55.2668	25.7557	35.7638	36.6682	34.7166	46.4297	34.6717	32.2773	31.493	29.2801	30.6226	30.5755	33.1	31.709	41.501	42.8236	34.9103	42.2036	44.4889	48.6082
394	Vps45	20.3022	22.341	17.2222	18.216	17.0588	15.0602	19.9042	25.0543	22.9326	23.8459	20.4795	23.5373	28.0669	11.6094	23.2746	11.4671	20.4004	15.8539	27.266	18.5137	19.1643	24.7552	25.8982	20.5448	16.6944	20.0871	23.5781	27.6696	15.0484	16.1348	25.0397	28.2432	19.4726	24.8703	27.3506	25.4861	25.7345	19.8313	18.1592	16.7889	23.1	16.227	20.8005	17.1428	15.1234	16.8597	3.29136	5.53291
395	CG16790	2.684	4.04345	1.38416	1.69847	2.12493	1.31299	2.26349	0.991224	3.9431	2.51169	2.86759	2.20936	2.96025	1.87067	3.30879	0.1	3.82174	3.41661	1.49313	3.2088	2.73967	2.67592	2.10374	1.28521	1.75944	0.687856	1.61471	1.76249	1.87958	1.70348	3.84095	1.89256	2.64067	2.85226	2.74371	2.52542	3.25788	2.87905	1.62613	2.03495	1.1	0.745081	3.59165	2.20116	2.66497	3.98334	2.71111	1.2642
396	CG9399	17.7182	23.4452	15.938	22.8339	21.868	15.8689	20.4035	26.5396	32.6534	21.4342	24.7567	24.0061	21.0752	14.2654	20.0658	10.7093	19.7237	13.3664	25.0022	20.1876	16.8179	23.4673	25.6477	14.6188	18.828	20.675	28.5009	24.4831	19.3194	17.471	26.7855	23.9411	19.7902	23.2648	22.8766	25.3244	28.3352	19.5534	22.2289	23.3194	17.1	22.0328	32.7719	29.9832	21.719	19.3123	23.3099	23.772
397	Kap-alpha3	77.385	70.2933	69.8729	75.7611	69.7069	77.7314	67.3345	73.7745	67.2413	66.5142	64.761	66.662	64.2967	47.9081	66.0586	53.1463	71.828	49.8492	70.1047	61.5586	54.9464	68.7299	69.4795	68.2494	68.1371	68.2913	60.4992	63.136	64.1647	61.5667	56.4637	69.2928	78.5431	61.7965	67.413	62.0291	63.4433	68.1868	59.1104	69.2745	65.1	63.963	62.2015	75.5084	59.4607	78.1756	88.5877	87.8028
398	Son	44.9676	53.5731	32.6322	48.9423	44.3953	34.4681	48.8616	39.0168	39.8874	50.3744	49.4135	45.334	33.7874	47.9081	31.4749	55.4197	41.0391	57.3115	50.6009	41.7101	37.6419	32.851	39.4234	54.6195	58.1804	56.5342	39.8612	38.4757	51.7077	65.3081	44.9914	52.622	65.2046	51.0168	59.6853	71.8925	55.27	57.3485	51.9885	69.2745	40.1	52.9966	51.2278	55.4306	48.4679	54.6712	30.2729	27.2646
399	CG8301	9.02654	8.93332	6.94888	13.243	10.7309	8.18661	11.2503	11.6859	12.5336	9.74676	8.15118	13.4593	8.99855	5.41201	11.8656	9.95145	7.20514	12.5373	12.1157	11.1004	7.43241	13.3476	8.36543	12.2484	10.5308	12.7389	12.407	15.2009	7.93013	10.7899	14.8144	14.6197	9.62751	10.421	15.7589	15.6227	13.8461	16.7743	9.25679	13.8865	14.1	12.3565	14.0666	12.4735	9.2606	10.5237	11.4148	8.63744
400	P58IPK	96.4126	92.5344	101.977	96.7189	94.5122	99.9696	99.121	90.1136	93.4648	99.7213	98.9785	89.1618	103.069	85.9775	84.2417	74.3648	97.2035	87.161	99.8829	91.2118	113.019	96.881	103.794	75.0643	96.1105	91.2177	104.047	109.131	90.8584	85.6189	85.3938	114.286	98.2333	106.979	93.0367	83.6962	110.44	69.2984	94.2114	93.9451	77.1	75.5745	64.4462	83.2127	75.5833	81.2414	47.6803	37.3543
401	bocks	22.6513	30.5434	22.3588	22.4786	23.6398	25.5728	24.8969	21.4894	26.7757	21.2487	26.2663	22.1311	23.6176	31.9721	22.205	15.2561	23.1071	15.8539	27.9626	21.3833	20.924	26.0432	22.1412	23.5078	24.2804	22.1446	20.9273	23.2363	17.5398	21.747	24.2915	20.1767	17.2495	20.9713	20.843	19.5034	18.49	16.7743	16.8874	18.2402	16.1	10.4213	16.81	11.7731	11.0927	20.3343	10.5445	10.9658
402	CG8312	102.99	90.6415	89.1354	113.947	92.4873	106.439	118.26	94.2727	101.829	107.513	116.59	121.037	102.433	95.7162	126.313	104.677	91.7901	108.719	109.983	117.756	108.033	111.417	124.833	102.62	137.122	96.5084	133.963	111.487	99.7562	133.723	127.043	144.58	115.383	126.016	150.995	145.625	142.576	137.107	142.03	136.272	144.1	135.567	124.552	150.216	123.218	136.426	153.866	120.788
403	CG8319	32.7523	40.1654	35.6285	38.4634	37.8143	28.8075	40.0413	30.9958	32.8794	36.2753	37.5883	35.256	30.6093	27.5454	38.9621	25.8653	31.2273	24.1454	36.6696	39.0796	44.0944	32.851	44.4328	51.0639	38.5042	32.726	39.8612	33.7654	29.9969	33.7731	39.7541	34.8757	44.5617	47.1177	36.9086	33.5708	35.9512	32.337	44.3578	36.1384	22.1	38.1598	33.2707	36.5202	27.5818	39.5466	22.7297	19.5033
404	Calr	64.2301	75.9719	77.1499	81.4446	83.3751	66.4102	82.3124	60.1091	57.0684	75.7899	64.761	62.2089	64.9323	67.3855	51.7972	84.2162	73.8581	60.6281	62.6167	77.1026	73.1308	60.0821	82.0029	84.546	81.1756	79.1667	72.8062	65.2141	82.6723	88.5586	82.401	75.9253	91.5641	85.6494	67.413	77.8752	73.4742	73.1891	77.1696	87.6565	47.1	71.0589	66.6908	63.8353	69.3541	71.6353	47.6803	36.5781
405	SpdS	25.0003	18.7131	24.4991	22.1234	35.5362	32.4464	23.0662	17.9245	27.0017	20.6921	18.2151	14.6311	18.2149	23.1187	19.3528	22.0763	22.4304	10.0498	24.4798	18.992	22.6838	23.8353	32.9113	14.9151	22.858	16.56	22.2527	25.0373	17.8958	19.0745	17.8072	19.9974	16.6143	18.4484	12.3018	15.1376	22.5767	13.1616	21.2115	22.3519	15.1	20.0975	13.069	14.8081	13.2913	21.3562	18.0877	14.4584
406	Scm	53.1894	54.2041	54.891	66.3479	62.6196	59.9409	65.0046	46.4436	59.329	66.1432	57.4646	51.6621	57.305	64.7294	59.2844	51.6307	54.2344	63.9448	68.1892	54.8628	71.6643	68.9139	70.2309	50.175	63.3958	48.5981	76.4037	70.063	49.5722	58.8942	65.6914	67.321	56.3123	58.1268	80.0215	50.8722	75.7033	55.6811	62.1627	59.8416	58.1	66.5433	67.439	64.3022	59.0942	67.1388	39.847	38.9065
407	Fst	0.1	0.1	0.1	0.277608	0.606232	0.1	0.266422	0.397075	0.1	0.285515	0.854798	0.1	0.417805	0.1	0.456533	0.1	0.1	0.1	0.622423	0.1	0.1	0.467989	0.1	0.1	0.337063	0.1	0.478678	0.515622	0.455915	0.367246	0.848191	0.1	0.1	0.1	0.1	0.908474	0.84303	0.1	0.1	0.341869	1.1	0.1	0.1	0.566925	0.1	0.1	0.390124	0.1
408	p23	421.526	386.242	378.929	378.228	417.235	488.127	393.688	449.574	508.068	387.269	429.832	415.409	446.616	487.92	521.707	491.915	474.452	466.913	415.775	357.134	368.187	431.751	348	334.921	318.002	340.763	368.743	352.409	397.301	301.02	343.021	323.836	267.188	290.005	298.636	221.46	248.458	265.5	289.302	299.533	231.1	230.394	314.099	224.691	295.804	259.875	141.1	160.371
409	nmdyn-D7	10.2011	14.2964	15.938	13.9534	10.984	10.6126	15.078	16.142	14.3421	12.5295	11.9252	12.2874	14.4012	9.83868	10.796	8.43584	14.3103	8.39153	12.2899	12.5352	13.005	10.7717	11.6215	12.5447	7.21189	8.62392	12.407	11.8759	9.35379	7.31566	8.3301	7.62875	7.72201	7.66871	4.37062	6.4061	7.90182	4.82439	7.22195	6.14672	4.1	6.55081	7.83152	4.30233	3.76424	6.23159	3.29136	3.20452
410	CG9444	0.1	0.1	0.1	0.1	0.1	0.1	0.1	0.1	0.326065	0.1	0.1	0.568746	0.1	0.1	0.1	0.1	0.1	0.1	0.1	0.1	0.1	0.1	0.1	0.1	0.1	0.1	0.1	0.1	0.1	0.1	0.1	0.1	0.1	0.1	0.1	0.261695	0.1	0.1	0.1	0.1	0.1	0.1	0.1	0.1	0.1	0.1	0.1	0.1
411	eca	62.3508	53.8886	72.0132	63.8614	50.2169	46.598	65.3374	37.5314	46.8954	51.8586	33.5627	30.8029	40.7791	42.5961	26.84	43.2948	52.881	32.437	36.8438	38.123	72.5442	32.115	57.7076	53.7306	46.5644	55.6524	36.8318	36.1206	77.3336	38.5835	41.4999	42.7629	62.0288	56.0626	32.4347	45.2129	44.1245	24.5557	59.6191	65.1627	22.1	57.5122	58.9593	59.166	34.9103	58.1458	67.4087	78.1011
412	Unc-115a	0.1	0.1	0.1	0.1	0.1	0.1	0.266422	0.1	0.326065	0.1	0.1	0.334373	0.1	0.1	0.1	0.1	0.1	0.1	0.1	0.1	0.393296	0.1	0.1	0.1	0.1	0.393928	0.1	0.238541	1.16775	0.1	0.1	0.1	0.1	0.1	0.1	0.1	0.1	0.1	0.1	0.341869	0.1	0.1	0.1	0.1	0.1	0.508773	0.1	0.1
413	trbd	4.09345	4.83214	4.38055	4.71782	4.9092	4.54763	5.25908	8.12101	5.97769	3.43926	5.63518	4.78746	8.04513	5.41201	3.66533	2.37341	6.19012	6.73322	3.75696	4.64363	4.20615	4.33187	4.10748	3.65562	4.84126	4.80285	7.29489	5.08746	5.79464	5.17768	7.33251	6.37396	3.27584	7.43936	9.04796	6.72949	8.08758	6.76973	6.20453	4.69551	6.1	5.90573	8.33032	8.97158	4.13066	5.00527	6.1926	5.14485
414	dmt	56.713	67.6118	75.4376	80.9118	63.1259	64.7929	82.3124	50.0085	55.0338	71.5231	63.2514	54.4746	82.0938	81.5508	61.7802	60.7243	62.3545	59.799	58.6114	67.7762	86.6224	61.5541	78.7468	81.8793	69.5595	80.9302	75.0783	77.8213	82.3164	66.1099	66.689	72.6987	70.9211	70.0532	64.7693	70.2755	70.3164	61.2392	81.4937	61.0509	38.1	47.1909	50.9784	42.1233	41.5059	57.1238	22.1494	10.1897
415	hyd	79.7341	78.9689	67.3046	75.2283	69.96	91.0743	83.311	91.8961	91.6563	71.3376	100.236	86.1149	83.6828	98.3722	92.0854	66.7868	67.4296	97.1109	93.4396	91.9292	74.8906	88.4173	92.773	90.472	80.2273	72.7003	95.9056	91.3982	73.4185	88.8258	119.561	106.399	103.315	105.603	119.677	97.602	103.381	109.595	97.5181	94.1869	149.1	98.7974	110.586	120.333	108.928	98.2055	138.489	119.236
416	side-VII	0.1	0.1	0.1	0.1	0.1	0.1	0.1	0.1	0.1	0.1	0.1	0.1	0.1	0.1	0.1	0.1	0.1	0.1	0.274141	0.1	0.1	0.1	0.1	0.1	0.337063	0.1	0.1	0.1	0.1	0.1	0.1	0.1	0.1	0.1	0.1	0.1	0.1	0.1	0.1	0.583737	0.1	0.1	0.1	0.1	0.1	0.1	0.1	0.1
417	Pnn	78.7945	87.1713	78.8621	81.9774	63.379	85.4137	75.6556	90.1136	97.9861	82.0974	89.1661	88.693	97.6662	78.0095	96.0073	108.466	97.8802	83.8444	102.843	90.0161	91.0218	96.697	105.296	82.4719	92.0805	94.157	87.5747	101.65	84.8078	84.2826	103.849	98.8701	91.8817	109.732	109.102	116.682	105.053	107.649	84.8003	92.4938	127.1	95.572	112.83	114.73	118.821	96.1616	107.156	94.7879
418	CG34409	0.1	0.1	0.1	0.1	0.1	0.1	0.1	0.1	0.1	0.285515	0.1	0.334373	0.417805	0.1	0.1	0.1	0.43834	0.1	0.1	0.1	0.1	0.1	0.1	0.396302	0.1	0.1	0.1	0.1	0.1	0.1	0.349397	0.1	0.1	0.1	0.1	0.1	0.285758	0.377905	0.1	0.1	0.1	0.1	0.349404	0.800388	0.1	0.304386	0.1	0.1
419	CG12948	68.4585	69.6624	65.5924	84.1087	72.4911	53.4716	75.9884	77.3394	93.0127	82.2829	85.6437	84.7087	80.8226	72.6975	78.1807	73.607	62.6929	63.9448	85.9516	71.6025	60.8123	85.1054	88.2646	73.2865	81.1756	69.1731	87.196	86.1337	61.3174	74.3945	84.1468	83.6333	69.0156	88.8603	99.5443	83.2111	79.2327	87.3623	79.4588	76.2886	66.1	58.8024	79.161	81.5784	79.2475	81.8546	39.847	36.1901
420	PpD3	44.9676	44.1089	32.6322	42.1932	38.0674	38.1071	36.8792	28.9162	34.2358	42.5828	37.3367	28.6935	28.7025	26.66	29.6922	28.8966	31.2273	23.3163	33.361	29.7532	37.0553	33.403	27.401	44.5453	39.9266	35.0775	33.613	33.3497	36.4033	40.187	35.7638	35.772	43.9265	34.9619	34.2649	31.3071	39.6664	37.8951	35.201	37.5897	52.1	49.1262	43.2468	44.2244	44.0709	43.4299	58.9951	58.3098
421	Tti1	0.334909	1.67738	2.66833	0.810433	1.36558	1.31299	1.43138	0.397075	0.778195	0.656544	1.358	1.27187	2.00683	0.985335	1.88266	0.1	0.1	0.1	1.14485	1.77397	3.03296	1.38796	1.35234	0.988905	1.28532	1.27571	1.23603	1.48541	1.52366	1.16899	1.59638	1.53405	1.05275	1.47613	0.913451	1.07017	1.58606	2.32324	1.11742	0.583737	1.1	0.1	1.34702	1.73424	0.1	0.917546	0.680247	1.65226
422	Rpt3R	0.1	0.888689	0.528055	0.455217	0.353116	0.1	0.432844	0.1	0.326065	0.471029	0.351599	0.568746	1.05342	0.1	0.456533	0.857804	0.43834	0.1	1.31899	0.1	0.979889	0.1	0.350468	0.1	0.337063	0.687856	1.0467	0.515622	0.455915	0.1	0.1	0.458512	0.1	0.1	0.506725	0.1	0.1	0.655811	0.354355	0.825606	0.1	0.1	0.848211	0.333463	0.466424	0.304386	0.390124	0.488065
423	Alg12	2.91891	4.83214	4.8086	3.29695	2.37804	1.31299	5.09266	3.07075	4.39523	4.55235	2.86759	1.97498	4.23147	4.52667	2.2392	1.61561	2.13004	2.58746	3.9311	2.01311	5.08604	4.14787	3.60655	3.06302	2.70769	2.74535	5.02282	4.81038	2.59141	4.1087	2.09518	3.14735	2.64067	2.85226	5.38743	3.65729	2.32909	3.71277	4.93275	2.03495	1.1	3.32541	3.09284	3.60194	4.13066	3.1658	3.00124	7.08518
424	Mpi	4.09345	2.62381	2.24027	3.11934	1.87181	1.71732	4.59339	3.6649	4.6213	4.18132	1.6096	4.78746	4.23147	2.756	4.02186	0.857804	2.80672	4.24576	5.49838	1.53483	2.44637	4.14787	1.85327	0.988905	1.52238	1.27571	3.69744	5.50308	2.59141	1.43623	1.84578	1.53405	0.735167	1.24677	1.52354	1.55525	1.95758	1.76743	1.88049	1.30934	0.1	0.1	2.34463	2.43463	1.93212	0.713159	0.680247	0.488065
425	Snap24	17.7182	18.8708	16.3661	22.1234	24.146	25.1685	21.9013	15.5479	19.3155	22.1762	16.7056	17.4436	18.2149	19.5774	21.1354	15.2561	21.4154	13.3664	20.1262	19.7094	22.0972	22.3633	21.1393	17.8781	22.1469	22.4385	18.4659	24.0675	25.37	20.9452	19.8024	22.507	14.7088	19.3658	24.3002	27.5881	26.1061	24.2778	23.2463	24.7706	31.1	16.227	23.0451	28.5824	17.6883	24.422	35.4951	21.4436
426	CG8478	11.6105	15.2428	14.6539	14.1311	11.7433	12.6342	14.7451	11.6859	12.5336	14.1991	10.9188	15.5686	8.99855	10.724	12.9352	10.7093	7.54348	10.0498	13.8571	15.1657	10.952	12.2436	11.371	15.2114	13.3755	15.9721	12.2177	11.1832	10.0656	11.0571	13.5674	12.2894	19.7902	12.7145	13.1152	15.7844	13.8461	14.829	15.3613	17.0308	8.1	10.4213	16.81	15.5085	15.1234	12.772	20.1185	19.1152
427	MED6	22.1814	24.2339	22.7869	28.6949	17.0588	19.1035	23.8983	22.3806	25.1932	20.8776	22.4923	20.0217	15.6725	22.2334	19.7093	16.0139	18.032	29.1203	20.9969	24.7313	22.6838	27.3312	22.6421	19.6559	25.4657	21.8507	26.4181	21.5738	19.6753	23.8849	23.2939	26.0921	22.3309	24.4116	26.3338	23.2224	25.9203	26.7789	27.316	22.3519	15.1	19.4524	24.2922	32.0844	26.8489	30.3492	32.884	26.8765
428	Naa80	21.4767	19.8172	20.2186	20.525	19.0837	14.6559	24.564	15.5479	19.0895	21.9907	23.7503	20.2561	20.1217	24.004	20.0658	19.8029	15.3253	18.3414	19.7779	20.1876	22.6838	23.0993	20.3879	18.767	22.1469	17.4418	23.3887	18.6644	14.6925	20.4107	20.7999	23.0448	22.6484	26.2465	26.5371	23.5457	25.7345	23.444	19.431	16.5471	14.1	15.5819	19.5535	16.9093	27.5818	17.6772	6.48272	8.24937
429	CG9471	16.5436	14.4541	18.9344	18.216	18.0712	11.8256	17.075	13.7654	18.8634	16.7963	15.6992	12.9905	14.4012	19.5774	11.8656	15.2561	14.6486	10.879	14.0313	10.6221	15.0581	14.4516	16.6309	16.9892	15.5091	15.9721	14.4898	15.8936	13.9807	11.3244	16.8096	14.2612	17.5671	17.9897	11.6917	13.359	17.3755	13.1616	13.3265	17.0308	16.1	11.7115	17.8077	19.2439	12.9248	17.6772	18.0877	17.951
430	RpS29	103.46	106.258	120.811	113.237	121.089	102.8	98.2889	123.386	115.167	104.916	101.746	113.771	123.408	89.5188	74.2588	96.3411	85.0233	93.7943	99.5346	86.4291	86.0358	96.329	108.052	94.9166	108.912	97.9781	107.077	84.7483	81.9605	93.1018	94.372	92.9546	103.315	118.447	87.5459	109.244	126.787	103.203	86.3264	103.862	180.1	103.958	163.958	105.392	166.09	101.68	112.088	103.325
431	CG12947	1.27454	0.888689	0.95611	0.632825	0.859348	1.71732	1.43138	0.694149	1.68245	1.02757	0.854798	1.50624	0.417805	0.1	1.1696	0.857804	0.77668	0.1	1.49313	0.339139	0.979889	1.20397	0.600935	0.988905	0.811189	0.981785	1.23603	1.20832	1.16775	1.16899	1.34698	0.637768	0.417584	0.788065	1.11681	1.71695	0.1	1.21162	0.863066	0.341869	1.1	0.745081	0.598807	0.566925	1.19927	1.32632	1.26049	2.04033
432	MtnA	0.569818	0.888689	0.528055	2.2313	0.353116	0.50433	0.432844	0.1	0.55213	0.285515	0.1	0.334373	0.735611	0.1	0.456533	0.1	0.77668	0.1	0.1	0.339139	0.393296	0.1	0.851403	0.396302	0.337063	0.1	0.668017	0.238541	0.1	0.901739	0.598794	0.458512	1.05275	1.24677	0.1	0.585084	0.84303	0.377905	0.863066	0.1	1.1	0.745081	2.09523	1.03385	0.1	0.1	0.680247	0.1
433	CG8500	0.334909	0.573214	0.1	0.810433	0.353116	0.1	0.1	0.1	0.326065	0.285515	0.351599	0.334373	0.417805	0.1	0.1	0.857804	0.1	0.1	0.622423	0.339139	0.1	0.283994	0.350468	0.396302	0.337063	0.393928	1.0467	0.792703	1.16775	0.367246	0.598794	0.279256	0.1	0.55871	0.303363	0.746779	0.285758	0.655811	0.1	0.341869	0.1	0.745081	0.349404	0.333463	0.1	0.1	0.1	0.488065
434	CG12945	26.6447	27.0732	19.3625	27.6293	22.6273	21.1252	30.5552	32.4811	28.8102	29.5968	32.5563	24.9436	33.4696	24.004	30.0488	23.5919	28.5205	23.3163	38.2369	34.0577	25.9101	28.6191	27.1505	29.1376	27.3622	28.3171	32.477	42.0778	26.7936	32.4368	31.7734	35.772	32.1759	39.0903	41.3826	37.9366	40.9667	36.5056	32.4031	26.2218	44.1	27.8385	34.2683	26.7147	26.1161	29.5316	6.77285	5.92098
435	CG8507	65.6396	65.5612	55.7471	73.8075	58.8229	59.5366	60.5112	50.0085	53.6774	53.3427	62.7482	62.4432	63.3433	49.6788	48.2319	59.2087	56.9411	62.2865	60.1787	62.9935	46.1475	60.0821	63.2178	63.2123	61.7364	70.3488	58.2271	51.9142	68.7916	68.7823	66.1902	68.7551	75.6849	67.5303	65.1761	73.9945	70.1306	64.2961	64.1975	56.2135	57.1	75.5745	73.1753	74.808	82.9118	69.1826	86.5569	75.3847
436	CG8516	32.5174	31.0166	28.3516	30.6486	26.1709	24.7642	28.7246	23.5689	25.4193	27.7417	30.0403	26.5842	27.1135	16.036	26.4834	23.5919	28.5205	24.9746	35.6248	28.0792	29.1363	29.5391	33.4122	26.1746	28.5476	28.611	26.4181	30.9945	16.4721	30.0316	31.7734	33.8001	34.0814	28.9987	34.2649	30.9837	30.007	31.5033	36.2184	35.4128	23.1	29.7737	35.5153	33.4851	30.1468	31.3711	27.6618	26.8765
437	CG9467	20.5371	20.1327	21.0747	23.5443	26.4241	20.7208	23.5655	16.142	21.124	22.9183	18.4667	15.3343	21.0752	28.4307	15.4309	15.2561	16.002	15.8539	20.4745	17.5571	25.3235	24.2033	18.6346	21.1374	26.6511	21.5568	21.6847	21.8509	22.1667	21.4797	20.7999	24.4788	18.5198	22.5768	20.2329	17.8864	25.1773	18.7197	33.6749	26.2218	12.1	26.5483	14.5654	20.1778	22.8183	26.4659	23.6	24.5481
438	CG8526	0.1	0.1	0.1	0.1	0.353116	0.1	0.1	0.1	0.1	0.1	0.1	0.334373	0.735611	0.1	0.1	0.1	0.1	0.1	0.1	0.1	0.1	0.1	0.1	0.1	0.1	0.393928	0.1	0.1	1.52366	0.1	0.1	0.1	0.1	0.1	0.506725	0.42339	0.1	0.1	0.1	0.583737	0.1	0.1	0.349404	0.1	0.466424	0.1	0.680247	0.1
439	FBXO11	149.032	135.912	96.4123	128.156	124.127	140.403	157.702	133.487	143.199	182.09	144.77	144.474	143.748	186.02	163.749	125.895	187.879	160.956	156.827	134.496	151.148	164.775	95.7786	98.7685	94.4511	118.847	143.808	195.027	131.077	93.1018	90.1323	97.6153	53.1365	60.4203	87.5459	74.6413	77.7467	74.5786	71.3195	63.4696	47.1	32.3541	41.9998	38.6213	40.0402	53.0361	16.9272	22.9959
440	Glut4EF	1.27454	0.888689	0.1	0.632825	0.353116	2.12165	0.432844	0.991224	0.326065	1.02757	0.1	0.334373	0.735611	7.18268	0.813066	3.13122	2.80672	0.1	0.622423	0.817416	2.73967	0.835977	0.600935	0.988905	1.04825	4.80285	1.42537	2.87081	18.9635	0.634493	1.09759	0.458512	0.735167	0.1	0.913451	4.46576	0.471515	0.655811	1.88049	3.24429	2.1	0.1	0.598807	0.566925	0.466424	3.1658	2.13087	2.81646
441	Art4	89.1305	89.8528	56.1752	90.325	76.0348	93.096	90.4671	63.3769	71.5365	84.3236	93.4433	87.2868	75.1021	94.8308	83.8852	60.7243	80.2865	78.8695	87.8671	77.8201	82.223	80.8735	91.0198	86.9164	102.985	103.269	89.0894	79.3452	61.6733	101.921	91.3793	105.861	99.8213	102.851	111.136	99.8657	101.338	93.1983	91.1592	89.3496	89.1	85.2507	88.1395	97.6873	95.0038	101.884	79.3038	74.9966
442	CG5359	10.9058	12.8768	13.3697	17.8608	15.5401	7.78228	14.9116	13.1713	12.9857	13.6426	15.9508	12.5218	17.5793	9.83868	12.5786	7.67804	9.57351	14.1956	16.2951	11.8178	16.2313	12.6116	15.8795	12.2484	13.8497	10.6814	16.0045	14.5082	8.28605	16.1348	14.0662	15.516	10.2627	13.6319	11.895	14.8142	17.0039	9.27088	14.8526	15.3377	13.1	14.9369	14.0666	13.4074	10.3599	15.429	14.3161	15.2345
443	Mical	40.0345	35.591	28.3516	31.8919	38.3205	30.8291	34.8822	40.7992	36.9486	38.687	32.3047	38.0684	27.4313	26.66	32.901	39.5058	39.0091	32.437	31.0971	29.2749	25.6168	28.9871	31.158	33.5821	34.2371	24.79	32.477	32.38	22.5227	45.7991	28.7806	26.4506	37.2573	28.3106	33.6548	34.7027	31.493	33.4486	32.6575	28.8824	26.1	32.9991	36.7623	22.2789	30.8796	30.1448	16.3469	26.8765
444	CG3909	9.02654	6.88273	5.66471	8.80281	6.93413	4.1433	6.9233	9.60639	10.499	7.7061	5.13198	5.72495	10.2698	4.52667	9.36985	2.37341	5.1751	3.41661	8.28463	6.07847	5.96593	8.01176	8.86637	4.24822	5.78951	5.97856	6.53753	6.88849	7.57422	6.24667	8.0807	7.4495	5.49892	4.6871	6.40424	5.27423	7.34455	7.32554	7.22195	5.90485	5.1	7.84097	7.0833	5.93656	4.86351	5.41405	9.38396	7.86131
445	CG11722	6.91236	4.6744	4.8086	5.07303	3.39051	2.52598	6.09119	7.52687	4.6213	6.40749	5.63518	5.72495	4.23147	2.756	5.09146	4.64682	2.13004	1.75831	4.45353	6.31761	3.03296	6.35581	7.11309	3.95192	3.65595	4.21499	3.69744	4.94892	4.7269	5.71218	4.33975	3.14735	6.13409	5.83387	3.55717	3.3339	2.32909	3.71277	4.67839	3.00242	2.1	2.03524	4.83867	4.06886	1.93212	2.96141	2.13087	2.81646
446	mtTFB2	6.91236	6.88273	4.38055	4.71782	3.39051	5.35629	7.08972	6.93272	5.52556	7.7061	4.88039	4.55309	5.50269	3.64134	7.94372	3.88902	10.5885	5.90407	7.41393	5.36105	5.67263	5.43584	6.36169	3.95192	6.5007	5.39071	6.34819	7.44265	3.30324	5.97942	4.33975	4.40214	4.86375	3.76968	4.57398	4.95084	3.81515	4.82439	3.15226	7.11419	3.1	2.03524	5.58688	5.00271	5.59636	5.00527	9.09384	4.75678
447	CG12811	19.5974	20.2904	13.7978	15.0191	16.0463	17.8905	19.2385	15.845	16.3767	13.6426	12.4284	14.1624	12.4944	18.692	18.9962	10.7093	17.017	12.5373	14.5537	18.2745	9.77878	15.9235	9.11684	10.7669	10.7678	11.8571	11.0817	14.6468	11.1334	8.65189	6.08553	7.09099	7.08684	6.98065	5.99752	6.89118	6.60152	3.71277	5.95017	3.9699	0.1	1.39016	3.34225	2.66809	1.93212	2.96141	1.26049	0.488065
448	ohgt	6.20763	6.09404	5.66471	6.84912	7.18724	4.95196	5.75835	4.55612	10.7251	6.59301	3.62239	3.84997	4.54927	7.18268	6.51759	3.88902	4.83676	7.56237	7.76221	5.83933	5.67263	3.77989	7.61403	3.65562	5.78951	5.39071	5.21216	6.88849	6.86239	4.64319	7.8313	6.37396	3.911	5.37516	5.59079	4.78915	5.67273	3.15696	7.4763	7.11419	5.1	3.32541	5.83629	7.10388	5.96278	7.86669	11.4148	6.69711
449	Fancl	7.85199	9.72201	8.6611	8.44759	9.97152	9.3996	8.75394	6.33857	8.01227	8.07712	6.13838	5.49058	9.63416	2.756	5.09146	9.19365	8.55849	4.24576	8.9812	5.60019	8.60559	6.17181	7.11309	7.50754	9.10839	8.32999	6.91621	6.74995	2.94732	8.91913	4.09035	6.01545	7.40442	8.12742	6.60761	7.86135	7.90182	7.32554	7.4763	7.59793	3.1	9.77622	6.08569	10.6058	11.0927	7.6623	11.4148	5.92098
450	Fmr1	127.186	100.894	99.4087	118.032	141.592	95.9263	112.102	94.2727	107.255	120.684	110.049	114.943	112.285	129.359	117.399	116.044	130.699	123.644	117.994	119.908	138.829	136.44	96.53	130.473	125.032	115.614	119.952	159.837	132.5	120.895	122.803	134.004	122.052	110.42	121.508	129.941	129.016	141.832	129.567	139.658	103.1	135.567	100.36	104.224	112.592	143.375	94.1001	114.579
451	CAH7	6.44254	6.72499	7.80499	9.33563	5.41543	5.35629	6.59046	7.82394	6.20375	7.7061	5.63518	5.25621	8.99855	3.64134	5.80452	4.64682	5.1751	4.24576	7.41393	6.07847	8.019	6.7238	7.11309	4.84083	5.78951	3.92107	7.10555	6.19579	5.43873	3.03971	3.84095	5.47768	4.54617	1.70548	3.96389	3.98068	4.37242	4.26858	2.13484	3.72803	0.1	1.39016	3.34225	1.26731	3.03139	2.96141	0.970371	1.2642
452	tws	421.292	370.311	467.964	399.896	484.311	459.824	387.697	381.841	423.294	416.209	443.418	444.706	426.913	509.168	409.756	430.533	367.537	503.396	387.564	437.006	462.922	414.823	450.691	443.664	479.204	383.676	444.29	333.152	299.069	533.524	469.714	455.59	510.774	479.452	483.493	403.043	422.327	518.949	514.152	509.717	642.1	639.375	468.231	512.784	603.234	490.219	492.73	535.242
453	TAF1B	10.2011	9.72201	9.94526	11.9998	12.2496	12.6342	13.913	12.8742	13.4378	12.715	10.9188	10.4124	8.04513	7.18268	10.796	7.67804	8.22015	9.22068	10.3743	9.42641	8.3123	10.5877	9.86824	10.7669	11.0049	12.7389	9.7563	11.5989	11.1334	11.5916	10.8241	11.7516	13.7561	9.50355	12.0984	10.6102	11.617	16.2185	13.8352	13.4028	16.1	12.3565	9.32794	12.707	9.2606	15.6334	15.7667	16.3987
454	Invadolysin	16.0738	20.6059	16.3661	24.6099	17.565	19.5079	16.4093	20.004	17.0549	17.3529	23.4987	24.2404	16.3081	13.38	17.2136	13.7405	20.4004	19.1705	16.2951	16.8397	18.5777	17.5795	24.3954	21.4337	21.6727	18.3235	28.1222	17.8332	21.099	28.1609	23.5433	26.4506	24.8715	22.5768	23.4867	21.1203	23.877	20.9429	21.2115	22.3519	23.1	18.8073	27.5344	29.7497	25.0168	20.3343	29.1124	25.7123
455	CG6254	6.91236	10.0375	7.80499	8.98042	10.7309	10.2083	6.42403	9.90346	11.1772	7.14955	8.40278	8.77181	8.68074	5.41201	7.58719	7.67804	9.23517	5.07492	10.7226	9.42641	9.77878	12.4276	12.3729	9.58166	8.87133	7.15428	8.05224	12.7072	10.4215	9.98812	10.5747	9.42131	9.94509	10.6503	9.04796	10.4485	12.36	10.3825	10.5286	13.8865	7.1	11.0664	10.3256	11.7731	5.96278	9.70616	10.2543	9.80163
456	Best1	4.56327	5.46309	8.23304	7.55955	4.9092	4.1433	4.26055	4.55612	3.49097	4.55235	4.37719	3.6156	4.54927	5.41201	3.30879	3.88902	4.83676	6.73322	5.15009	6.31761	7.43241	4.33187	5.10935	2.47041	5.78951	2.74535	5.4015	6.47287	8.64196	5.44493	5.08794	4.22289	3.59342	5.14581	3.96389	5.59762	5.67273	5.1023	9.51114	3.72803	5.1	4.61557	3.59165	5.00271	5.22993	2.96141	1.26049	2.42839
457	CG12814	0.1	0.1	0.1	0.277608	0.1	0.1	0.1	0.1	0.1	0.1	0.351599	0.334373	0.1	0.1	0.1	0.1	0.1	0.1	0.1	0.1	0.1	0.467989	0.1	0.1	0.574126	0.1	0.289339	0.1	1.16775	0.1	0.349397	0.458512	0.417584	0.1	0.1	1.07017	0.1	0.1	0.354355	0.1	0.1	0.1	0.1	0.333463	0.1	0.1	0.1	0.488065
458	Syn	0.1	0.257738	0.1	0.1	0.353116	0.908661	0.432844	0.397075	0.1	0.842058	0.1	0.568746	0.417805	0.1	0.1	0.857804	0.1	0.1	0.1	0.1	0.393296	0.1	0.350468	0.396302	0.337063	0.687856	0.289339	0.238541	1.87958	0.1	0.1	0.637768	0.417584	0.55871	0.1	0.261695	0.1	0.1	0.60871	0.341869	0.1	0.1	0.349404	0.1	0.1	0.508773	0.680247	0.1
459	CG12420	0.1	0.1	0.1	0.1	0.1	0.1	0.1	0.1	0.326065	0.1	0.1	0.1	0.1	0.1	0.1	0.1	0.1	0.1	0.1	0.1	0.1	0.1	0.1	0.1	0.1	0.1	0.1	0.1	0.1	0.1	0.1	0.1	0.1	0.1	0.1	0.1	0.1	0.1	0.1	0.1	0.1	0.745081	0.349404	0.566925	0.1	0.304386	0.390124	0.876131
460	CG34107	0.1	0.1	0.1	0.1	0.1	0.1	0.1	0.1	0.1	0.1	0.1	0.1	0.1	0.1	0.1	0.1	0.1	0.1	0.1	0.1	0.1	0.1	0.1	0.1	0.1	0.1	0.1	0.1	0.1	0.1	0.1	0.1	0.1	0.1	0.1	0.261695	0.285758	0.1	0.1	0.1	0.1	0.1	0.1	0.1	0.466424	0.508773	0.390124	0.1
461	CG3999	0.1	0.1	0.1	0.1	0.1	0.1	0.1	0.1	0.1	0.1	0.1	0.1	0.1	0.1	0.1	0.1	0.1	0.1	0.1	0.1	0.1	0.1	0.1	0.1	0.1	0.1	0.1	0.1	0.1	0.1	0.1	0.1	0.1	0.1	0.1	0.1	0.1	0.1	0.1	0.1	1.1	0.745081	0.1	0.1	0.1	0.1	0.1	0.1
462	Sirt6	4.56327	4.35892	3.95249	3.11934	1.6187	4.1433	3.26202	3.36782	3.9431	4.36683	4.62879	2.91248	2.00683	1.87067	4.02186	2.37341	4.16008	4.24576	3.75696	3.44794	2.44637	4.14787	1.10187	3.06302	1.9965	1.56964	4.64414	3.00935	0.81183	3.84145	2.34457	1.35479	1.68792	1.70548	1.32018	1.39356	2.51485	0.933716	2.13484	0.583737	0.1	0.1	0.349404	0.566925	1.93212	0.917546	0.1	0.1
463	pont	26.4098	31.8053	25.7833	30.471	30.727	27.1901	33.8837	31.887	27.0017	30.7099	26.0147	25.1779	27.4313	18.692	24.3442	25.8653	22.7688	22.4871	33.0127	34.536	28.5497	32.851	24.8963	32.1006	27.1252	28.0232	29.0689	28.5008	20.3872	24.6867	36.2626	29.498	30.9056	32.6684	30.6044	34.3793	32.2361	34.8382	29.0965	35.171	25.1	31.709	36.5129	33.2517	31.9789	39.1378	39.5568	33.8617
464	Nuak	17.0134	18.2399	15.938	18.0384	15.7932	16.6775	19.5714	21.7864	17.0549	20.8776	18.2151	16.5061	15.0369	20.4627	20.7789	7.67804	20.4004	15.8539	19.4297	21.3833	20.6307	22.3633	15.3785	15.804	16.9315	17.1478	18.2766	28.2237	18.2517	14.2641	19.0542	16.0538	13.4385	18.9071	20.2329	24.5159	15.1464	19.5534	20.1941	16.7889	23.1	11.0664	18.8053	18.777	19.5205	15.8378	21.5692	19.1152
465	CG6293	71.5123	68.716	51.4666	60.4868	51.9888	45.385	64.3389	71.9921	51.6428	58.7226	68.2834	64.0839	52.5379	54.1054	59.2844	64.5133	60.3245	45.7034	61.9201	80.4506	51.1336	53.0904	53.7001	70.6198	54.6245	70.3488	62.9606	47.4809	37.827	70.3858	67.4372	66.604	62.664	76.9339	61.7189	53.4593	57.3133	44.2869	47.6644	47.7481	41.1	29.7737	54.2206	47.026	45.5366	51.401	15.7667	20.6675
466	Bruce	26.8796	28.8083	24.4991	32.2471	25.1585	23.1468	35.3814	23.866	22.7065	31.6375	28.2791	24.0061	22.0286	27.5454	24.7008	22.8341	29.1972	29.9495	30.923	31.6663	32.0693	24.9392	27.1505	29.1376	29.7329	25.0839	30.3943	30.3018	24.3022	30.8333	23.0445	31.1113	24.2364	26.9345	21.0464	27.103	32.0503	31.2254	23.5007	31.3011	22.1	27.1934	18.8053	21.812	25.0168	26.0571	23.8901	17.5629
467	CG12818	4.09345	2.46607	3.09638	2.76412	3.89674	4.54763	4.42697	3.96197	3.9431	2.6972	3.62239	4.55309	4.23147	6.29734	2.95226	3.88902	5.1751	3.41661	3.0604	3.92622	4.20615	5.43584	3.60655	3.35932	2.70769	3.33321	2.94009	2.59373	4.7269	3.03971	3.59156	4.93991	5.18134	2.16419	2.13363	5.27423	3.25788	3.15696	3.66097	5.17924	8.1	3.97049	6.5845	6.40349	3.03139	3.57457	5.61235	4.36872
468	sle	48.4912	46.9481	38.1969	47.5214	48.4451	26.7858	42.5376	36.046	43.5045	37.7594	43.3751	52.3652	42.0503	41.7107	42.8839	42.537	55.9261	47.3617	41.1973	50.3191	51.1336	60.6341	29.1542	43.9527	45.6161	54.7706	38.1572	86.5493	88.367	42.0577	43.9939	39.3571	47.42	41.3839	48.907	74.6413	48.5827	54.0136	47.6644	28.8824	44.1	26.5483	34.0189	26.0143	25.7497	34.0282	14.8963	20.2794
469	CG12592	3.85854	3.88571	4.8086	5.96107	7.69348	1.71732	4.26055	2.4766	4.39523	3.62478	2.61599	5.25621	4.86708	3.64134	1.1696	3.13122	5.1751	2.58746	4.27939	3.44794	2.73967	4.69986	2.35421	3.35932	3.65595	2.1575	3.69744	2.31665	2.94732	3.30696	2.84337	6.37396	2.95825	3.54032	4.37062	0.908474	2.70061	5.3802	3.15226	0.825606	2.1	0.745081	1.84583	3.36848	2.29854	3.1658	1.26049	2.81646
470	jumu	161.952	163.201	156.768	150.712	162.6	153.746	149.88	156.361	136.417	142.946	154.079	153.614	149.151	139.983	193.341	135.747	158.443	149.347	154.563	152.67	138.829	145.088	174.175	151.51	160.829	154.706	141.915	150.001	158.482	132.387	149.738	151.034	148.412	144.823	118.254	117.652	130.316	115.431	139.487	127.807	102.1	100.733	128.294	112.629	104.897	114.556	47.3902	59.0859
471	Rfx	10.436	11.6149	9.94526	11.8221	12.7558	10.6126	11.2503	9.30931	12.3075	15.3122	9.91237	7.83431	7.09172	10.724	7.58719	6.16243	10.5885	6.73322	14.0313	9.18727	17.1112	14.4516	13.3748	11.9521	12.4273	10.6814	13.5431	11.7374	8.64196	10.7899	12.0711	10.6761	10.2627	9.04484	16.369	7.69966	12.5458	12.8836	12.5634	11.226	16.1	13.0016	12.3208	14.1078	14.0241	11.1369	16.0568	13.6823
472	cwo	4.32836	4.35892	3.95249	6.13868	5.92167	2.93031	4.75981	4.85319	3.9431	8.07712	2.86759	4.08434	6.1383	4.52667	4.73493	9.19365	7.88181	2.58746	7.06565	6.55674	6.25922	5.61983	7.36356	6.61864	6.26364	8.03606	5.59083	9.79784	8.28605	3.03971	8.0807	7.09099	4.22859	5.37516	10.6749	8.50813	6.78727	5.65811	9.51114	4.45364	8.1	2.68032	7.58211	6.17003	5.22993	5.20966	5.32223	2.42839
473	CG6325	10.2011	11.6149	8.23304	11.6445	14.7807	9.80393	11.2503	12.2801	18.8634	13.6426	13.1832	15.3343	15.0369	5.41201	15.0744	7.67804	11.6036	10.879	13.683	11.8178	13.2983	11.8756	11.371	10.4706	12.1902	13.0328	16.5725	16.3092	8.99788	11.5916	14.0662	16.7708	12.4858	13.6319	21.2497	13.6824	14.7748	14.829	13.8352	11.7097	10.1	11.7115	17.5583	15.9755	11.0927	16.2465	13.4457	10.9658
474	Irp-1B	17.4833	17.2934	13.7978	15.7295	14.0214	11.8256	15.078	12.8742	15.0203	14.3846	13.6864	14.8655	12.1766	13.38	15.0744	13.7405	13.6336	9.22068	15.7727	18.2745	15.3514	13.1636	14.6271	19.9522	11.7161	15.6782	14.3004	16.4478	16.1162	13.7296	14.3156	14.082	11.533	13.6319	14.132	17.078	19.7903	19.5534	19.9397	18.7239	10.1	23.968	15.563	16.6758	15.4898	18.6992	10.5445	18.3391
475	Rrp46	1.97927	3.09702	2.66833	1.52087	2.63116	3.33464	2.09706	2.77367	2.58671	1.95515	2.36439	2.6781	2.64244	0.985335	1.52613	0.857804	1.7917	0.929153	1.49313	1.29569	3.03296	1.93994	2.85514	3.06302	2.47063	0.981785	1.80405	1.48541	1.87958	1.43623	2.09518	1.17554	1.37033	3.31097	1.11681	1.87864	2.70061	0.655811	2.89791	3.9699	1.1	2.68032	2.09523	2.90155	1.5657	2.75702	1.26049	1.65226
476	CG6345	1.03964	0.415476	0.528055	0.277608	0.353116	0.908661	0.93211	0.397075	0.55213	0.842058	0.351599	0.568746	0.735611	0.1	0.813066	0.1	0.1	0.1	0.274141	0.817416	0.686593	0.467989	1.35234	0.1	0.811189	0.687856	0.668017	0.238541	0.1	1.43623	0.1	0.279256	0.735167	0.55871	0.303363	0.261695	0.471515	0.1	0.1	0.1	0.1	0.1	0.1	0.333463	0.466424	0.508773	0.1	0.1
477	hth	1.50945	1.99285	3.52444	1.69847	2.12493	3.73897	1.93064	1.2883	1.23032	2.14066	0.854798	0.568746	0.1	7.18268	2.59573	6.16243	8.89683	2.58746	1.66727	2.49139	4.20615	0.835977	1.60281	2.47041	2.94476	5.68464	2.75075	6.19579	34.2679	3.30696	3.34216	1.89256	1.37033	2.85226	1.52354	11.5803	1.58606	1.76743	4.93275	2.76056	12.1	2.03524	1.59642	1.03385	1.5657	4.39212	9.96421	25.7123
478	CG6465	0.334909	0.1	0.1	0.1	0.1	0.1	0.266422	0.1	0.1	0.285515	0.1	0.1	0.1	0.1	0.1	0.1	0.1	0.1	0.1	0.1	0.1	0.1	0.1	0.1	0.1	0.1	0.1	0.1	0.1	0.1	0.1	0.1	0.1	0.329355	0.1	0.1	0.1	0.1	0.1	0.341869	0.1	0.1	0.1	0.1	0.1	0.1	0.1	0.1
479	Phyhd1	10.2011	13.0345	8.23304	13.7758	11.4902	5.76063	14.5787	11.6859	9.82079	9.74676	10.9188	11.5843	12.1766	5.41201	9.72638	6.16243	11.2652	9.22068	11.7675	9.42641	10.3654	10.7717	10.6196	10.4706	12.6643	12.1511	13.3537	9.52076	9.35379	10.7899	8.3301	11.3931	12.4858	11.3384	13.9287	14.4908	8.45909	14.829	12.3091	10.0166	9.1	6.55081	15.563	12.4735	11.8256	12.772	16.0568	13.2942
480	Skeletor	0.334909	0.1	0.1	0.1	0.1	0.1	0.599266	0.397075	0.1	0.656544	0.1	0.1	0.1	0.1	0.456533	0.1	0.1	1.75831	0.622423	0.339139	0.393296	0.1	0.1	0.1	0.337063	0.1	0.1	0.377081	0.81183	0.367246	0.598794	0.458512	1.05275	0.55871	0.506725	0.908474	0.285758	0.377905	0.60871	0.341869	2.1	0.745081	0.1	0.1	0.1	0.1	0.680247	0.1
481	pug	2.44909	1.67738	1.81222	2.94173	1.87181	0.50433	2.42991	3.6649	3.49097	3.43926	2.86759	1.50624	2.96025	3.64134	3.66533	2.37341	3.14506	1.75831	1.49313	2.01311	1.85978	1.93994	2.85514	2.17411	2.94476	1.86357	2.56141	3.00935	2.23549	1.70348	1.84578	2.60958	1.37033	2.85226	2.33699	3.3339	1.95758	2.87905	1.88049	3.48616	0.1	3.32541	2.84344	4.30233	1.5657	1.93948	4.16173	2.81646
482	CG14683	8.32181	10.9839	9.94526	9.86846	12.2496	12.2299	10.9174	8.12101	10.7251	14.0136	8.90597	8.06869	8.04513	7.18268	9.36985	7.67804	12.2802	5.90407	10.2002	6.31761	8.89889	13.3476	7.8645	10.4706	11.9532	11.8571	12.0284	16.4478	7.93013	11.5916	7.8313	12.6479	8.67476	9.04484	12.7085	15.1376	15.1464	12.3278	13.0721	10.9841	3.1	13.0016	8.08092	11.7731	8.16132	11.3413	15.4766	13.6823
483	CG31467	0.1	0.257738	0.1	0.1	0.1	0.1	0.1	0.1	0.1	0.285515	0.1	0.1	0.417805	0.1	0.456533	0.1	0.1	0.1	0.274141	0.1	0.1	0.1	0.1	0.1	0.1	0.1	0.1	0.238541	0.1	0.1	0.1	0.1	0.1	0.1	0.1	0.1	0.1	0.1	0.1	0.1	0.1	0.1	0.1	0.1	0.1	0.1	0.1	0.1
484	CG31278	0.569818	1.20416	0.95611	1.34326	0.859348	0.50433	1.09853	0.694149	1.23032	1.02757	0.351599	0.334373	0.417805	0.985335	0.456533	1.61561	0.77668	0.1	0.622423	0.817416	0.1	1.01997	0.600935	0.396302	0.811189	0.393928	1.61471	0.654162	0.455915	0.1	0.598794	0.99628	0.735167	0.1	0.303363	0.908474	0.84303	0.933716	0.354355	1.30934	0.1	0.745081	1.09761	0.566925	0.832848	0.917546	0.680247	0.1
485	CG31373	1.27454	1.67738	0.1	1.16565	0.606232	0.908661	1.09853	0.991224	1.23032	1.21309	0.603198	0.803119	0.417805	0.985335	1.1696	1.61561	1.45336	2.58746	0.970706	0.817416	0.979889	1.75595	1.10187	0.988905	1.04825	0.687856	0.1	1.62395	0.81183	0.1	0.598794	1.17554	0.417584	0.329355	0.303363	0.908474	0.471515	0.1	0.354355	1.55121	0.1	0.1	1.34702	0.333463	0.466424	0.713159	0.390124	0.488065
486	TkR86C	0.1	0.1	0.1	0.277608	0.1	0.1	0.1	0.1	0.1	0.1	0.1	0.1	0.1	0.1	0.1	0.1	0.1	0.1	0.1	0.1	0.1	0.1	0.1	0.1	0.1	0.1	0.1	0.1	0.1	0.1	0.1	0.1	0.1	0.1	0.1	0.1	0.1	0.1	0.1	0.1	0.1	0.1	0.1	0.1	0.1	0.1	0.1	0.1
487	MED7	6.91236	7.51368	8.23304	4.89542	6.17478	4.1433	5.92477	4.85319	4.16917	5.10889	2.61599	5.72495	2.64244	1.87067	7.58719	6.92024	5.51344	4.24576	4.62767	6.07847	3.91285	4.69986	5.86076	4.54453	6.26364	5.09678	5.02282	3.97914	6.50647	5.71218	3.59156	5.11917	3.59342	3.99903	3.55717	7.69966	5.67273	3.43486	5.1871	4.69551	5.1	3.97049	5.08807	6.17003	6.3292	6.02721	6.1926	7.86131
488	Cap-H2	2.91891	4.6744	4.38055	2.40891	3.89674	3.33464	2.42991	2.4766	1.90852	3.25375	1.6096	2.20936	2.64244	1.87067	1.88266	1.61561	3.4834	2.58746	2.01555	2.73053	2.44637	2.67592	2.10374	3.35932	2.47063	3.03928	2.37207	3.42497	2.94732	2.23797	1.84578	3.68512	7.72201	2.39355	3.3538	1.87864	2.51485	2.87905	3.15226	3.24429	5.1	2.03524	3.84106	3.8354	3.03139	2.55264	4.74198	4.36872
489	TfIIFbeta	16.3087	18.5553	16.3661	18.3937	17.3119	19.1035	19.2385	15.5479	16.3767	14.3846	14.6928	16.2717	15.3547	9.83868	15.0744	16.0139	12.6186	9.22068	20.3004	10.1438	16.2313	14.8195	16.3804	16.1003	14.5608	16.56	15.6258	14.6468	12.9129	17.2038	14.3156	12.6479	16.9319	18.6777	14.7421	16.5929	15.8894	15.1069	17.1418	15.8215	20.1	14.2918	16.3112	17.6097	14.757	22.7869	20.4087	17.1749
490	CG42633	0.1	0.1	0.1	0.1	0.1	0.1	0.1	0.1	0.1	0.1	0.1	0.1	0.1	0.1	0.1	0.1	0.1	0.1	0.1	0.1	0.1	0.1	0.1	0.1	0.1	0.1	0.1	0.1	0.1	0.1	0.1	0.1	0.1	0.1	0.1	0.1	0.1	0.1	0.1	0.1	0.1	0.745081	0.1	0.1	0.1	0.1	0.390124	0.1
491	mRpL37	11.8454	14.4541	9.94526	13.5982	14.5276	11.8256	12.7481	8.12101	17.9591	14.5701	9.91237	12.5218	17.5793	11.6094	14.7178	3.88902	12.2802	19.1705	14.7279	14.4483	11.2453	16.6595	10.6196	5.43343	11.0049	9.5057	12.5964	17.9717	6.86239	8.91913	5.33734	8.52503	3.911	5.60452	5.79415	9.96338	9.75939	5.93601	5.1871	6.63046	3.1	3.97049	7.33271	4.30233	4.49709	6.84475	1.26049	0.876131
492	Rbp1	22.1814	26.4422	24.9272	25.1428	23.3867	14.2516	25.0633	28.9162	22.9326	28.1127	20.2279	20.2561	20.4395	16.9214	17.5701	21.3185	20.062	22.4871	25.8729	20.9051	22.9771	16.6595	19.386	23.2115	19.7762	23.0264	19.0339	19.9113	17.1839	22.0142	21.7975	16.233	28.3649	21.8887	18.1993	29.2051	24.2485	20.9429	21.2115	20.417	18.1	13.6467	29.0308	25.0805	24.6504	24.8308	22.4395	31.1452
493	Art1	110.742	118.403	105.401	128.511	104.89	104.013	127.08	121.009	138	124.209	131.435	134.865	125.951	87.7482	125.243	101.646	98.8952	119.498	141.154	133.061	109.793	126.136	135.853	111.509	114.127	113.85	133.205	127.973	110.434	121.163	125.297	139.023	130.309	134.273	140.42	142.715	137.561	143.499	108.455	123.453	122.1	94.9269	138.02	163.991	150.334	137.039	122.532	116.908
494	Mcm5	34.8665	46.6327	31.7761	50.3632	45.4077	34.4681	43.0369	36.046	33.3315	42.9539	44.3815	36.6622	42.6859	31.9721	39.3186	33.4434	35.964	39.0702	40.849	44.8189	46.1475	31.931	49.4421	39.2118	33.2888	37.135	50.4642	42.3549	32.8442	37.2473	33.7686	45.8103	43.2914	41.8426	31.0111	40.8471	43.9388	34.2824	49.4449	41.9433	29.1	25.9032	27.285	31.1505	35.6431	41.9992	23.6	18.3391
495	CG14687	0.1	0.1	0.1	0.277608	0.1	0.1	0.1	0.1	0.1	0.1	0.1	0.1	0.1	1.87067	0.1	0.1	0.1	0.1	0.1	0.1	0.1	0.1	0.1	0.1	0.337063	0.393928	0.289339	0.1	0.1	0.1	0.1	0.279256	0.1	0.1	0.303363	0.261695	0.1	0.1	0.1	0.1	1.1	0.1	0.1	0.1	0.1	0.1	0.1	0.1
496	TTLL15	2.684	3.57023	2.66833	4.00738	3.89674	1.71732	2.59633	3.36782	2.58671	3.81029	3.11919	2.44373	1.68903	0.985335	2.59573	3.88902	1.11502	5.07492	1.66727	2.96966	4.49944	3.2279	2.85514	3.35932	3.18182	3.92107	4.26546	3.14789	2.94732	3.84145	2.84337	3.68512	2.95825	2.39355	3.76053	3.3339	2.32909	2.60115	2.89791	2.76056	3.1	1.39016	4.09046	4.30233	3.76424	2.14386	3.87161	3.20452
497	CG42394	0.569818	0.415476	1.38416	0.277608	0.353116	0.1	0.599266	0.1	0.1	0.1	0.1	0.803119	0.417805	0.1	0.1	0.1	0.43834	0.1	0.448282	0.339139	0.393296	0.1	0.1	0.1	0.1	0.687856	0.1	0.1	0.455915	0.1	0.1	0.1	0.417584	0.55871	0.303363	0.261695	0.657273	0.377905	0.354355	0.1	1.1	1.39016	0.349404	0.333463	0.1	0.1	1.26049	0.1
498	CG4565	0.1	0.257738	0.1	0.632825	0.353116	0.1	0.432844	0.991224	0.1	0.285515	0.1	0.568746	0.1	0.1	0.1	0.1	0.1	0.929153	0.274141	0.339139	0.1	0.283994	0.1	0.1	0.337063	0.1	0.289339	0.377081	0.1	0.367246	0.1	0.1	0.1	0.1	0.710088	0.908474	0.1	0.1	0.60871	0.825606	1.1	0.1	0.349404	0.333463	1.19927	0.304386	0.1	0.876131
499	CG6567	43.3232	47.1059	27.0675	38.8186	35.5362	26.3815	42.2047	33.9665	36.0443	41.8408	35.3239	42.5215	33.7874	26.66	33.2575	22.8341	32.5806	34.9244	36.8438	29.9923	21.5106	38.1868	23.3935	24.1004	20.7245	31.8442	25.4714	31.4102	21.099	21.4797	19.3036	17.6671	14.0737	15.0081	12.5051	8.99321	15.1464	12.8836	12.3091	10.9841	9.1	4.61557	7.83152	5.46964	9.62702	7.25353	2.13087	1.65226
500	CG4511	250.748	281.031	292.889	235.964	269.922	233.399	243.908	319.455	265.726	218.451	268.556	248.77	249.577	231.172	279.265	209.254	279.23	224.8	237.454	279.653	252.042	238.925	334.474	283.364	255.891	296.967	241.697	226.06	263.121	258.527	315.338	251.775	302.122	316.839	262.438	268.352	227.282	276.616	267.682	274.863	262.1	272.324	297.888	364.535	306.797	246.794	276.008	329.567
501	CG4570	211.988	207.368	151.631	163.677	181.331	209.543	166.189	227.956	275.221	175.411	203.644	223.458	228.602	151.492	265.004	156.965	190.924	237.238	267.755	230.869	152.907	251.252	183.943	148.547	142.812	159.703	200.989	239.498	167.736	128.646	169.441	190.828	164.291	162.713	177.229	187.343	177.313	191.577	159.581	144.012	169.1	187.819	234.29	174.73	285.911	178.529	263.532	266.701
502	CG14694	0.1	0.1	0.1	0.1	0.1	0.50433	0.1	0.1	0.1	0.1	0.1	0.1	0.1	0.1	0.1	0.1	0.1	0.1	0.274141	0.339139	0.1	0.283994	0.1	0.1	0.1	0.1	0.1	0.1	0.1	0.1	0.1	0.1	0.1	0.1	0.1	0.261695	0.1	0.1	0.1	0.1	0.1	0.1	0.1	0.1	0.1	0.1	0.390124	0.1
503	CG6574	1.50945	2.15059	0.95611	1.87608	1.36558	1.31299	1.93064	1.2883	2.81278	1.76963	3.37079	0.803119	2.32464	2.756	1.52613	0.857804	1.45336	0.929153	1.84141	1.77397	0.393296	1.38796	1.85327	0.692604	1.04825	1.56964	1.61471	1.90103	1.87958	2.77246	1.59638	1.7133	1.05275	1.01742	1.93026	1.87864	1.21455	0.377905	1.88049	3.00242	0.1	2.03524	0.848211	1.03385	0.832848	2.14386	1.55062	0.488065
504	SelR	61.4112	62.7219	50.1824	69.5449	54.2668	42.1504	59.3462	61.2974	58.4248	56.6819	57.213	55.4121	52.5379	48.7934	48.5885	59.9665	51.5276	42.3868	63.6615	56.2976	42.628	58.0582	66.4739	60.8419	61.7364	65.0581	56.7124	55.3777	69.8594	47.6699	57.7107	54.5938	65.5222	74.411	48.907	61.7057	45.0533	59.8496	47.4101	61.7765	59.1	40.095	76.4175	70.3722	73.0183	63.2554	73.7914	94.0118
505	Tsp86D	21.0069	19.975	25.3552	19.9921	25.6647	23.9555	25.729	28.6192	35.8183	26.4431	32.5563	31.9747	38.5544	21.348	26.1269	14.4983	23.1071	29.9495	37.8886	20.6659	30.6028	35.6109	38.1711	22.6189	22.858	20.381	43.648	39.1684	16.828	24.6867	34.018	36.1305	22.6484	33.8152	44.8398	36.9664	40.0379	36.5056	29.0965	32.2685	25.1	31.0639	42.2492	43.7575	52.1322	31.3711	44.4889	35.802
506	Fdh	108.393	120.139	108.826	120.874	102.612	97.5436	121.754	106.156	86.6829	109.925	98.4753	96.8961	82.0938	85.9775	76.7545	100.13	99.5719	93.7943	90.3051	105.321	94.5414	88.0493	105.547	106.472	103.222	100.036	90.7934	90.4285	91.2143	82.4119	83.1492	89.3695	97.5982	73.2642	62.7357	78.3603	83.5052	58.4601	89.8874	79.6748	37.1	48.4811	66.192	64.0687	56.1628	82.6721	47.9704	41.623
507	Sodh2	9.96617	12.719	12.0855	12.355	8.19971	8.99527	12.9145	9.01224	12.5336	13.457	12.4284	10.8812	15.9903	8.06801	11.509	9.95145	12.9569	4.24576	16.121	13.4918	14.7648	13.1636	14.1262	14.9151	11.242	10.6814	8.05224	13.2614	10.4215	8.11739	12.5698	11.2139	13.1209	8.81549	11.0816	13.8441	15.3321	10.3825	8.49372	11.9516	8.1	16.8721	18.3065	10.8393	13.6577	10.9325	12.8654	14.4584
508	Tpc1	18.8927	14.9274	17.6502	16.0847	10.7309	10.6126	16.9086	13.4684	13.89	15.4977	13.1832	10.8812	11.541	9.83868	12.9352	13.7405	12.6186	10.879	14.0313	15.8832	7.7257	9.8517	14.3767	16.6929	11.0049	11.8571	11.271	11.1832	12.2011	13.9968	16.3108	12.6479	11.8506	10.6503	10.4715	11.0952	7.71606	8.71507	10.0199	10.7422	3.1	7.84097	6.8339	3.8354	5.59636	7.04914	2.13087	0.1
509	Leash	15.3691	13.9809	12.9416	12.8878	11.7433	10.6126	12.2488	15.2508	12.3075	11.6019	13.1832	11.3499	11.8588	3.64134	9.36985	3.88902	11.6036	7.56237	12.9864	14.9266	10.3654	10.2197	13.8757	8.98905	12.9014	9.5057	10.703	9.24368	7.2183	10.2554	15.0638	10.1383	14.0737	16.8429	12.7085	12.2271	10.5024	13.7174	9.25679	11.9516	18.1	11.7115	17.5583	13.8743	12.5584	10.1149	10.2543	14.4584
510	Ak3	5.73781	7.1982	4.38055	3.47456	2.88427	4.54763	4.59339	6.04149	3.9431	3.81029	2.86759	2.91248	3.59586	3.64134	4.37839	4.64682	2.13004	4.24576	3.23454	4.64363	3.91285	2.67592	4.60842	4.24822	4.36713	3.03928	3.5081	4.67184	3.65915	0.901739	3.09276	2.60958	2.64067	3.76968	3.55717	3.65729	2.88636	1.76743	1.62613	3.24429	4.1	0.745081	3.34225	3.60194	1.93212	3.98334	2.13087	0.876131
511	CG6621	10.6709	8.77558	9.94526	13.7758	12.2496	10.2083	13.0809	8.71516	11.4032	13.2715	10.6672	9.00618	10.2698	16.036	9.01332	5.40463	8.89683	7.56237	11.0709	8.94813	7.43241	11.6916	8.36543	7.21124	13.1385	8.62392	11.839	14.7853	8.99788	9.45363	10.3253	14.6197	5.8165	9.7329	13.1152	13.6824	11.9885	14.829	14.5982	13.8865	9.1	7.84097	11.5726	13.8743	6.69563	13.9983	16.6371	16.0107
512	side-VI	0.1	0.1	0.1	0.1	0.1	0.1	0.1	0.1	0.1	0.1	0.1	0.1	0.1	0.1	0.456533	0.1	0.77668	0.929153	0.1	0.1	0.1	0.1	0.350468	0.1	0.1	0.393928	0.1	0.238541	0.1	0.1	0.1	0.279256	0.1	0.1	0.1	0.261695	0.1	0.1	0.1	0.341869	0.1	0.1	0.1	0.1	0.1	0.1	0.1	0.1
513	Ugt302C1	10.436	11.9303	10.8014	9.33563	10.4778	9.3996	12.0824	9.30931	8.23834	10.6743	8.40278	9.00618	5.18489	4.52667	9.72638	5.40463	3.14506	6.73322	10.3743	12.0569	8.89889	7.64377	9.86824	10.1743	9.10839	7.74213	9.56696	11.8759	8.64196	9.98812	10.8241	11.9309	7.08684	10.1916	8.23451	8.66982	9.20212	9.54878	6.45888	9.29101	5.1	5.90573	12.5702	11.7731	6.3292	11.9544	4.16173	3.98065
514	Ugt35A1	2.44909	4.04345	2.66833	3.82977	1.87181	1.31299	2.76275	2.17952	2.36065	3.25375	2.11279	2.91248	1.37122	0.985335	1.1696	1.61561	5.1751	0.1	2.18969	4.16536	4.20615	3.59589	3.10561	5.43343	2.23357	2.74535	1.23603	2.87081	2.23549	2.23797	6.08553	1.7133	2.95825	5.37516	3.15044	4.14237	2.70061	2.60115	2.3892	3.00242	3.1	3.97049	6.5845	5.46964	3.03139	3.98334	3.58148	2.04033
515	cu	8.0869	7.35594	9.51721	7.91477	6.68101	8.59094	9.41963	3.36782	6.88195	7.14955	9.40917	7.36557	8.04513	6.29734	5.44799	4.64682	5.85178	5.07492	8.28463	5.36105	6.55252	5.43584	7.36356	8.39645	5.31539	5.97856	9.7563	8.82806	6.50647	7.5829	2.59397	7.09099	5.18134	4.22839	5.59079	4.62745	5.67273	4.54649	7.98501	5.42111	3.1	2.03524	3.59165	5.46964	3.39781	6.02721	2.71111	1.2642
516	SdhC	33.692	37.9571	24.9272	33.1351	26.6772	23.9555	31.8866	32.7782	34.914	30.5244	25.0083	28.4591	27.7491	17.8067	30.0488	28.8966	33.934	23.3163	33.361	28.7966	22.6838	28.0671	28.6533	20.8411	21.1986	19.4993	19.6019	30.7175	27.8614	15.6003	22.2963	19.6389	23.2836	18.4484	20.0295	19.0183	17.0039	15.3848	16.8874	15.5796	10.1	10.4213	23.0451	17.3762	19.8869	18.2904	22.1494	21.4436
517	Tctp	474.381	418.894	559.568	429.024	494.688	550.798	430.8	518.792	512.589	436.43	498.267	525.799	537.827	533.072	494.611	657.116	521.482	631.085	444.682	482.921	483.452	448.126	531.342	517.147	491.295	532.698	449.97	402.422	540.735	512.679	471.46	449.853	546.661	518.901	466.817	474.836	482.884	548.685	492.277	490.852	913.1	568.416	486.437	556.908	615.692	504.526	571.644	693.185
518	ZnT86D	34.6316	33.0672	34.7724	35.9769	33.5113	26.7858	34.8822	31.887	30.3927	32.194	35.3239	22.1311	29.9737	27.5454	27.1965	30.4122	25.8138	32.437	29.3557	34.536	35.5888	29.1711	31.6589	30.6191	39.9266	29.1989	34.5597	34.4581	25.37	34.5748	37.0107	40.7911	35.9869	34.7326	33.6548	31.1454	33.1648	30.9475	36.2184	43.1526	22.1	42.6753	37.2612	45.6252	37.8417	45.2694	34.3346	31.5333
519	RpS25	265.547	266.677	269.346	240.759	264.606	299.304	240.08	289.154	250.354	211.401	214.463	234.004	235.276	188.676	230.064	315.346	247.426	230.604	220.214	237.565	204.821	225.677	244.807	219.067	234.081	251.409	213.485	174.661	268.104	207.483	239.521	210.905	256.072	256.977	196.752	209.01	186.043	206.862	209.943	223.587	239.1	232.329	279.432	242.201	265.757	211.64	283.841	314.045
520	CG4820	2.684	3.41249	2.66833	4.54021	1.6187	1.31299	3.76128	3.96197	3.49097	3.62478	3.11919	3.38122	2.32464	4.52667	2.59573	3.13122	3.14506	0.929153	3.40868	1.53483	3.91285	4.14787	2.85514	3.65562	4.84126	3.62714	3.69744	3.70206	2.23549	1.97073	2.59397	4.22289	2.95825	2.6229	3.3538	3.81898	3.44364	3.99067	4.67839	6.63046	3.1	2.03524	3.09284	4.30233	2.66497	5.00527	3.00124	4.36872
521	CG6689	2.44909	2.93928	0.528055	1.87608	2.37804	2.12165	2.59633	1.58537	1.68245	2.14066	1.6096	2.20936	1.37122	0.1	1.52613	1.61561	2.80672	0.1	1.49313	2.25225	2.73967	2.30793	1.85327	2.76672	1.9965	1.86357	1.42537	2.73227	2.59141	2.50522	1.84578	1.35479	2.95825	2.6229	2.54035	4.14237	2.51485	1.76743	1.37178	2.03495	2.1	2.03524	1.34702	2.20116	1.93212	3.1658	2.71111	4.75678
522	CG6693	9.26145	8.61784	11.6575	10.0461	14.0214	6.97362	8.58752	9.01224	17.7331	9.37573	9.91237	9.00618	11.8588	11.6094	14.0048	6.16243	12.6186	7.56237	13.5089	8.94813	7.43241	11.6916	11.6215	10.1743	9.58252	9.79963	10.703	13.2614	8.28605	5.97942	7.58191	11.3931	9.30992	12.0265	10.2681	8.34644	8.83061	8.99297	12.3091	10.7422	11.1	12.3565	11.822	12.2401	12.192	10.7281	8.80371	11.3539
523	RpL3	645.395	534.674	818.541	535.589	657.189	752.559	534.481	617.421	547.177	576.123	574.501	544.314	600.434	946.523	569.839	882.184	649.374	653.472	488.914	554.423	684.067	511.972	526.583	708.261	690.19	739.623	495.601	423.757	753.572	726.743	583.938	511.517	765.476	564.313	504.846	505.881	455.02	610.102	667.019	687.007	456.1	914.825	568.242	594.029	689.343	630.632	823.761	972.98
524	scpr-C	0.804727	1.04643	1.38416	2.40891	2.37804	0.50433	1.43138	1.2883	1.00426	1.76963	1.86119	1.27187	1.05342	1.87067	2.2392	2.37341	1.11502	1.75831	1.14485	1.29569	0.393296	1.57195	1.35234	0.988905	1.52238	1.27571	1.42537	1.34687	1.52366	3.84145	1.09759	1.35479	1.37033	1.24677	2.33699	1.23186	2.70061	0.655811	2.3892	1.79308	0.1	0.745081	0.848211	1.9677	1.19927	1.53071	1.55062	0.876131
525	CG17726	3.15382	1.83512	2.24027	2.94173	3.64362	1.71732	2.76275	2.17952	2.36065	3.99581	1.6096	1.03749	2.00683	2.756	2.2392	7.67804	2.13004	0.929153	3.9311	1.53483	3.32626	2.30793	2.60468	2.76672	2.94476	2.1575	2.75075	3.56351	1.87958	0.901739	2.84337	2.9681	1.37033	1.70548	1.32018	1.39356	1.95758	1.21162	2.13484	1.79308	1.1	3.97049	1.59642	2.20116	0.466424	2.14386	1.55062	2.04033
526	GCC88	3.85854	5.46309	6.09277	6.31629	4.9092	4.54763	5.75835	3.07075	5.75162	5.85095	4.88039	4.55309	7.72733	4.52667	5.80452	6.92024	4.83676	4.24576	4.10525	4.88277	6.25922	7.09178	5.61029	4.84083	6.26364	3.62714	7.29489	7.30411	4.37098	4.64319	5.08794	6.73247	5.18134	3.31097	5.18407	6.08271	5.85848	3.43486	8.74808	7.11419	5.1	6.55081	4.33986	5.00271	5.22993	6.23159	10.2543	7.47324
527	CG17187	4.32836	3.09702	3.09638	3.11934	4.40297	2.52598	4.92624	5.74442	3.26491	2.88272	4.88039	3.38122	2.32464	0.985335	3.66533	3.13122	2.80672	3.41661	4.45353	2.49139	2.73967	4.69986	3.60655	2.17411	2.70769	2.1575	4.4548	3.00935	3.65915	3.30696	2.09518	1.53405	1.37033	2.6229	2.13363	1.87864	3.07212	1.48953	2.13484	2.51869	2.1	0.1	1.59642	1.03385	2.29854	1.53071	0.680247	0.1
528	Dph3	3.15382	1.83512	0.95611	1.52087	1.11246	4.1433	1.26495	1.2883	1.45639	0.656544	0.603198	0.568746	0.735611	0.1	0.1	1.61561	1.45336	1.75831	0.448282	0.817416	0.686593	0.467989	0.851403	0.988905	1.04825	1.27571	0.478678	0.654162	1.87958	0.1	1.09759	0.637768	0.1	0.788065	0.506725	0.42339	0.471515	0.655811	0.60871	0.825606	2.1	0.745081	0.349404	0.333463	0.466424	0.917546	0.970371	0.1
529	Arfip	25.7051	30.8589	25.3552	25.1428	21.1086	30.4248	29.5567	31.2928	29.4884	28.2982	26.5179	24.9436	29.6559	18.692	21.1354	25.1075	29.1972	22.4871	37.8886	25.4487	24.4436	27.5152	27.1505	24.9893	22.1469	27.7292	26.4181	31.9643	17.1839	29.4971	28.5313	27.7054	24.2364	27.6226	33.0448	22.899	30.007	29.558	20.9571	29.8499	10.1	22.6778	26.7862	30.6836	30.1468	25.2395	25.0506	19.1152
530	CG17721	3.85854	5.9363	3.95249	6.84912	2.88427	2.93031	4.09413	4.25904	5.75162	5.29441	4.12559	5.95933	4.86708	3.64134	2.95226	0.1	5.1751	2.58746	4.80181	2.96966	3.03296	5.61983	3.10561	4.54453	3.65595	5.09678	3.88678	4.94892	2.59141	2.50522	2.84337	3.32661	5.18134	3.31097	2.94708	2.84881	3.44364	2.60115	1.11742	2.51869	1.1	0.745081	4.09046	1.26731	4.13066	1.93948	1.55062	1.65226
531	CG31441	1.97927	3.09702	3.95249	2.58652	3.64362	2.52598	3.09559	3.07075	1.68245	2.14066	1.6096	1.74061	3.27805	1.87067	3.66533	0.857804	3.82174	0.929153	2.01555	2.49139	4.79274	2.85991	2.10374	2.17411	3.65595	2.45143	4.26546	3.14789	3.65915	3.84145	3.09276	2.25107	3.27584	3.08161	2.33699	1.71695	2.32909	2.32324	2.3892	2.27682	2.1	3.32541	2.59404	1.73424	1.93212	1.12193	2.13087	1.2642
532	CG31388	3.15382	4.51666	3.95249	3.29695	3.64362	3.73897	2.59633	5.15027	3.26491	2.51169	4.37719	2.44373	2.32464	8.95335	4.02186	1.61561	3.4834	5.07492	3.9311	3.44794	3.32626	3.4119	4.60842	3.06302	2.94476	2.45143	2.75075	4.11768	4.37098	5.17768	3.34216	3.14735	3.59342	5.37516	4.16725	4.14237	4.74394	4.54649	5.95017	2.27682	2.1	4.61557	3.59165	6.40349	1.93212	3.77896	6.1926	3.20452
533	CG17734	122.488	143.326	116.103	146.627	115.521	119.782	117.76	148.934	119.236	117.902	144.015	149.161	149.151	119.62	76.7545	152.419	96.1885	123.644	124.088	139.757	102.46	107.001	131.596	116.843	123.136	127.959	124.874	76.7129	79.1132	106.464	119.561	111.597	106.173	142.759	99.5443	111.184	99.2945	82.36	60.3822	108.215	87.1	29.7737	85.1467	69.4384	67.8884	59.7808	21.279	22.6078
534	CG5214	43.3232	44.8976	33.0602	42.3708	31.7395	33.6594	35.0486	36.9373	40.3396	37.7594	44.3815	39.4747	34.423	20.4627	32.901	28.1387	39.6858	40.7285	38.411	41.9493	35.8821	32.667	39.9244	39.2118	40.8748	44.7771	39.1039	34.0424	29.641	40.4542	43.4951	44.914	49.0079	38.4023	37.9255	39.2301	47.2824	34.2824	37.7446	33.9616	33.1	31.0639	48.7337	45.3917	46.6358	40.5685	52.0321	47.444
535	lncRNA:cherub	0.1	0.1	0.528055	0.277608	0.1	0.1	0.266422	0.1	0.1	0.1	0.1	0.1	0.417805	0.1	0.1	0.1	0.1	0.1	0.1	0.1	0.1	0.1	0.350468	0.1	0.337063	0.1	0.1	0.1	1.16775	0.1	0.1	0.279256	0.1	0.1	0.1	0.261695	0.1	0.1	0.1	0.1	0.1	0.1	0.349404	0.333463	0.1	0.304386	0.1	0.1
536	pros	0.569818	1.3619	0.1	0.988042	0.353116	0.50433	1.26495	0.1	0.1	0.842058	0.1	0.568746	0.1	2.756	1.1696	0.1	0.77668	0.1	0.622423	1.05655	1.27319	0.1	0.600935	0.396302	0.1	1.27571	0.857357	1.06978	3.65915	0.634493	0.598794	0.279256	0.735167	0.788065	0.1	1.71695	0.84303	0.377905	0.1	0.341869	0.1	0.1	0.349404	0.333463	0.466424	0.1	1.84074	3.59259
537	mRpL40	9.73126	7.35594	8.23304	8.44759	8.19971	6.97362	10.4182	6.33857	9.36866	8.81918	8.40278	8.53743	5.18489	6.29734	6.16106	6.92024	5.85178	3.41661	10.5485	7.03502	7.43241	7.82776	8.11496	6.02604	7.44895	6.86035	5.96951	4.39476	4.7269	8.11739	6.58432	4.93991	7.72201	7.89807	6.81097	7.05288	8.45909	8.15926	6.71324	5.66298	3.1	5.26065	6.33509	6.87041	6.3292	8.27546	7.06297	4.75678
538	mgr	197.893	190.332	154.628	167.94	186.393	177.601	180.668	209.835	203.558	174.298	187.541	193.692	188.241	132.015	180.506	157.723	179.082	189.147	194.964	173.236	136.189	173.791	135.102	120.102	132.855	128.253	161.417	170.505	186.6	105.93	116.319	109.267	84.5772	100.328	85.5123	99.2189	93.3503	83.4716	76.9153	81.6098	46.1	39.4499	78.4128	52.6291	67.522	74.0879	28.242	27.6526
539	Irbp	108.158	122.662	125.948	123.005	108.434	102.8	118.592	106.453	101.603	117.716	114.326	100.88	98.3018	100.143	104.921	107.708	111.414	112.036	109.286	112.734	116.539	102.401	108.052	116.25	119.343	112.087	112.757	103.313	118.264	114.214	119.312	110.342	101.092	116.383	101.781	91.1342	94.0933	97.6448	111.508	110.392	75.1	92.9917	92.3794	81.5784	82.5454	95.7529	46.8099	50.5485
540	Ipo9	30.6382	33.6982	28.7797	29.7606	33.2582	25.1685	25.2297	32.1841	29.2624	21.9907	21.9891	31.0373	26.4778	24.8894	29.6922	23.5919	29.5356	43.2159	23.6091	24.253	27.9631	25.6752	28.1524	32.9895	26.1769	34.4896	24.7141	30.9945	37.4711	28.9626	33.0204	25.7336	38.8452	28.3106	25.7237	32.2773	30.3785	30.3917	31.3857	27.673	28.1	32.3541	35.5153	40.2556	30.8796	30.1448	45.9396	46.6678
541	CG5270	16.0738	20.4482	14.6539	14.4863	16.5525	10.2083	20.7363	24.163	23.6108	21.0631	23.7503	21.428	25.2066	15.1507	26.1269	12.2249	20.062	17.5122	24.828	21.8616	16.8179	23.0993	20.8888	12.2484	11.0049	9.79963	25.2821	25.8685	11.1334	10.7899	15.812	18.3841	6.13409	9.04484	12.3018	12.0654	15.3321	13.7174	6.71324	11.7097	4.1	3.32541	5.08807	4.53579	7.7949	5.41405	3.00124	3.20452
542	Dtd	0.334909	0.573214	0.95611	0.632825	1.6187	1.31299	0.266422	1.58537	0.55213	0.842058	0.603198	0.334373	1.37122	0.985335	0.456533	0.1	0.43834	0.1	0.970706	0.339139	0.979889	0.467989	0.851403	2.17411	0.337063	0.393928	0.289339	0.515622	1.87958	0.1	0.598794	0.279256	1.05275	1.01742	0.710088	1.55525	1.02879	0.933716	0.60871	0.825606	1.1	0.745081	0.349404	0.333463	0.466424	0.508773	1.26049	0.488065
543	RpL24-like	31.108	37.3261	28.7797	34.0232	30.727	28.8075	33.8837	25.9455	38.305	37.945	27.2727	30.8029	27.4313	20.4627	30.7618	34.2012	29.8739	21.658	35.6248	31.4272	29.4296	31.195	31.158	30.6191	37.0818	27.1414	37.5891	26.8383	29.641	30.8333	29.2794	30.3943	31.2232	34.0445	30.401	31.6305	28.8924	25.1115	31.1313	34.4454	9.1	28.4836	37.5106	34.6525	34.9103	34.2325	43.9087	29.981
544	CG5276	23.1211	26.6	21.0747	23.5443	20.0962	23.5512	16.9086	17.3303	27.2278	24.0314	22.4923	18.3811	23.2998	19.5774	21.492	18.2873	21.0771	6.73322	22.0418	21.1442	21.8039	21.8113	20.3879	22.0263	22.1469	23.9082	19.6019	24.7602	26.0818	20.1435	21.0493	23.9411	23.2836	23.4942	21.4531	19.18	21.4621	24.2778	26.0442	23.0775	22.1	17.5172	23.0451	31.384	24.6504	29.9404	30.2729	27.6526
545	Exd2	2.684	3.72797	3.52444	4.3626	3.39051	2.12165	2.59633	3.96197	3.26491	4.18132	3.62239	2.44373	2.96025	0.1	3.30879	0.1	3.82174	2.58746	3.40868	2.49139	1.56648	3.96388	2.60468	2.17411	2.94476	2.74535	3.12943	2.73227	2.59141	1.97073	2.09518	2.60958	2.0055	1.47613	2.74371	2.84881	4.37242	2.32324	1.88049	3.24429	2.1	3.97049	3.34225	2.20116	4.13066	2.96141	0.970371	1.65226
546	CG5281	0.334909	1.3619	1.38416	0.632825	0.1	0.50433	0.599266	0.694149	0.778195	1.02757	0.603198	1.03749	0.735611	0.1	0.456533	0.1	1.11502	0.929153	1.14485	1.29569	1.85978	0.1	0.600935	0.396302	0.811189	0.981785	1.80405	0.515622	1.87958	1.16899	0.848191	1.53405	1.05275	0.788065	1.32018	0.585084	0.657273	0.377905	0.354355	0.583737	0.1	0.745081	0.848211	0.566925	0.1	1.12193	0.390124	0.876131
547	CG17230	48.2563	60.6713	39.481	52.3168	44.9015	42.959	51.8572	40.7992	40.7917	58.5371	40.8591	50.7246	34.7408	33.7427	35.0402	34.959	51.1893	35.7536	44.6801	42.9058	45.5609	42.6027	42.1786	41.2859	42.7713	30.0807	43.2693	46.6496	36.4033	46.8681	28.5313	37.3853	28.3649	33.8152	30.6044	31.1454	33.7221	32.337	31.64	31.3011	20.1	18.8073	28.0332	19.7109	24.284	29.3273	8.22346	10.1897
548	dpr4	0.1	0.1	0.1	0.1	0.1	0.1	0.1	0.1	0.1	0.1	0.1	0.1	0.1	0.1	0.1	0.1	0.1	0.1	0.1	0.1	0.1	0.1	0.1	0.1	0.1	0.1	0.1	0.1	0.1	0.1	0.1	0.1	0.1	0.1	0.1	0.261695	0.1	0.1	0.354355	0.1	0.1	0.1	0.1	0.1	0.1	0.1	0.1	0.1
549	CG10898	12.3153	13.5077	9.94526	10.7565	11.2371	14.2516	12.2488	14.9537	13.4378	12.9005	12.68	11.3499	14.719	17.8067	11.8656	10.7093	8.89683	15.0247	13.8571	13.97	13.5916	10.7717	9.61777	10.1743	9.81958	8.32999	17.8979	12.5687	5.79464	12.6606	11.3229	10.1383	10.5803	10.421	10.8782	10.2868	11.0597	7.32554	9.51114	10.2585	13.1	7.19589	9.07853	10.6058	5.22993	7.6623	4.74198	4.36872
550	fabp	472.972	413.846	377.216	388.707	417.994	520.878	372.719	687.531	635.795	357.03	594.377	593.298	655.415	366.629	737.41	376.729	496.106	713.171	535.41	519.27	380.799	552.267	454.949	288.402	298.799	288.444	443.532	429.437	299.425	212.026	359.232	336.743	171.595	303.766	276.877	254.931	244.928	251.326	167.974	173.278	184.1	91.0564	277.686	192.473	245.604	158.908	52.0321	57.5337
551	Mrp4	0.1	0.1	0.1	0.1	0.1	0.50433	0.266422	0.1	0.1	0.1	0.351599	0.1	0.1	0.985335	0.1	0.1	0.1	0.1	0.1	0.1	0.1	0.1	0.1	0.1	0.337063	0.1	0.289339	0.238541	0.1	0.1	0.349397	0.279256	0.1	0.1	0.1	0.1	0.1	0.377905	0.60871	0.341869	0.1	2.03524	0.349404	0.800388	0.466424	0.304386	2.71111	3.20452
552	wkd	17.0134	17.6089	8.23304	16.7952	13.7683	13.8472	21.0692	16.4391	17.0549	20.1356	16.9571	16.2717	13.13	15.1507	17.5701	12.9827	14.987	15.8539	21.5194	15.8832	14.1782	18.3154	15.1281	14.0262	12.4273	9.5057	19.7913	20.3269	4.7269	14.5313	13.318	16.0538	8.99234	10.6503	10.2681	9.3166	14.7748	10.9383	10.2742	7.11419	4.1	5.90573	8.82913	5.93656	5.59636	5.82282	1.55062	1.65226
553	CG6791	6.67745	8.77558	5.66471	3.82977	4.40297	4.95196	5.4255	3.6649	5.07343	4.92338	5.63518	4.78746	6.45611	5.41201	4.73493	6.16243	6.52846	0.929153	6.0208	7.5133	3.91285	5.98782	4.35795	5.43343	8.39721	4.80285	4.83348	4.39476	3.65915	6.78116	4.83854	5.65694	6.76926	5.37516	6.40424	4.95084	8.08758	5.3802	3.91533	9.53288	5.1	5.26065	4.83867	6.40349	4.49709	4.5965	7.35309	2.42839
554	Jupiter	392.398	357.692	396.479	349.633	396.479	464.271	352.249	390.456	407.469	357.958	355.358	379.316	392.59	402.042	396.564	378.244	372.95	345.028	375.026	329.394	372	376.736	339.985	334.625	363.281	318.424	333.337	324.008	298.357	371.038	348.009	332.261	350.077	320.05	341.749	311.039	294.897	337.477	350.601	371.127	404.1	411.017	362.234	378.776	381.914	384.347	425.712	389.718
555	CG14710	16.0738	16.978	15.0819	18.3937	14.5276	10.6126	17.075	13.4684	17.2809	17.9094	14.4412	12.2874	17.2615	8.06801	14.7178	12.9827	13.2953	4.24576	19.7779	16.8397	14.4715	15.0035	17.1318	19.0633	17.8797	14.5025	11.839	15.8936	18.6076	15.0658	17.059	16.0538	15.6616	13.6319	17.1825	20.3119	12.5458	14.2732	16.1244	20.417	27.1	17.5172	17.8077	21.812	14.0241	16.0421	23.3099	24.16
556	Zaf1	3.38872	3.25476	1.81222	2.05369	3.13739	1.71732	2.42991	2.4766	2.81278	2.14066	1.358	3.84997	2.00683	0.1	1.1696	3.13122	2.13004	1.75831	1.66727	2.49139	2.44637	2.30793	0.851403	1.58151	1.9965	1.86357	1.99339	3.56351	0.81183	1.16899	1.09759	1.17554	2.0055	0.1	0.913451	0.908474	1.58606	0.655811	0.60871	0.825606	0.1	0.1	0.848211	0.1	1.19927	0.1	0.1	0.488065
557	CG14711	37.6854	39.0613	36.4847	37.753	29.9677	32.4464	40.8734	39.908	42.6002	36.4608	35.8271	36.8966	37.2832	31.9721	40.0317	34.959	34.2723	25.8037	41.0232	34.2968	31.776	41.3147	32.9113	28.545	25.2287	21.8507	36.8318	44.2944	23.9463	29.2299	27.2843	30.7528	15.9792	21.6594	23.8934	23.3841	26.2918	16.4964	19.431	18.9658	13.1	9.77622	12.0714	10.6058	9.2606	14.8158	2.42099	2.04033
558	CG6813	2.684	2.78154	2.24027	3.65217	1.87181	5.76063	3.09559	2.4766	3.71704	3.81029	1.6096	2.91248	2.00683	1.87067	1.1696	3.88902	5.51344	0.929153	2.53798	2.49139	3.91285	3.04391	1.85327	1.28521	3.41888	1.27571	1.23603	6.05724	4.37098	2.77246	3.09276	3.86438	4.22859	1.70548	3.3538	4.30406	3.44364	3.15696	1.88049	2.03495	4.1	4.61557	2.34463	2.90155	1.93212	2.75702	2.13087	2.42839
559	CG18764	0.569818	0.573214	2.66833	1.87608	1.87181	0.50433	2.26349	1.88245	1.68245	0.471029	1.86119	0.803119	1.05342	0.1	0.813066	0.857804	1.45336	1.75831	1.66727	0.817416	3.03296	1.01997	1.10187	0.988905	3.89301	2.45143	1.61471	1.48541	1.87958	0.634493	2.84337	2.25107	1.68792	1.24677	1.52354	1.87864	1.58606	1.76743	1.11742	3.00242	0.1	1.39016	2.34463	1.50078	0.832848	2.55264	0.680247	1.2642
560	CG14712	32.7523	34.6446	42.0494	41.838	53.0012	31.6378	39.542	33.3724	39.2092	37.7594	39.6011	41.8184	31.5627	30.2014	39.3186	37.9902	37.3174	31.6078	41.3714	36.2099	41.7481	46.0986	45.1842	40.1007	43.4825	32.1382	50.4642	51.4986	26.0818	31.3678	41.2505	47.7821	36.6221	44.1361	48.0936	35.0261	41.8955	49.0113	42.323	46.2969	9.1	37.5147	30.0284	46.559	30.1468	41.9992	33.7544	23.3839
561	Csk	50.3705	56.5702	53.6069	62.4405	60.0885	59.1322	64.5053	60.1091	47.5736	65.9577	62.9998	56.3495	55.7159	54.1054	59.641	53.1463	54.2344	60.6281	57.9149	65.3849	65.7984	60.2661	65.973	54.9158	59.3658	47.7164	72.2382	63.9672	42.8098	66.9116	71.1781	68.2173	58.853	64.7781	70.0568	61.8674	66.0439	61.2392	60.8909	66.372	57.1	65.2532	58.7099	60.8003	68.6213	60.5984	53.4828	40.8469
562	Elp1	14.1945	14.7696	12.5136	18.216	9.46529	15.0602	13.2473	11.0918	16.6027	13.2715	9.66077	11.1155	11.2232	12.4947	9.72638	7.67804	13.6336	9.22068	14.7279	12.5352	15.0581	16.1075	12.3729	12.841	15.7462	9.79963	12.407	17.279	12.557	15.8675	10.5747	15.516	13.4385	11.109	14.9455	12.5505	16.6324	14.2732	18.9223	19.6914	13.1	11.0664	12.8196	14.1078	13.6577	16.6553	16.0568	10.9658
563	CG42327	13.9596	14.1387	14.2258	12.7102	8.70594	11.4213	13.2473	10.2005	9.1426	14.9412	12.1768	10.8812	7.40952	16.036	8.65679	6.92024	13.2953	8.39153	11.7675	11.3395	10.0721	9.48371	8.6159	11.9521	10.5308	10.9753	11.6497	12.5687	16.4721	9.18638	12.8192	18.3841	14.0737	18.9071	13.5219	15.1376	14.5891	9.27088	17.3962	11.9516	10.1	12.3565	15.8124	14.3412	15.4898	12.3632	14.6062	11.742
564	CG14715	24.5305	29.1238	25.7833	30.471	25.6647	20.7208	26.0618	20.5981	24.9671	21.2487	25.7631	25.881	24.2532	9.83868	20.7789	22.0763	17.3553	16.6831	23.7832	28.0792	17.1112	23.4673	34.4141	27.0635	23.0951	26.5535	23.01	23.929	29.285	26.2902	25.7879	24.1203	22.966	34.7326	22.6733	30.3369	27.9636	22.6103	23.755	21.8682	33.1	16.227	34.7671	32.5513	27.2154	27.2834	23.8901	30.3691
565	CG18476	3.62363	5.77856	5.66471	6.13868	5.41543	3.33464	7.25614	5.74442	3.49097	7.52058	5.38358	4.08434	4.54927	1.87067	3.66533	3.13122	5.85178	1.75831	6.54322	4.16536	8.3123	5.80382	6.11122	8.39645	2.94476	5.09678	5.59083	4.81038	5.08281	6.78116	6.08553	5.65694	5.49892	3.54032	4.57398	4.30406	4.55818	3.15696	7.22195	11.4678	1.1	10.4213	4.33986	3.36848	3.39781	6.43598	8.22346	6.69711
566	Taf12	18.188	26.9154	23.215	23.1891	19.843	17.4862	19.5714	16.7362	22.7065	17.5384	14.9444	19.553	22.0286	15.1507	17.9266	12.9827	17.6937	10.0498	19.2555	16.8397	22.9771	17.7635	20.6383	18.1744	19.065	23.9082	16.7618	17.6947	13.9807	20.4107	17.059	14.6197	24.8715	26.0171	16.369	20.3119	20.7191	17.608	16.8874	17.0308	11.1	19.4524	24.2922	21.5786	20.2533	19.1079	27.0815	28.4288
567	Ho	4.32836	5.9363	10.8014	5.78347	5.66855	4.95196	5.4255	5.74442	7.33408	4.92338	5.13198	8.53743	6.1383	3.64134	4.37839	3.88902	5.51344	5.90407	5.32423	6.55674	6.25922	4.33187	6.36169	7.80385	5.31539	7.74213	4.83348	6.05724	7.2183	5.71218	6.08553	6.01545	6.13409	6.75129	4.57398	6.2444	8.64485	6.21392	5.95017	6.14672	7.1	5.26065	8.82913	6.87041	7.7949	5.82282	7.93334	8.24937
568	CG14721	5.73781	6.09404	3.52444	6.67151	5.92167	3.73897	5.59192	6.33857	6.20375	7.14955	6.64158	6.66245	6.1383	10.724	6.51759	3.88902	5.85178	2.58746	6.54322	6.31761	4.20615	5.80382	2.10374	1.87781	5.78951	6.86035	4.26546	6.05724	3.65915	3.03971	3.09276	4.22289	3.59342	2.39355	2.94708	3.1722	2.14333	2.32324	2.13484	3.00242	0.1	2.03524	0.349404	1.50078	0.832848	1.53071	0.1	0.1
569	Blm	14.8993	14.1387	12.5136	14.6639	13.0089	10.2083	15.2444	17.9245	13.4378	14.9412	11.1704	15.3343	15.9903	12.4947	19.3528	14.4983	16.3403	15.0247	16.121	16.1223	13.8849	19.2354	16.6309	15.2114	13.3755	16.8539	19.0339	20.3269	17.1839	12.9278	18.0566	21.2522	14.3913	16.6136	16.9791	24.1925	13.6603	14.829	17.1418	16.0633	15.1	11.7115	20.5511	16.6758	15.8562	17.6772	8.80371	9.0255
570	CG14722	7.85199	6.72499	3.95249	6.67151	5.92167	5.76063	6.09119	5.15027	5.29949	7.52058	6.13838	7.13119	5.8205	6.29734	4.73493	6.16243	8.89683	3.41661	7.06565	6.31761	5.67263	6.17181	8.86637	6.32234	6.02658	6.86035	5.96951	7.30411	5.08281	9.45363	6.08553	8.88355	3.911	6.06323	6.60761	5.92101	7.71606	7.32554	7.98501	6.87232	7.1	5.26065	7.33271	8.27119	5.96278	7.45791	10.2543	5.53291
571	CG6923	19.8323	18.8708	28.3516	32.9575	24.3991	27.9988	24.7304	26.5396	25.1932	29.2258	27.0211	24.9436	23.9354	31.0867	20.7789	22.8341	28.1822	24.1454	25.3505	19.4702	26.2034	24.5712	28.1524	26.1746	32.1035	25.0839	27.9329	29.8862	26.0818	25.2212	29.5288	30.0358	25.5067	30.8336	26.5371	26.1329	26.4776	24.2778	29.3509	31.7848	16.1	23.968	28.7814	33.4851	25.7497	27.6922	20.9889	12.9062
572	Lk6	251.218	260.683	273.199	245.91	258.784	225.716	244.241	250.831	254.197	255.739	294.723	285.801	339.516	313.509	347.006	382.033	396.634	359.123	272.631	350.438	402.796	326.874	300.411	379.663	272.722	439.229	278.429	335.091	464.569	294.606	369.706	291.391	291.324	293.445	316.126	404.66	323.875	399.45	367.898	322.753	457.1	335.542	354.004	336.753	299.102	333.25	391.477	502.645
573	l(3)neo38	1.27454	1.04643	1.38416	1.87608	1.6187	0.50433	0.765688	1.58537	0.55213	2.32617	0.603198	2.91248	1.05342	1.87067	1.52613	0.857804	1.45336	0.1	0.796565	1.05655	1.56648	1.20397	1.60281	1.87781	1.9965	4.50892	2.18273	2.73227	10.0656	1.70348	0.598794	1.89256	2.0055	1.01742	1.11681	6.2444	1.95758	0.655811	0.60871	2.03495	6.1	0.745081	1.09761	1.26731	0.466424	2.34825	8.80371	13.6823
574	prd1	26.6447	25.6535	19.3625	25.6756	24.3991	26.3815	20.9027	18.8157	19.0895	20.1356	22.7439	22.1311	24.2532	20.4627	24.3442	19.8029	26.1522	19.1705	24.1315	20.9051	22.0972	18.1314	16.8813	20.2485	15.9832	16.56	19.6019	23.5134	22.5227	11.5916	11.8217	14.799	6.45167	6.52194	7.62442	7.69966	6.23	5.1023	9.25679	5.42111	2.1	4.61557	3.34225	2.20116	1.5657	4.80089	0.1	1.2642
575	Sbf	29.4636	34.8023	27.9236	33.8456	29.9677	22.7425	28.891	30.4016	30.3927	30.8954	36.8335	32.9122	31.5627	24.8894	26.1269	19.0451	25.4755	31.6078	31.0971	31.9054	27.0833	34.1389	33.1617	23.8041	22.1469	22.1446	29.8262	32.1029	30.3528	20.1435	31.2746	25.1958	15.6616	22.5768	21.2497	19.5034	20.1618	16.7743	15.3613	16.0633	19.1	11.0664	21.0499	18.3101	17.6883	14.8158	5.61235	7.08518
576	glo	53.1894	62.4065	43.3335	46.811	59.5822	46.598	61.5097	54.1676	47.5736	58.9081	44.6331	45.5684	44.9106	60.3028	66.4151	45.5682	54.911	34.9244	52.6906	48.8843	45.2676	50.3304	48.6907	50.175	61.0252	57.7099	51.0322	54.5464	43.8776	63.1702	54.7179	53.8768	48.0551	43.4481	54.6012	55.5613	57.8706	56.7927	59.3648	67.0976	53.1	59.4475	54.9688	52.6291	33.811	56.1019	73.5013	68.0114
577	COX5A	44.4978	42.3737	52.3227	47.3438	43.3828	40.9374	41.3726	48.5232	49.1561	36.6464	38.8463	33.8497	42.3681	29.3161	31.4749	33.4434	32.2423	46.5326	33.5351	32.1446	49.0805	42.4187	43.1804	32.6932	40.1636	40.0742	39.8612	38.8914	45.6571	30.8333	37.5095	45.8103	42.6562	52.1636	31.0111	40.2003	53.5982	35.6719	39.0163	40.9758	17.1	30.4188	42.748	33.2517	38.5745	41.5904	37.526	43.5633
578	Kyat	9.26145	8.61784	6.94888	7.55955	10.7309	8.99527	9.75247	3.36782	8.23834	5.66544	9.91237	6.66245	5.50269	7.18268	4.73493	4.64682	3.4834	5.90407	7.58807	7.27416	7.43241	6.17181	8.36543	4.54453	6.02658	4.21499	5.96951	7.02703	4.37098	5.71218	5.58673	4.93991	2.32309	3.99903	4.77734	2.84881	5.67273	5.3802	3.15226	5.90485	2.1	1.39016	2.09523	3.13501	2.66497	2.96141	2.13087	0.1
579	sad	0.1	0.1	0.1	0.1	0.1	0.1	0.1	0.1	0.1	0.1	0.1	0.1	0.1	0.1	0.1	0.1	0.1	0.1	0.1	0.1	0.393296	0.1	0.1	0.1	0.1	0.1	0.1	0.1	0.1	0.1	0.1	0.1	0.1	0.1	0.1	0.1	0.285758	0.1	0.1	0.1	0.1	0.1	0.1	0.1	0.1	0.1	0.680247	0.1
580	CG6962	16.3087	15.5583	18.0783	16.44	15.287	19.1035	12.4152	15.5479	20.4458	17.5384	16.2024	15.3343	15.9903	14.2654	17.9266	9.95145	10.9269	17.5122	20.4745	17.0788	15.938	17.2115	18.8851	15.2114	18.5909	12.445	18.6552	27.254	17.1839	12.1261	17.059	19.1011	13.7561	16.3842	18.1993	18.0481	21.2764	15.9406	21.2115	20.9007	17.1	20.0975	19.5535	21.1116	12.5584	17.0641	25.3408	19.1152
581	CG31368	2.44909	4.6744	1.81222	3.11934	3.64362	3.33464	5.59192	2.4766	5.07343	5.85095	4.12559	3.14685	4.54927	3.64134	2.2392	2.37341	2.80672	0.929153	3.23454	4.4045	5.67263	4.51586	2.60468	4.54453	5.55245	3.03928	5.4015	5.9187	3.30324	4.37594	2.84337	5.47768	4.54617	3.08161	4.16725	4.78915	4.74394	5.3802	3.66097	5.42111	2.1	5.26065	3.09284	5.00271	4.49709	3.57457	3.00124	6.30904
582	mthl5	3.15382	2.62381	2.66833	2.76412	2.88427	2.93031	2.76275	0.991224	2.58671	2.14066	2.86759	1.50624	1.37122	0.985335	1.1696	2.37341	1.7917	2.58746	3.75696	3.68708	2.15307	2.30793	3.10561	3.06302	2.70769	1.86357	1.61471	2.17811	1.52366	2.23797	2.84337	4.04363	2.64067	2.16419	1.93026	1.87864	1.4003	1.48953	2.13484	0.825606	1.1	2.03524	1.59642	0.800388	0.832848	1.93948	0.1	0.1
583	Cad87A	11.6105	10.6684	5.66471	11.1117	9.46529	10.2083	10.0853	9.30931	9.36866	12.344	10.164	9.24055	7.09172	10.724	7.58719	9.95145	10.9269	13.3664	12.464	9.42641	11.2453	9.8517	8.86637	10.4706	9.34546	12.1511	15.0578	10.9062	10.7775	13.7296	12.8192	10.4968	11.2154	13.1732	12.5051	10.2868	13.2888	7.88135	14.3439	10.7422	10.1	9.13113	14.0666	11.3062	11.8256	13.1807	15.1864	7.47324
584	CG31211	19.8323	23.6029	20.2186	21.7682	19.3368	23.5512	23.5655	18.8157	18.1852	23.8459	19.9763	17.2092	15.0369	17.8067	22.205	20.5607	19.7237	24.9746	26.5695	20.1876	17.9911	15.3715	20.3879	24.3967	22.1469	18.0296	19.6019	20.4655	23.2345	19.609	22.5457	20.8937	25.1891	23.9529	24.5035	22.7373	19.9761	22.3324	16.1244	27.1893	12.1	28.4836	27.285	23.6797	25.3832	26.4659	33.4642	33.0855
585	CG3281	6.91236	8.14463	4.8086	8.98042	8.95906	4.95196	8.25467	7.82394	4.84736	7.89161	7.64798	5.25621	6.45611	4.52667	7.58719	2.37341	4.83676	6.73322	10.7226	6.79588	7.7257	9.8517	10.3692	7.80385	11.242	8.03606	7.67357	9.79784	6.15056	8.65189	9.07829	8.34578	9.30992	10.421	8.43787	8.02305	10.5024	10.3825	5.95017	11.9516	6.1	12.3565	9.07853	12.2401	9.62702	9.91055	14.3161	8.24937
586	aurA	36.5109	38.2726	34.3444	42.0156	37.0549	30.0204	40.5405	31.887	26.5496	34.9767	34.0659	31.9747	32.5161	31.9721	25.7704	38.748	32.919	21.658	31.4454	33.5794	41.4548	35.7949	42.93	33.2858	37.3189	39.1924	35.5064	25.73	29.9969	38.5835	35.265	40.4326	41.0683	37.2555	32.638	31.9539	34.4652	34.2824	40.2881	30.8173	33.1	29.1286	35.7647	40.7225	37.8417	33.2106	27.3716	25.7123
587	CG12213	7.85199	14.6119	10.8014	16.7952	12.2496	13.0386	15.7437	11.3888	12.0814	15.4977	13.6864	10.8812	9.63416	17.8067	13.6482	15.2561	13.2953	10.879	13.5089	10.1438	11.8319	12.4276	15.1281	14.6188	12.9014	16.56	13.9218	16.5863	15.7603	14.7986	14.0662	15.8745	12.1682	10.8797	14.7421	14.3291	21.0906	10.3825	15.107	13.4028	17.1	11.7115	14.0666	19.0105	17.6883	19.7211	19.5383	20.6675
588	GC1	49.196	54.835	59.5996	53.7377	49.4576	51.45	57.0163	58.3266	63.3982	50.931	66.7738	58.6933	62.3898	43.4814	55.3626	53.1463	45.0992	49.8492	65.7512	60.1238	45.8542	64.866	72.9861	55.2121	53.4392	59.7674	63.3393	57.3173	50.284	46.8681	79.6576	72.6987	69.6508	82.8971	75.9543	62.9993	77.0036	78.4693	65.4693	63.7115	65.1	62.6729	71.6789	91.3838	84.0111	66.73	63.9272	55.9814
589	Tango9	17.2483	15.2428	14.2258	20.7026	16.5525	16.2732	17.5743	16.4391	15.9245	18.4659	17.2087	16.0374	15.9903	12.4947	15.7874	9.19365	13.9719	17.5122	18.7331	13.4918	17.4045	14.2676	14.8776	15.804	16.9315	10.0936	13.7324	17.1405	11.8452	12.6606	15.0638	17.6671	13.4385	11.7971	13.1152	12.3888	9.57364	12.3278	12.3091	12.1934	12.1	8.48605	11.5726	12.0066	12.192	12.1588	5.61235	5.92098
590	CG10005	0.334909	0.573214	0.528055	1.16565	1.36558	0.50433	1.09853	0.991224	0.326065	1.3986	0.351599	0.568746	0.417805	0.1	0.813066	0.1	1.45336	3.41661	0.448282	0.339139	0.686593	0.467989	0.851403	0.396302	0.811189	0.981785	0.478678	0.654162	1.52366	0.901739	0.848191	0.458512	1.37033	0.55871	0.506725	1.07017	0.84303	1.48953	1.62613	1.55121	1.1	1.39016	1.34702	1.03385	0.832848	1.32632	1.26049	0.488065
591	CG18547	0.334909	0.888689	1.38416	0.455217	0.606232	0.908661	0.765688	0.1	0.55213	0.285515	0.351599	1.03749	0.1	0.1	0.456533	0.857804	0.1	0.1	0.970706	0.817416	0.393296	0.651983	0.350468	1.58151	1.04825	0.393928	0.478678	0.654162	0.1	0.367246	0.1	0.637768	0.417584	0.55871	0.710088	0.746779	1.02879	1.21162	0.60871	0.825606	0.1	0.1	0.598807	1.9677	1.5657	1.73509	1.26049	0.488065
592	CG3397	1.74436	3.25476	4.38055	3.65217	3.89674	3.33464	4.09413	4.85319	2.81278	0.842058	1.358	3.14685	2.64244	0.1	0.813066	1.61561	2.46838	1.75831	3.75696	2.49139	1.56648	2.49193	2.35421	1.87781	3.89301	3.92107	3.12943	2.59373	1.16775	1.97073	3.84095	2.78884	1.37033	1.93484	2.13363	2.68712	1.02879	3.15696	1.62613	2.03495	1.1	2.68032	1.59642	3.13501	3.39781	1.32632	0.680247	0.876131
593	mfas	0.1	0.1	0.1	0.1	0.1	0.1	0.266422	0.397075	0.1	0.285515	0.1	0.1	0.1	1.87067	0.1	0.1	0.1	0.1	0.1	0.1	0.393296	0.283994	0.350468	0.396302	0.1	0.393928	0.1	0.238541	0.1	0.1	0.1	0.1	0.1	0.1	0.1	0.1	0.1	0.1	0.1	0.1	0.1	0.1	0.1	0.1	0.1	0.1	0.1	0.1
594	Ect3	0.1	0.415476	0.1	0.277608	0.1	0.1	0.266422	0.1	0.326065	0.285515	0.1	0.334373	0.1	0.1	0.1	0.857804	0.43834	0.1	0.1	0.339139	0.1	0.1	0.1	0.1	0.1	0.1	0.289339	0.1	0.81183	0.367246	0.1	0.279256	0.1	0.1	0.303363	0.42339	0.471515	0.377905	0.1	0.341869	1.1	0.1	0.349404	0.333463	0.1	0.304386	0.390124	0.1
595	KLHL18	14.1945	10.9839	9.94526	10.7565	9.97152	9.3996	11.5831	13.7654	10.7251	12.715	8.40278	8.06869	11.541	10.724	13.2917	12.2249	13.2953	7.56237	13.8571	11.5787	10.6587	12.2436	11.1206	7.80385	9.34546	10.3875	9.7563	14.3697	8.99788	14.7986	7.8313	13.3649	10.2627	9.7329	11.4883	9.15491	8.08758	11.772	5.95017	10.0166	5.1	9.13113	10.3256	11.5397	8.52775	11.9544	11.1247	11.3539
596	GCC185	53.4243	53.5731	45.0458	57.8227	57.3042	57.1106	51.0251	54.7617	62.2679	58.166	55.955	51.1933	57.9406	48.7934	54.293	35.7168	48.1442	54.8241	60.527	51.0365	50.2537	55.1143	55.4533	52.8417	52.4909	40.6621	62.9606	57.7329	50.6399	64.2392	63.1974	62.1226	49.0079	64.7781	74.5307	58.6335	71.0594	54.8474	55.8038	69.7582	77.1	57.5122	63.9474	69.9053	61.2928	66.3212	80.1742	64.9069
597	DCAF12	37.2156	40.7964	30.9199	30.2934	33.5113	35.2767	42.3712	37.5314	32.2012	29.0403	32.3047	31.9747	25.2066	31.9721	34.3271	39.5058	34.2723	28.2912	33.7092	27.6009	33.8291	30.0911	26.9	30.0265	27.3622	29.7867	30.2049	33.3497	24.3022	24.4194	27.7831	31.8283	26.4594	29.9161	34.2649	29.5285	27.0348	30.3917	32.1488	34.9291	13.1	28.4836	26.5368	29.9832	27.2154	31.9843	20.1185	11.742
598	Spt3	3.15382	4.98987	2.24027	3.11934	2.63116	2.52598	3.76128	1.2883	2.13458	3.62478	2.36439	3.14685	4.54927	6.29734	2.2392	3.13122	4.83676	1.75831	4.62767	2.96966	3.91285	3.04391	4.35795	2.47041	3.65595	3.92107	3.12943	3.42497	4.01507	3.30696	2.34457	2.60958	2.95825	2.6229	3.55717	3.49559	3.25788	2.32324	0.863066	3.00242	3.1	3.32541	3.84106	3.36848	3.03139	1.93948	4.45186	2.04033
599	CG4702	0.334909	0.415476	0.528055	0.277608	0.1	0.1	0.1	0.1	0.1	0.1	0.1	0.1	0.1	0.1	0.1	0.857804	0.43834	0.1	0.1	0.1	0.393296	0.1	0.1	0.1	0.337063	0.393928	0.1	0.1	0.81183	0.367246	0.1	0.1	0.417584	0.1	0.303363	0.261695	0.285758	0.655811	0.354355	0.583737	0.1	1.39016	2.09523	2.43463	1.5657	2.34825	8.22346	9.41357
600	Cog1	13.4898	14.7696	13.7978	14.4863	7.44036	15.0602	16.5758	9.01224	11.4032	19.9501	13.6864	13.6936	15.9903	11.6094	16.144	16.0139	16.002	6.73322	16.121	13.0135	14.1782	14.8195	11.371	12.2484	11.242	12.7389	15.2471	14.5082	8.64196	14.5313	10.5747	18.2049	10.5803	11.109	15.7589	14.6525	13.2888	13.4395	17.1418	17.5145	5.1	16.227	10.3256	10.8393	8.89417	14.6114	7.93334	3.98065
601	CG4860	2.91891	4.35892	0.95611	4.18499	1.6187	2.12165	3.59486	4.85319	3.9431	3.81029	3.11919	1.97498	3.91366	4.52667	3.66533	3.13122	4.83676	8.39153	5.15009	2.25225	3.32626	5.25184	2.85514	3.06302	1.28532	2.45143	0.857357	3.8406	1.52366	2.77246	2.59397	2.78884	2.32309	1.47613	1.93026	3.1722	2.88636	2.60115	3.15226	2.27682	0.1	1.39016	2.59404	1.9677	2.29854	2.75702	1.55062	0.876131
602	svp	0.1	0.1	0.1	0.1	0.1	0.1	0.1	0.1	0.1	0.1	0.1	0.1	0.1	0.1	0.1	0.857804	0.1	0.1	0.1	0.578277	0.1	0.1	0.1	0.1	0.337063	0.1	0.1	0.1	1.16775	0.1	0.1	0.1	0.1	0.329355	0.1	0.261695	0.1	0.1	0.1	0.1	0.1	0.1	0.1	0.1	0.466424	0.508773	0.390124	0.1
603	CG10013	2.44909	3.88571	6.09277	3.65217	2.12493	2.12165	6.25761	2.17952	7.33408	4.92338	5.38358	5.49058	6.1383	5.41201	2.59573	3.13122	4.16008	3.41661	6.71736	5.83933	9.19218	5.25184	4.35795	8.39645	4.36713	5.68464	4.07612	5.08746	10.7775	5.71218	4.09035	6.55322	5.18134	4.91645	7.01433	6.72949	8.08758	7.32554	4.42404	7.8398	4.1	7.19589	6.33509	6.17003	4.86351	12.1588	6.1926	3.20452
604	CG10038	21.0069	19.344	17.2222	19.9921	19.0837	17.4862	15.9101	19.7069	20.898	19.208	15.9508	18.6155	21.393	12.4947	19.3528	19.8029	16.6786	15.8539	19.9521	20.4268	19.4576	18.3154	17.3823	20.2485	20.0133	20.381	14.4898	16.0322	14.6925	16.1348	17.5578	16.9501	18.8374	18.4484	13.3186	15.9461	15.5179	15.9406	13.3265	17.9983	15.1	20.7426	21.7981	19.9443	17.3219	21.5606	19.8284	20.6675
605	MBD-R2	12.7851	12.4036	9.94526	12.1774	10.7309	9.80393	12.4152	10.7947	5.75162	13.086	11.1704	5.49058	6.1383	12.4947	11.509	8.43584	7.54348	9.22068	9.15534	10.6221	10.0721	8.37974	8.6159	10.4706	7.21189	8.03606	12.0284	9.79784	9.70971	7.31566	8.0807	6.91173	3.911	6.06323	6.60761	4.78915	7.34455	5.3802	6.96759	4.45364	6.1	4.61557	4.33986	3.36848	3.76424	3.77896	0.680247	0.488065
606	CG4115	0.334909	0.573214	3.09638	0.455217	0.606232	0.1	0.432844	0.397075	0.326065	0.285515	0.1	0.1	0.735611	1.87067	0.1	0.1	0.77668	0.1	0.1	0.817416	0.686593	0.1	0.600935	0.1	0.811189	0.981785	0.668017	0.1	1.52366	0.1	0.598794	0.1	1.05275	0.329355	0.303363	0.1	0.1	0.1	1.37178	1.30934	0.1	0.745081	0.1	0.1	0.1	1.12193	0.390124	1.2642
607	GstD9	2.21418	2.78154	3.52444	2.2313	1.36558	3.33464	1.5978	2.17952	2.81278	1.21309	2.61599	4.08434	3.27805	1.87067	1.1696	0.1	2.80672	2.58746	3.40868	2.25225	0.979889	4.14787	3.35608	3.35932	2.47063	2.1575	2.56141	2.59373	4.37098	3.30696	3.59156	2.07182	2.0055	1.93484	1.32018	2.20203	2.70061	0.655811	1.62613	2.27682	2.1	2.68032	3.09284	1.9677	1.93212	2.34825	3.29136	2.81646
608	GstD1	182.624	229.924	121.24	142.897	169.435	170.323	188.656	175.968	147.946	158.158	175.213	144.239	146.29	87.7482	152.339	113.771	158.105	126.96	131.402	147.888	108.62	136.624	103.042	95.2129	94.4511	83.2817	106.509	127.419	78.0454	70.1186	71.9263	56.9242	35.3518	54.6865	36.5019	40.5237	34.8367	24.5557	39.7794	36.6222	10.1	6.55081	27.285	13.4074	18.7876	23.1957	2.71111	5.92098
609	GstD3	7.38217	7.98689	6.52082	7.38194	8.95906	11.4213	8.58752	7.22979	9.1426	8.44815	8.65437	5.25621	4.23147	7.18268	9.01332	6.16243	6.8668	4.24576	8.45877	7.5133	7.43241	5.43584	7.11309	8.69275	7.68602	3.92107	5.96951	6.61141	5.43873	6.78116	6.08553	3.50586	5.18134	6.29258	2.13363	3.81898	3.44364	3.43486	2.64355	3.72803	3.1	2.03524	1.09761	1.73424	1.19927	2.75702	0.390124	0.1
610	GstD5	0.1	0.257738	0.1	0.1	0.353116	0.1	0.1	0.1	0.1	0.1	0.1	0.1	0.1	0.985335	0.1	0.1	0.1	0.1	0.1	0.1	0.1	0.1	0.1	0.1	0.1	0.1	0.478678	0.1	0.1	0.1	0.1	0.1	0.1	0.1	0.1	0.1	0.285758	0.1	0.1	0.1	0.1	0.1	0.1	0.1	0.1	0.1	0.1	0.1
611	CG10035	0.569818	0.573214	0.528055	0.455217	0.606232	0.1	0.599266	0.397075	0.1	0.285515	0.1	0.568746	0.417805	0.1	0.1	0.857804	0.1	0.1	0.274141	0.339139	0.686593	0.467989	0.350468	0.692604	0.337063	0.1	0.478678	0.238541	2.59141	0.1	0.848191	0.817024	0.1	0.1	0.506725	1.07017	0.285758	0.655811	0.354355	0.583737	1.1	0.745081	0.349404	1.26731	0.466424	0.917546	9.67408	14.8465
612	Cyp9f3	0.334909	1.51964	1.38416	0.810433	0.606232	0.908661	0.432844	0.694149	1.00426	0.656544	0.854798	0.803119	2.00683	0.985335	1.88266	0.857804	0.43834	0.1	0.970706	1.29569	0.686593	0.467989	0.600935	1.87781	0.574126	1.27571	0.1	0.792703	1.52366	0.901739	0.349397	0.637768	1.05275	1.24677	0.913451	0.908474	0.84303	1.21162	0.863066	0.583737	0.1	0.1	0.1	0.333463	0.466424	0.917546	0.1	0.488065
613	DNAlig3	3.85854	2.30833	3.52444	2.94173	4.40297	1.71732	2.26349	2.77367	3.9431	5.29441	2.61599	1.50624	2.64244	1.87067	1.88266	2.37341	4.16008	0.1	3.75696	3.68708	3.32626	2.67592	2.35421	3.95192	2.47063	3.62714	2.56141	3.28643	3.65915	4.37594	4.09035	3.32661	4.22859	2.39355	3.55717	2.04034	3.44364	2.04534	2.3892	3.48616	2.1	3.97049	2.84344	2.90155	2.29854	4.5965	3.58148	2.42839
614	Cyp9f2	0.804727	0.415476	1.38416	0.810433	0.353116	1.31299	0.266422	0.1	0.55213	0.471029	0.603198	0.334373	0.735611	0.1	0.813066	0.857804	0.77668	1.75831	0.796565	0.578277	1.27319	1.01997	0.1	0.692604	0.337063	0.1	0.1	0.931243	1.16775	0.1	0.848191	0.458512	0.417584	1.24677	0.506725	1.07017	0.285758	0.1	0.60871	0.583737	0.1	0.1	0.349404	0.566925	0.1	1.12193	0.680247	0.488065
615	Sccpdh2	8.55672	7.82915	3.52444	8.6252	6.93413	7.78228	9.58605	6.93272	10.7251	3.99581	7.14478	6.42807	3.91366	8.95335	9.01332	2.37341	8.55849	4.24576	7.23979	7.03502	5.08604	6.90779	4.10748	4.54453	4.36713	5.09678	6.34819	6.88849	2.94732	4.91044	3.59156	5.29842	3.911	4.6871	5.18407	3.49559	4.00091	3.71277	2.89791	4.45364	0.1	1.39016	3.09284	2.43463	5.59636	3.98334	2.42099	0.876131
616	CG5196	25.0003	24.3916	17.2222	24.9652	21.1086	18.6992	34.5493	28.025	28.1321	26.6286	32.8079	29.3966	17.8971	22.2334	30.4053	19.0451	22.0921	20.8288	30.923	22.1008	22.9771	26.9632	21.3897	16.3966	20.4874	15.3843	21.306	30.5789	16.828	16.402	17.059	19.8182	17.8847	15.4668	16.7757	14.0058	15.3321	15.1069	13.3265	8.56541	11.1	9.13113	13.5678	9.67196	11.8256	8.88862	3.29136	5.14485
617	Dip-C	2.684	3.57023	1.81222	4.00738	2.88427	2.93031	3.42844	3.6649	2.13458	3.62478	2.36439	3.14685	1.68903	0.985335	4.73493	1.61561	3.82174	2.58746	3.75696	2.49139	3.03296	3.77989	3.35608	0.692604	4.36713	5.09678	4.07612	2.03957	4.37098	4.1087	2.34457	2.78884	2.64067	2.6229	2.33699	2.68712	1.58606	2.87905	4.16968	3.72803	1.1	1.39016	4.33986	2.20116	1.19927	4.39212	4.74198	2.42839
618	pps	79.4992	69.5047	75.8657	82.6879	76.7941	68.8362	73.3256	66.6447	56.3902	77.8306	61.7418	67.1307	56.3515	66.5001	51.0842	57.6931	51.5276	49.02	60.8753	69.6893	74.5973	56.4023	69.4795	71.2124	75.249	65.9399	59.3631	51.4986	52.4195	88.0241	67.936	71.4439	82.3542	76.2458	66.3962	69.9522	64.3721	73.1891	77.6783	81.3679	67.1	74.9294	87.3913	76.6757	84.0111	77.5625	79.884	84.6982
619	CG17202	40.0345	44.8976	30.0638	41.3051	45.6609	44.9807	47.3638	59.5149	57.2944	45.9221	41.8655	52.834	54.7625	43.4814	40.7447	19.8029	29.5356	34.9244	46.4215	35.2534	30.8961	54.7463	31.158	23.8041	22.621	12.7389	44.5947	41.9393	13.2689	16.1348	20.7999	21.6107	7.72201	13.8613	15.9623	12.0654	17.9327	8.71507	9.7655	9.29101	1.1	5.26065	8.82913	4.06886	7.7949	6.02721	1.55062	0.488065
620	Pp1-87B	226.317	242.701	269.346	222.998	268.656	292.835	216.948	203.002	271.378	203.424	189.554	204.942	233.687	313.509	277.839	256.238	223.404	216.509	181.207	188.78	280.491	280.323	247.312	254.92	245.223	217.019	213.296	232.987	300.848	231.803	253.238	218.792	242.099	245.51	243.118	225.988	242.328	239.377	278.11	277.523	176.1	399.405	233.542	262.278	264.292	288.898	323.008	324.911
621	CG5641	4.79818	6.09404	4.38055	7.02672	7.94659	5.76063	8.08825	4.85319	8.23834	6.96404	7.39638	8.06869	6.77391	8.06801	5.44799	6.92024	4.16008	4.24576	7.58807	5.60019	4.49944	5.61983	5.86076	5.43343	8.16014	5.68464	8.24158	5.08746	2.23549	9.72087	6.83372	9.42131	4.22859	7.21	8.64123	7.21457	9.01636	7.88135	5.69581	7.59793	0.1	6.55081	5.33748	7.80426	9.62702	9.50178	4.16173	3.20452
622	CG5245	1.50945	3.25476	3.52444	3.11934	1.87181	1.71732	1.93064	2.4766	1.68245	2.88272	0.854798	2.44373	0.735611	4.52667	1.1696	3.13122	2.46838	0.1	2.18969	1.53483	1.85978	2.30793	2.10374	3.06302	1.9965	1.86357	2.56141	2.73227	2.23549	1.97073	1.34698	2.9681	2.64067	1.93484	3.55717	1.87864	3.07212	2.32324	2.89791	2.27682	3.1	0.1	2.09523	3.60194	2.66497	2.55264	2.42099	0.876131
623	Prosalpha2	99.4664	100.106	84.4268	92.9892	92.4873	91.883	100.952	82.3897	79.9009	105.843	90.6757	91.5055	82.0938	98.3722	85.6679	78.9116	89.4217	60.6281	86.2999	79.7332	76.357	84.3694	97.5319	92.8425	84.9686	91.5117	78.1077	69.3703	81.6046	92.8345	78.66	81.1237	99.8213	89.5484	76.1576	76.7433	71.9882	87.3623	90.6505	96.3637	73.1	72.9942	91.1324	81.1115	87.3089	104.95	101.353	111.863
624	Aos1	35.5712	33.5404	31.348	37.753	38.5736	25.1685	38.7099	30.1045	38.0789	27.5561	35.3239	32.4435	33.1518	24.004	26.4834	25.1075	26.8288	24.9746	30.5747	33.1011	30.3095	30.0911	29.4047	29.1376	27.1252	23.6143	27.9329	28.7779	24.6581	24.6867	30.5264	26.0921	29.3177	31.9803	27.7573	30.3369	34.4652	32.6149	33.6749	30.0917	11.1	27.1934	39.007	28.5824	29.0475	26.2615	34.3346	21.4436
625	Srlp	7.14727	8.77558	4.38055	5.96107	5.41543	9.3996	9.08678	7.52687	7.10801	9.19021	5.38358	6.66245	5.8205	7.18268	6.16106	5.40463	11.2652	6.73322	7.93635	3.68708	4.49944	5.80382	6.36169	4.84083	5.07832	5.68464	5.21216	8.9666	2.59141	4.64319	6.33492	6.19471	4.54617	4.6871	5.59079	5.11254	4.37242	5.93601	4.67839	3.9699	2.1	4.61557	4.33986	3.60194	4.49709	2.96141	1.26049	1.65226
626	Desat1	104.165	106.415	86.9951	103.646	99.3214	115.738	106.61	99.3229	104.768	108.626	123.635	110.958	99.8909	111.652	94.5812	72.0914	111.414	114.523	115.207	100.538	111.259	99.8249	123.08	95.2129	97.5329	88.2785	113.135	112.456	96.1971	105.395	111.58	119.126	102.362	108.126	113.983	92.9128	114.341	114.875	88.87	93.4613	82.1	73.6392	102.854	93.2515	91.706	86.5555	51.742	66.4592
627	CG18549	30.8731	31.6476	22.3588	35.6217	29.4614	22.7425	39.2092	26.8367	26.3235	30.3389	24.5051	28.9279	24.571	36.3987	24.7008	18.2873	29.1972	27.462	33.5351	30.7097	28.843	28.9871	28.1524	31.508	29.9699	27.1414	30.7729	29.6091	21.8108	30.0316	28.7806	34.3379	24.5539	27.1639	26.1304	24.6776	25.7345	23.9999	25.5355	24.7706	9.1	18.8073	20.8005	18.3101	16.5891	18.4948	3.00124	5.53291
628	trus	11.3756	11.2994	8.23304	16.2624	9.21217	8.59094	15.4108	9.90346	10.9511	15.4977	15.196	11.5843	11.8588	9.83868	12.9352	9.19365	15.3253	15.0247	11.5933	7.27416	8.019	15.1875	8.36543	7.80385	8.87133	10.9753	13.3537	11.8759	8.64196	8.38464	8.5795	10.1383	5.49892	7.21	5.59079	8.18474	6.23	5.93601	4.42404	6.63046	0.1	3.97049	3.34225	2.20116	1.19927	3.1658	0.390124	1.2642
629	CG5961	1.74436	2.30833	1.38416	1.34326	1.87181	1.31299	1.76422	2.17952	0.55213	2.14066	1.6096	1.50624	2.32464	0.985335	2.2392	2.37341	1.7917	0.929153	2.36383	1.53483	0.979889	2.30793	1.85327	0.988905	1.52238	1.86357	1.23603	2.17811	0.81183	1.97073	0.848191	1.17554	1.37033	2.39355	0.303363	0.908474	1.77182	0.655811	0.60871	0.583737	1.1	2.68032	0.848211	1.26731	1.19927	1.12193	0.970371	0.1
630	Polr3C	2.44909	2.78154	1.38416	3.11934	3.39051	1.71732	3.76128	3.96197	3.71704	3.62478	2.11279	2.91248	2.96025	1.87067	1.1696	3.13122	3.14506	1.75831	5.32423	3.2088	2.73967	2.30793	4.10748	2.76672	2.70769	2.45143	3.69744	3.8406	5.08281	3.03971	2.09518	5.65694	3.27584	2.39355	2.74371	5.59762	4.37242	2.04534	3.40662	3.00242	6.1	3.32541	4.83867	4.53579	4.49709	5.20966	5.61235	2.42839
631	CG5608	4.56327	4.51666	4.38055	4.54021	2.88427	5.76063	4.09413	2.77367	6.42982	5.47992	3.62239	4.55309	5.50269	7.18268	4.02186	4.64682	7.88181	5.07492	5.84666	6.31761	7.7257	6.35581	7.36356	4.54453	4.6042	5.09678	7.10555	8.68952	6.86239	7.04841	4.58914	6.73247	6.45167	4.91645	7.01433	4.62745	4.74394	4.54649	5.1871	5.17924	9.1	5.26065	7.33271	7.33734	5.96278	6.84475	7.93334	7.86131
632	lncRNA:alphagamma-element:CR32865	0.1	0.257738	0.1	0.1	0.1	0.1	0.1	0.1	0.1	0.1	0.1	0.1	0.1	0.1	0.1	0.1	0.1	0.1	0.1	0.1	0.1	0.1	0.1	0.1	0.1	0.1	0.1	0.1	0.1	0.1	0.1	0.1	0.417584	0.1	0.1	0.1	0.1	0.1	0.1	0.1	0.1	0.1	0.1	0.1	0.1	0.1	0.1	0.1
633	Vha55	419.647	388.451	433.72	366.328	399.517	456.589	360.071	430.264	384.863	370.758	414.232	423.378	416.107	427.717	442.914	424.47	417.273	427.114	384.081	412.136	423.913	370.849	433.659	448.701	440.563	437.759	381.05	317.081	412.962	429.298	421.83	420.097	472.347	454.681	443.431	358.092	366.042	445.86	432.25	445.864	512.1	540.033	468.231	490.838	511.628	402.741	420.489	482.853
634	Snx3	59.5319	53.7309	47.6141	58.3555	54.2668	46.598	56.3506	50.3056	51.1907	57.9805	52.6842	58.2245	52.5379	50.5641	53.2234	41.0214	55.9261	43.2159	54.9545	59.1672	56.7062	53.2744	56.9562	56.3973	55.3357	64.4703	57.4698	53.4381	46.0131	47.4026	55.7155	59.7923	51.5485	52.8516	55.2113	61.0589	62.7003	54.8474	44.3578	57.181	57.1	43.3204	64.6956	56.131	56.1628	63.4598	69.1494	73.0563
635	Not10	2.91891	3.57023	4.8086	4.54021	3.39051	4.1433	3.59486	4.55612	4.16917	5.66544	5.38358	3.6156	5.8205	2.756	3.66533	4.64682	5.85178	3.41661	4.80181	4.64363	3.61956	4.33187	5.86076	2.17411	3.89301	2.74535	5.59083	6.19579	5.79464	3.30696	4.33975	3.32661	2.95825	3.08161	2.33699	3.49559	3.25788	3.43486	4.93275	4.93737	2.1	5.26065	3.84106	4.06886	1.5657	4.5965	4.74198	2.81646
636	CG18530	0.334909	0.1	0.95611	0.1	0.606232	0.1	0.266422	0.1	0.1	0.1	0.603198	0.568746	0.1	0.1	0.456533	0.1	0.1	0.1	0.274141	0.1	0.1	0.1	0.1	0.1	0.337063	0.1	0.1	0.238541	0.1	0.1	0.1	0.458512	0.1	0.329355	0.710088	0.261695	0.1	0.1	0.1	0.341869	0.1	0.1	0.598807	0.1	0.1	0.304386	0.970371	0.1
637	CG6753	0.1	0.1	0.1	0.1	0.1	0.1	0.1	0.1	0.1	0.1	0.1	0.1	0.1	0.1	0.1	0.1	0.1	0.1	0.1	0.1	0.1	0.1	0.1	0.1	0.1	0.1	0.1	0.238541	0.1	0.1	0.1	0.1	0.1	0.1	0.1	0.1	0.1	0.1	0.1	0.1	0.1	0.1	0.1	0.1	0.1	0.304386	0.680247	0.1
638	Dtg	0.1	0.1	0.528055	0.1	0.353116	0.50433	0.1	0.397075	0.326065	0.1	0.1	0.334373	0.1	0.1	0.1	0.1	0.43834	0.929153	0.448282	0.578277	0.393296	0.1	0.350468	0.396302	0.1	0.393928	0.289339	0.515622	1.16775	0.367246	0.1	0.279256	0.417584	0.1	0.1	0.42339	0.285758	0.655811	0.354355	0.341869	0.1	2.68032	2.09523	2.66809	0.832848	1.93948	5.61235	9.80163
639	mbo	10.9058	10.9839	10.8014	10.2237	11.7433	8.18661	9.58605	7.22979	7.33408	8.81918	7.64798	8.77181	11.541	15.1507	7.94372	6.92024	7.20514	5.07492	8.9812	7.27416	13.8849	10.7717	8.6159	8.10015	8.63427	7.74213	10.8923	11.3218	9.35379	9.45363	9.82648	10.6761	8.67476	6.98065	9.25132	9.80169	12.9173	8.99297	10.0199	13.4028	4.1	14.2918	8.33032	9.90543	8.89417	12.3632	9.96421	11.742
640	kar	0.334909	0.415476	0.528055	0.455217	0.353116	0.50433	1.26495	0.991224	0.778195	1.76963	0.351599	0.568746	1.05342	1.87067	0.1	0.1	0.43834	0.1	0.622423	0.1	0.686593	0.651983	0.851403	0.692604	0.337063	0.393928	0.1	0.654162	1.16775	0.901739	0.1	0.637768	0.1	1.01742	0.1	0.42339	1.02879	0.1	0.354355	0.583737	0.1	0.1	0.1	0.566925	0.466424	1.32632	1.26049	0.488065
641	Su(fu)	29.2287	30.5434	30.9199	29.9382	22.3742	20.7208	25.0633	24.4601	25.1932	30.1534	23.4987	23.7717	21.0752	16.9214	17.2136	22.8341	33.2573	15.8539	25.1763	22.8182	25.3235	23.6513	26.1486	28.2487	20.2504	27.1414	24.3354	26.4227	27.8614	32.4368	25.5385	24.1203	29.3177	27.8519	28.164	24.5159	24.2485	18.7197	25.2812	23.3194	11.1	34.2893	24.5416	28.8159	28.6811	35.0501	29.6926	26.1004
642	Arp1	23.1211	22.1833	12.9416	21.413	15.7932	17.4862	28.3917	22.6777	20.898	23.8459	20.9827	22.1311	20.1217	17.8067	13.6482	22.8341	20.062	15.8539	28.1367	18.0354	19.1643	23.8353	18.3841	22.3226	21.9098	19.2053	22.6314	19.6342	19.6753	20.1435	16.0614	18.0256	15.344	17.531	17.9959	17.563	13.8461	13.9953	12.3091	16.5471	6.1	10.4213	16.3112	11.5397	10.7263	18.4948	10.2543	10.9658
643	Past1	25.94	26.6	22.7869	26.0308	21.868	19.1035	28.7246	21.4894	20.6719	26.8141	22.4923	19.0842	15.6725	32.8574	20.0658	28.1387	31.5656	23.3163	22.2159	29.5141	39.1084	22.9153	23.3935	29.1376	26.414	36.841	27.9329	27.8081	41.0302	30.8333	24.5409	27.1677	26.777	24.641	28.9775	33.5708	35.7655	33.7265	37.7446	34.4454	24.1	27.1934	36.7623	31.1505	31.6124	35.4589	32.3037	36.1901
644	CG12279	15.8389	15.4006	10.8014	13.9534	14.7807	7.78228	12.4152	9.60639	15.9245	13.086	14.1896	16.0374	7.40952	5.41201	11.509	8.43584	7.54348	8.39153	10.5485	11.1004	7.7257	9.29972	8.11496	11.0632	11.242	10.6814	9.37762	12.5687	6.86239	8.38464	9.32769	8.34578	9.30992	10.421	6.40424	10.2868	6.97303	8.71507	6.71324	8.56541	2.1	7.19589	10.8244	9.67196	10.3599	6.84475	5.32223	6.69711
645	PolQ	1.03964	4.04345	0.95611	3.29695	1.11246	1.71732	4.09413	3.07075	2.58671	4.18132	2.61599	2.6781	2.64244	1.87067	2.59573	0.857804	1.45336	1.75831	3.58282	2.96966	1.56648	2.12394	0.600935	1.58151	1.52238	0.981785	2.94009	3.70206	2.59141	1.97073	1.34698	1.35479	0.417584	0.55871	0.506725	1.39356	1.02879	1.21162	1.11742	0.341869	0.1	0.1	0.598807	0.333463	0.832848	0.508773	0.1	0.1
646	Men	0.569818	0.257738	0.528055	0.455217	0.353116	0.50433	0.432844	0.694149	0.55213	0.842058	0.351599	0.334373	0.1	0.1	1.52613	0.1	1.11502	0.929153	0.622423	1.05655	0.1	0.651983	0.851403	0.396302	0.337063	0.981785	0.289339	0.931243	0.81183	0.1	0.848191	0.817024	1.05275	0.788065	0.506725	0.261695	0.84303	0.655811	0.354355	0.583737	0.1	0.1	0.349404	0.333463	0.466424	0.1	0.680247	0.1
647	grsm	82.7879	90.0106	94.7001	94.0548	87.1719	84.605	93.4627	84.7663	97.534	87.2918	95.4561	89.1618	91.3101	85.0921	81.3895	78.9116	79.2715	85.5027	89.7827	89.2987	96.3012	86.7613	101.79	93.7314	92.5546	100.036	114.84	102.066	67.7239	79.4722	104.099	103.172	94.4223	107.209	92.2233	96.4701	102.824	99.0343	101.079	89.1077	45.1	68.4786	81.1562	76.6757	66.4227	83.8984	43.3284	39.6827
648	Spc25	22.1814	30.7011	25.7833	28.1621	34.0175	23.9555	23.2326	25.6484	31.523	23.8459	29.0339	24.0061	20.4395	19.5774	21.492	22.0763	24.1221	24.1454	26.2212	21.1442	29.7229	29.3551	22.3916	27.3598	26.6511	23.3203	24.7141	30.0248	34.6238	23.6177	24.5409	25.5544	21.0605	24.4116	20.4363	29.2051	23.1339	25.1115	23.5007	25.2543	31.1	32.3541	25.0404	25.7809	23.9175	32.8018	29.4025	35.4139
649	CG7381	0.569818	1.20416	0.1	1.52087	0.606232	0.908661	0.93211	0.1	1.23032	1.21309	1.1064	1.97498	0.417805	2.756	0.456533	1.61561	1.45336	1.75831	0.970706	0.817416	1.56648	0.835977	1.35234	0.988905	1.04825	2.45143	1.0467	0.792703	0.81183	0.367246	1.59638	0.817024	1.68792	0.55871	2.94708	0.585084	0.657273	2.60115	1.37178	0.825606	0.1	0.1	2.09523	1.26731	1.19927	1.32632	0.390124	0.488065
650	CG7091	24.7654	21.0791	12.5136	17.328	20.8555	19.5079	23.0662	19.1128	18.1852	19.7645	22.4923	20.9592	16.9437	18.692	19.3528	16.7717	22.7688	18.3414	19.7779	17.0788	18.2844	20.8914	17.6327	17.2855	15.9832	17.7357	19.6019	21.0196	17.8958	16.9365	10.5747	16.7708	9.62751	10.421	10.2681	11.0952	7.34455	9.27088	7.73066	5.66298	4.1	3.97049	4.83867	4.06886	4.49709	8.47984	2.42099	0.1
651	Paip2	59.297	46.3172	66.8765	60.4868	75.7816	60.3452	74.657	68.1301	116.523	87.2918	89.9209	97.1305	114.828	108.996	140.574	84.974	93.1434	168.418	78.4635	95.038	110.086	163.855	70.4814	97.5833	72.8783	101.505	130.744	148.477	111.857	82.1447	129.038	109.805	57.5826	84.7319	137.777	166.322	181.028	172.957	151.95	104.587	188.1	108.474	107.593	97.6873	120.287	140.309	121.082	114.579
652	CG31342	76.6803	85.4362	76.2938	88.5489	64.3914	77.3271	73.6585	66.6447	59.5551	71.5231	74.0702	53.3027	62.3898	52.3348	66.4151	74.3648	85.3616	58.1407	77.5928	50.3191	49.6671	50.3304	68.2272	78.9163	69.0853	70.9367	68.8301	57.8714	67.7239	63.1702	54.7179	72.1609	77.5904	55.1452	61.3122	47.8	69.0161	60.4055	85.309	51.1343	56.1	47.836	56.7146	64.5357	71.9191	69.387	55.8038	64.9069
653	CG7488	6.67745	6.09404	6.52082	6.84912	7.94659	8.59094	8.92036	5.44734	5.52556	7.52058	6.38998	7.13119	5.18489	5.41201	4.02186	6.92024	6.8668	3.41661	7.93635	5.12191	6.25922	5.80382	5.10935	6.91494	7.44895	5.68464	9.18828	8.9666	2.59141	7.31566	8.5795	6.01545	5.8165	8.81549	6.20088	7.37627	8.08758	7.60344	4.67839	11.4678	0.1	6.55081	8.57973	7.80426	7.42848	8.07107	7.06297	7.47324
654	CG7518	42.3836	42.6892	39.481	52.1392	46.1671	38.5114	45.3668	33.9665	39.8874	48.1483	41.8655	41.584	27.1135	42.5961	33.2575	31.9278	31.5656	34.0953	46.4215	31.6663	36.1754	38.3708	31.4085	33.2858	44.6678	34.4896	39.1039	36.1206	32.1324	40.4542	31.524	35.5927	39.4804	30.6042	39.349	23.0607	33.1648	34.2824	36.9815	41.2177	16.1	40.7401	30.0284	36.0532	34.9103	42.8168	36.9457	39.2946
655	CG8031	12.0804	14.4541	12.9416	13.9534	13.7683	14.2516	14.2459	12.5771	10.9511	11.4164	14.1896	10.178	15.9903	5.41201	12.2221	16.7717	12.9569	11.7081	13.3347	10.1438	13.005	11.1397	13.1243	15.804	11.242	14.7964	13.7324	11.5989	10.7775	13.4623	12.8192	10.6761	13.7561	15.6961	11.2849	11.0952	11.9885	11.772	12.8178	14.1284	7.1	11.0664	15.0642	13.4074	11.8256	13.3851	12.8654	11.742
656	CtBP	231.25	212.573	224.401	250.35	273.718	303.752	264.378	258.852	288.107	264.458	277.362	291.66	293.117	294.031	277.126	335.049	310.696	299.424	258.525	273.196	318.033	302.587	279.622	253.438	279.597	313.721	288.274	307.106	380.217	320.261	292.144	308.062	273.222	277.161	339.512	345.318	315.702	331.641	340.682	295.905	417.1	368.441	281.178	318.076	335.378	334.272	337.224	345.866
657	CG46280	52.0149	52.3112	37.3408	52.4945	52.7481	35.6811	42.5376	41.0963	39.6614	44.809	39.6011	37.8341	38.5544	41.7107	37.5359	34.2012	46.7909	34.9244	43.8094	36.9274	49.3738	34.8749	47.6889	46.0268	46.0902	53.5949	41.1866	49.0048	46.369	41.7905	34.018	45.0933	61.7112	56.7507	37.112	49.2552	38.3661	32.8928	48.4275	46.0551	27.1	53.6417	54.47	58.4656	48.8344	52.0142	61.3161	69.5637
658	l(3)87Df	5.26799	2.15059	0.528055	2.94173	2.88427	1.71732	2.76275	3.36782	2.58671	1.95515	1.86119	1.97498	2.64244	3.64134	2.59573	1.61561	2.46838	1.75831	2.36383	2.73053	1.56648	3.04391	1.60281	1.87781	1.04825	1.86357	1.23603	2.03957	1.16775	0.634493	1.09759	0.637768	0.735167	0.788065	0.506725	0.261695	0.285758	0.933716	1.11742	0.583737	2.1	0.745081	0.848211	0.800388	0.466424	0.508773	0.390124	0.1
659	ry	0.1	0.1	0.1	0.1	0.1	0.1	0.1	0.1	0.1	0.1	0.1	0.1	0.1	0.1	0.1	0.1	0.1	0.1	0.1	0.1	0.1	0.1	0.1	0.1	0.1	0.1	0.1	0.1	0.1	0.1	0.1	0.1	0.1	0.1	0.1	0.1	0.1	0.1	0.1	0.1	2.1	0.1	0.349404	0.333463	0.1	0.1	0.390124	0.876131
660	snk	1.03964	1.51964	1.81222	1.87608	3.39051	0.50433	1.93064	2.17952	0.55213	2.51169	1.6096	1.27187	1.68903	0.1	1.1696	1.61561	1.7917	1.75831	1.49313	1.77397	0.979889	0.651983	1.85327	0.692604	0.337063	3.62714	0.857357	0.654162	1.16775	1.43623	0.598794	1.17554	2.64067	2.85226	0.303363	1.39356	1.02879	0.933716	1.62613	0.825606	2.1	0.745081	2.59404	1.26731	1.93212	1.12193	1.55062	1.2642
661	CG7966	7.38217	8.46011	5.23666	7.91477	6.93413	6.97362	7.42256	4.55612	7.78621	8.44815	5.13198	6.89682	6.45611	9.83868	4.73493	2.37341	7.54348	5.07492	6.0208	6.07847	6.25922	6.5398	7.61403	4.54453	8.63427	3.03928	7.48423	7.71973	3.30324	4.64319	3.34216	4.22289	2.64067	3.99903	3.3538	2.20203	3.07212	3.71277	2.89791	4.45364	1.1	0.1	2.59404	1.9677	1.93212	1.12193	0.680247	1.2642
662	pic	159.368	138.752	121.24	149.646	141.339	134.338	157.535	162.006	171.457	148.512	147.034	159.942	150.74	166.543	147.348	130.442	126.977	145.202	178.072	147.888	137.949	169.743	159.147	150.029	159.643	148.828	168.044	134.9	134.636	181.293	159.714	184.017	155.716	162.254	218.512	145.302	163.567	172.957	164.413	156.831	188.1	153.629	167.949	209.282	176.35	175.055	202.026	168.132
663	sim	0.1	0.1	0.1	0.1	0.1	0.1	0.1	0.1	0.1	0.1	0.1	0.1	0.1	0.1	0.1	0.1	0.1	0.1	0.1	0.1	0.1	0.283994	0.1	0.1	0.1	0.1	0.1	0.1	0.1	0.1	0.1	0.1	0.417584	0.1	0.1	0.1	0.1	0.1	0.354355	0.1	0.1	0.1	0.1	0.1	0.1	0.304386	0.1	0.488065
664	timeout	1.74436	2.15059	1.38416	1.69847	0.606232	2.93031	1.93064	1.88245	2.13458	1.95515	0.603198	1.74061	1.37122	1.87067	1.52613	2.37341	2.13004	2.58746	2.53798	2.49139	2.73967	1.75595	2.35421	3.65562	2.94476	1.27571	2.94009	3.28643	2.23549	1.97073	3.34216	2.78884	2.0055	3.54032	4.16725	3.1722	2.70061	2.04534	3.66097	2.51869	2.1	4.61557	1.59642	3.13501	2.29854	2.55264	3.00124	3.20452
665	CG34308	1.50945	1.99285	0.1	1.69847	1.36558	2.12165	1.76422	1.88245	1.45639	1.3986	0.351599	1.03749	1.37122	0.1	1.1696	0.857804	2.13004	1.75831	2.36383	2.01311	1.56648	1.75595	2.35421	0.692604	1.04825	0.393928	0.668017	3.00935	1.87958	0.901739	1.09759	0.817024	0.735167	0.329355	0.710088	0.908474	0.1	0.1	1.11742	0.1	0.1	1.39016	0.1	0.1	0.1	0.1	0.390124	0.1
666	CG8483	0.334909	0.257738	0.1	0.277608	0.606232	0.1	0.1	0.1	0.1	0.1	0.1	0.1	0.1	0.1	0.1	0.1	0.1	0.1	0.274141	0.578277	0.1	0.283994	0.1	0.1	0.337063	0.393928	0.1	0.1	0.1	0.367246	0.1	0.279256	0.1	0.788065	0.1	0.746779	0.1	0.377905	0.354355	0.583737	0.1	2.03524	1.09761	1.9677	0.1	1.53071	5.90247	6.30904
667	CG11686	2.21418	1.83512	3.52444	1.52087	2.37804	0.908661	1.43138	2.77367	1.23032	1.02757	1.6096	1.03749	3.59586	1.87067	2.2392	0.1	1.11502	0.1	0.970706	1.29569	2.44637	0.651983	2.10374	0.988905	1.9965	0.981785	0.857357	1.62395	1.16775	0.367246	1.09759	1.35479	1.68792	2.16419	0.913451	1.07017	2.14333	1.21162	0.863066	2.03495	2.1	1.39016	2.09523	1.26731	2.29854	0.917546	3.29136	1.65226
668	Ravus	7.85199	9.72201	3.52444	4.54021	6.17478	8.18661	9.58605	7.22979	10.2729	8.26264	6.64158	6.42807	6.77391	6.29734	8.30025	1.61561	8.89683	1.75831	8.80706	6.31761	5.08604	7.82776	5.61029	3.35932	2.23357	3.62714	4.07612	9.6593	5.08281	1.97073	2.09518	2.25107	2.32309	1.01742	0.506725	1.07017	1.02879	0.933716	1.11742	1.06747	0.1	0.1	0.1	0.333463	0.1	0.508773	0.390124	0.488065
669	Su(var)3-7	45.4374	45.844	47.186	48.4095	47.6858	54.2803	37.8778	46.7407	32.4273	45.7366	30.5435	29.1623	34.7408	39.0547	30.0488	33.4434	47.4676	27.462	39.8042	28.0792	41.4548	30.4591	41.4272	48.1009	45.379	46.2467	36.0744	34.3195	61.6733	41.5232	42.9963	39.1778	46.7848	37.9436	39.9591	35.9962	38.7376	30.9475	43.3404	48.7156	36.1	50.4163	51.4772	46.559	35.2767	48.9484	68.2791	71.8921
670	TBC1D5	5.26799	4.83214	3.95249	5.25064	4.9092	4.95196	4.42697	4.25904	4.84736	3.99581	3.87399	4.55309	4.23147	0.985335	3.66533	0.857804	4.83676	4.24576	4.62767	3.68708	3.03296	5.06785	3.10561	3.65562	4.36713	3.92107	5.21216	3.42497	1.16775	2.50522	4.09035	4.40214	3.911	0.788065	3.15044	3.3339	3.62939	3.71277	5.1871	3.72803	3.1	3.97049	5.33748	4.06886	3.39781	2.75702	6.77285	2.04033
671	wntD	0.1	0.1	0.1	0.1	0.1	0.1	0.1	0.1	0.1	0.1	0.1	0.1	0.1	0.1	0.1	0.1	0.1	0.1	0.1	0.1	0.1	0.1	0.350468	0.1	0.1	0.1	0.1	0.1	0.1	0.1	0.1	0.458512	0.417584	0.1	0.710088	0.1	0.1	0.377905	0.60871	0.1	0.1	0.1	0.848211	0.800388	0.1	0.1	1.26049	0.1
672	CG32473	27.5843	21.5523	22.7869	26.9189	23.1335	21.5295	21.0692	22.3806	27.906	29.4113	22.2407	20.9592	21.393	26.66	17.2136	22.0763	18.3703	18.3414	26.5695	22.3399	22.9771	27.1472	22.8926	30.0265	23.5692	22.7325	23.9567	30.4404	21.099	27.3591	25.5385	24.2996	25.5067	25.0997	23.8934	26.7796	33.3506	30.1138	27.316	34.2035	15.1	31.709	26.038	27.4151	24.6504	35.0501	29.9827	27.6526
673	poly	8.55672	13.35	12.5136	11.9998	6.93413	4.95196	7.08972	7.52687	11.6293	8.81918	6.89318	8.77181	8.04513	4.52667	7.94372	8.43584	9.91185	5.90407	8.45877	5.12191	8.89889	7.09178	8.36543	11.0632	9.81958	8.62392	7.29489	6.33433	9.70971	9.18638	8.3301	8.52503	9.94509	7.66871	5.79415	6.89118	9.01636	9.27088	10.0199	9.53288	8.1	8.48605	10.0761	11.5397	7.7949	11.1369	11.7049	14.4584
674	Dic1	17.2483	17.2934	10.8014	13.7758	10.984	15.0602	15.2444	14.0625	13.4378	12.1584	11.1704	10.8812	10.5876	17.8067	11.509	11.4671	16.002	10.879	15.2503	14.2092	12.7117	14.6356	16.1299	12.2484	14.5608	13.0328	14.3004	13.1228	11.8452	13.4623	15.5626	17.8463	13.7561	18.6777	13.5219	14.1674	14.2176	15.6627	18.6679	15.3377	14.1	18.1623	19.5535	13.1739	17.6883	13.9983	14.8963	23.3839
675	mRpS21	3.38872	3.41249	3.95249	4.3626	3.89674	3.73897	3.9277	3.96197	3.49097	2.6972	2.36439	5.72495	4.23147	2.756	3.30879	3.13122	1.45336	2.58746	2.53798	3.92622	3.32626	2.85991	5.35982	3.35932	2.70769	1.86357	3.12943	1.76249	3.30324	2.77246	3.59156	3.32661	2.95825	3.08161	3.55717	3.1722	3.81515	2.04534	2.64355	1.55121	5.1	0.745081	3.59165	3.13501	4.13066	2.55264	3.29136	3.20452
676	Droj2	603.346	486.248	797.566	534.879	641.243	662.797	479.229	597.22	597.138	497.65	592.113	560.955	685.606	850.021	659.686	786.701	626.367	747.167	497.099	517.357	677.321	545.827	602.725	613.445	613.619	620.582	552.781	438.304	696.982	551.429	638.556	545.218	709.582	595.505	554.67	490.844	534.71	623.442	678.211	659.676	788.1	999.976	587.446	701.655	747.238	624.909	741.946	856.172
677	CG9799	9.96617	10.1952	9.51721	7.55955	9.7184	10.6126	9.08678	7.82394	8.4644	9.56124	7.39638	6.1937	9.95197	6.29734	9.36985	6.16243	8.55849	4.24576	10.026	10.383	6.25922	10.5877	7.8645	5.43343	5.31539	8.03606	7.67357	10.9062	7.2183	4.64319	5.33734	5.11917	3.911	2.6229	2.94708	3.65729	4.55818	2.32324	4.93275	3.72803	2.1	0.1	4.09046	2.90155	1.93212	3.1658	0.390124	1.65226
678	GILT1	222.324	211.153	218.408	224.419	213.477	168.706	205.298	273.112	219.383	239.599	220.753	249.239	259.429	223.204	231.133	178.942	198.029	238.067	229.27	212.216	200.421	222.365	243.555	195.067	244.275	205.262	249.838	216.5	206.531	239.82	214.831	230.623	249.086	263.858	264.065	244.744	237.684	218.534	242.246	265.43	214.1	282.645	276.19	264.613	291.04	240.867	283.551	298.522
679	Dpm3	7.85199	6.40951	9.08915	8.6252	9.21217	5.35629	6.75688	8.71516	9.1426	9.56124	6.13838	5.95933	8.68074	1.87067	5.80452	6.92024	6.52846	0.929153	6.36908	5.36105	7.43241	6.7238	7.61403	5.13713	7.21189	6.56642	3.69744	7.71973	4.01507	6.24667	5.58673	4.76066	8.67476	7.21	3.15044	4.95084	7.90182	4.82439	4.16968	5.42111	6.1	5.26065	7.0833	7.5708	4.13066	7.25353	10.5445	7.08518
680	yellow-e3	0.1	0.257738	0.1	0.455217	0.1	0.1	0.266422	0.1	0.1	0.1	0.603198	0.1	0.1	0.985335	0.1	0.1	0.43834	0.1	0.274141	0.1	0.1	0.1	0.1	0.1	0.337063	0.393928	0.1	0.238541	0.1	0.1	0.598794	0.279256	0.1	0.329355	0.303363	1.07017	0.285758	0.377905	0.1	0.583737	0.1	0.1	0.598807	0.333463	0.466424	0.1	0.1	1.2642
681	yellow-e2	0.1	0.257738	0.1	0.277608	0.1	0.1	0.1	0.1	0.1	0.1	0.1	0.1	0.1	0.1	0.1	0.1	0.1	0.1	0.1	0.1	0.1	0.1	0.1	0.1	0.1	0.1	0.289339	0.1	0.455915	0.1	0.349397	0.1	0.1	0.1	0.303363	0.1	0.1	0.1	0.1	0.1	0.1	0.1	0.1	0.1	0.1	0.1	0.1	0.488065
682	yellow-e	0.1	0.1	0.1	0.1	0.1	0.1	0.1	0.1	0.1	0.1	0.1	0.1	0.1	0.1	0.1	0.1	0.1	0.1	0.1	0.1	0.1	0.1	0.1	0.1	0.1	0.1	0.1	0.1	0.1	0.1	0.1	0.1	0.1	0.1	0.1	0.1	0.1	0.1	0.1	0.1	0.1	0.1	0.1	0.1	0.1	0.1	0.1	0.1
683	Act87E	0.569818	0.888689	1.38416	0.632825	0.353116	0.50433	1.5978	0.694149	0.55213	0.656544	0.351599	0.334373	0.735611	2.756	0.1	0.1	0.77668	0.1	0.622423	0.339139	0.979889	0.835977	1.10187	1.87781	0.574126	1.27571	0.478678	1.62395	2.94732	1.16899	0.848191	0.99628	0.1	1.01742	0.506725	2.04034	1.02879	0.377905	1.11742	1.30934	1.1	1.39016	0.598807	1.03385	0.466424	0.508773	1.55062	1.2642
684	yrt	33.9269	36.6952	36.0566	39.8843	35.7893	36.8941	38.377	33.9665	37.1747	38.1305	35.5755	33.6154	32.8339	36.3987	45.3797	40.2636	41.0391	34.0953	42.4163	47.4495	46.1475	38.0028	42.6795	42.7675	43.2455	51.8314	43.2693	50.2517	49.2163	37.2473	54.7179	46.1688	35.6694	39.0903	53.1777	58.1484	54.1555	54.2915	46.9014	50.8924	35.1	40.095	50.9784	48.8937	39.3073	43.4299	62.1865	60.6382
685	sqd	472.267	368.418	474.385	409.487	515.95	575.058	423.477	497.403	497.669	470.75	502.292	474.706	503.186	690.661	778.768	738.959	656.141	779.504	434.756	504.922	593.438	528.532	451.192	543.221	454.787	642.921	460.194	503.556	858.923	578.421	567.727	487.856	546.661	462.938	517.658	536.603	492.172	637.615	608.009	546.723	752.1	807.096	499.406	534.262	557.064	552.557	640.693	756.439
686	rin	304.777	277.876	340.832	316.953	370.409	372.893	337.271	317.376	357.961	383.002	354.603	357.753	337.927	536.613	399.773	367.635	393.251	492.617	311.29	327.242	438.285	359.625	306.923	350.921	385.802	360.75	385.405	311.124	415.809	424.22	371.701	418.663	380.565	338.628	443.431	344.995	392.42	436.133	463.535	407.649	536.1	540.678	367.721	399.321	414.525	432.377	408.304	426.584
687	Hrb87F	180.98	172.507	181.595	184.813	190.949	191.753	184.662	165.273	196.777	189.139	186.535	185.02	174.257	165.658	177.653	163.786	169.947	155.152	192.178	164.388	192.502	189.614	191.457	197.437	208.004	173.518	211.592	176.462	175.922	209.354	186.4	213.952	222.409	191.611	208.14	187.828	227.839	204.916	210.452	215.121	224.1	233.619	184.908	221.189	204.198	214.093	253.378	265.149
688	B52	134.468	134.177	158.48	157.816	153.235	120.995	143.389	145.964	153.598	154.819	150.305	145.646	134.214	128.474	122.391	106.193	113.444	118.669	140.632	132.105	120.645	154.471	121.076	125.732	153.954	120.023	146.459	144.321	117.552	152.163	124.3	138.665	143.33	141.841	140.42	143.847	143.876	144.333	144.828	142.319	110.1	139.437	137.272	145.547	159.128	165.857	155.026	165.416
689	CG9588	5.03309	6.25178	4.8086	4.3626	6.17478	7.37795	5.4255	3.07075	5.75162	4.36683	3.11919	3.38122	2.96025	4.52667	5.80452	2.37341	5.51344	3.41661	7.23979	6.79588	5.67263	3.4119	3.85701	1.87781	4.6042	2.74535	3.69744	5.226	4.37098	1.70348	1.34698	2.60958	2.0055	1.93484	1.7269	1.55525	0.285758	1.76743	1.11742	1.06747	1.1	2.03524	0.598807	0.566925	0.832848	0.713159	0.1	0.1
690	Lkb1	5.26799	8.46011	3.52444	3.65217	5.66855	6.56929	3.76128	5.15027	5.29949	4.18132	5.88678	4.31872	3.91366	8.06801	3.66533	1.61561	3.14506	3.41661	6.0208	5.60019	4.20615	4.33187	4.60842	5.13713	7.68602	5.09678	4.07612	5.36454	4.37098	4.91044	5.58673	5.65694	5.18134	5.83387	7.01433	4.78915	3.62939	4.26858	4.67839	4.93737	7.1	6.55081	5.33748	5.23618	4.86351	4.39212	5.61235	5.92098
691	omd	8.55672	12.2458	9.08915	9.51324	8.95906	6.16496	11.2503	7.82394	7.78621	10.4888	6.89318	8.06869	8.04513	7.18268	7.94372	3.88902	8.22015	6.73322	8.80706	9.90468	12.1251	7.82776	8.36543	9.87796	8.39721	9.79963	6.53753	9.6593	8.28605	9.72087	8.0807	7.62875	4.86375	5.60452	6.60761	6.89118	5.48697	4.54649	6.20453	8.80727	2.1	5.90573	9.57734	6.17003	6.3292	7.04914	3.58148	3.20452
692	flfl	31.3429	32.4363	25.3552	36.5097	28.449	36.0854	38.5435	33.9665	39.8874	34.2347	28.5307	35.7247	37.601	39.0547	46.0927	24.3497	33.2573	19.1705	43.4611	33.1011	30.6028	42.4187	36.1673	27.6561	35.1853	29.4928	42.3226	51.4986	41.7421	39.6525	41.2505	47.2443	34.0814	35.8794	49.1104	40.6854	45.2391	45.9544	36.4728	43.3945	38.1	39.4499	38.5082	46.3256	38.2081	42.2036	46.8099	44.7275
693	CG14367	0.1	0.1	0.1	0.1	0.1	0.1	0.1	0.397075	0.1	0.1	0.1	0.1	0.1	0.1	0.1	0.857804	0.1	0.1	0.1	0.1	0.1	0.467989	0.1	0.396302	0.1	0.1	0.1	0.1	0.81183	0.1	0.349397	0.1	0.1	0.1	0.1	0.261695	0.1	0.1	0.354355	0.1	0.1	0.1	0.1	0.1	0.1	0.1	0.1	0.1
694	f-cup	3.62363	4.6744	1.81222	6.13868	6.4279	3.73897	5.75835	5.15027	8.01227	5.10889	6.13838	6.89682	7.09172	6.29734	3.66533	6.92024	3.4834	12.5373	7.06565	5.36105	4.49944	7.09178	5.86076	4.24822	5.31539	7.15428	8.05224	6.33433	3.30324	6.24667	2.84337	8.88355	3.27584	5.37516	7.62442	7.69966	5.67273	6.21392	2.89791	4.93737	2.1	5.26065	5.33748	5.7031	7.42848	7.04914	8.51359	6.69711
695	Argp	0.1	0.257738	0.1	0.1	0.353116	0.1	0.432844	0.397075	0.1	0.1	0.1	0.1	0.1	0.1	0.1	0.857804	0.43834	0.1	0.1	0.1	0.1	0.1	0.1	0.1	0.1	0.1	0.1	0.1	0.1	0.1	0.1	0.1	0.417584	0.329355	0.1	0.261695	0.1	0.1	0.1	0.1	0.1	0.1	0.1	0.1	0.1	0.1	0.1	0.1
696	kmr	0.804727	0.257738	0.95611	1.16565	1.11246	0.1	0.93211	0.397075	0.55213	0.471029	0.854798	0.334373	0.735611	3.64134	0.456533	0.857804	0.1	0.1	0.448282	0.339139	0.979889	0.283994	1.10187	0.692604	0.337063	0.981785	0.857357	1.20832	5.79464	0.901739	0.349397	0.99628	1.37033	0.329355	0.303363	2.20203	0.84303	0.377905	0.863066	0.341869	1.1	0.745081	1.34702	1.50078	0.1	0.917546	2.13087	3.98065
697	CG9297	0.1	0.415476	0.528055	0.1	0.1	0.1	0.765688	0.1	0.1	1.02757	0.1	0.1	0.1	0.985335	0.456533	0.1	0.1	0.929153	0.448282	0.1	0.1	0.467989	0.1	0.1	0.1	0.393928	0.478678	0.238541	1.52366	0.367246	0.1	0.279256	0.1	0.1	0.1	0.585084	0.1	0.1	0.1	0.1	0.1	0.1	0.1	0.333463	0.1	0.304386	0.1	0.1
698	CG9286	0.334909	0.257738	0.1	0.810433	0.353116	0.1	0.1	0.397075	0.326065	0.1	0.1	0.568746	0.1	0.985335	0.456533	0.1	0.1	0.929153	0.274141	0.339139	0.686593	0.651983	0.350468	0.988905	0.337063	0.393928	0.1	0.377081	0.455915	0.1	0.349397	0.637768	0.417584	0.329355	0.1	0.1	0.1	0.377905	0.1	0.341869	1.1	0.1	0.1	0.1	0.1	0.1	0.1	0.1
699	Dip-B	122.957	137.174	129.801	142.897	145.135	109.269	121.255	126.357	120.593	131.259	146.782	132.521	129.447	124.047	111.695	116.802	113.444	116.181	116.6	147.409	131.497	113.257	134.351	139.362	129.536	126.195	134.909	102.066	102.959	108.335	110.084	127.91	123.64	119.135	101.985	103.746	108.397	99.868	95.4832	98.0568	55.1	69.7687	81.655	81.8119	88.7746	84.1028	36.0753	46.2798
700	Nsf2	14.4294	12.4036	9.51721	10.2237	13.262	13.0386	15.9101	11.0918	13.2118	13.6426	10.6672	10.4124	11.541	24.004	7.58719	6.16243	10.9269	10.0498	12.8123	9.42641	13.005	13.8996	11.371	10.4706	8.39721	8.91785	13.3537	13.3999	9.70971	10.2554	10.3253	13.1857	10.8978	10.6503	9.86141	7.69966	9.38788	6.49182	10.7829	8.56541	3.1	9.13113	9.07853	6.63695	4.86351	6.84475	5.32223	6.30904
701	CG31495	1.03964	0.888689	0.1	0.455217	1.11246	0.908661	1.43138	0.694149	1.90852	0.842058	0.603198	0.803119	0.735611	0.1	0.456533	0.857804	0.77668	2.58746	1.66727	0.817416	0.979889	1.93994	1.10187	0.692604	0.811189	0.687856	1.23603	1.20832	1.52366	1.16899	1.34698	0.637768	1.37033	0.788065	0.710088	1.39356	0.657273	0.655811	0.863066	0.583737	0.1	1.39016	0.349404	1.03385	1.19927	1.12193	0.970371	0.1
702	ems	0.1	0.415476	0.1	0.1	0.1	0.1	0.1	0.1	0.1	0.1	0.1	0.1	0.1	0.1	0.1	0.857804	0.77668	0.1	0.1	0.1	0.1	0.283994	0.1	0.1	0.337063	0.1	0.1	0.238541	1.52366	0.367246	0.1	0.279256	0.1	0.1	0.303363	0.746779	0.1	0.1	0.1	0.1	1.1	0.745081	0.1	0.1	0.832848	0.508773	2.13087	3.98065
703	CG31517	6.91236	6.88273	4.8086	9.51324	8.45282	8.99527	10.2517	11.3888	13.4378	7.33507	10.164	7.36557	12.4944	5.41201	7.58719	3.88902	9.23517	11.7081	8.28463	6.55674	5.96593	12.4276	8.11496	4.24822	4.6042	5.39071	11.271	14.3697	7.93013	5.97942	11.0735	9.42131	7.08684	10.421	10.4715	11.2569	12.9173	12.3278	5.69581	8.32354	13.1	7.84097	10.8244	8.50465	7.42848	8.27546	6.77285	5.14485
704	CG9926	14.6643	13.8232	7.37693	9.33563	8.95906	13.0386	17.4079	12.2801	9.1426	9.74676	9.91237	7.83431	11.8588	6.29734	10.0829	10.7093	11.9419	5.90407	14.0313	9.42641	8.019	13.8996	6.86263	6.61864	4.13007	8.91785	8.99894	13.8155	9.70971	4.37594	3.09276	3.68512	2.0055	3.08161	3.76053	2.04034	2.70061	2.04534	3.15226	1.55121	0.1	0.1	1.34702	0.333463	1.19927	1.32632	0.1	0.1
705	Ipp	19.8323	22.341	16.7941	17.6832	18.3243	16.6775	18.0736	14.9537	14.5682	19.3935	13.6864	16.9749	17.5793	11.6094	14.3613	15.2561	17.6937	12.5373	18.0365	18.2745	16.2313	16.8435	19.386	17.2855	17.1685	19.7932	17.8979	19.9113	21.099	13.4623	18.306	22.6863	18.2023	19.8245	15.9623	20.3119	15.5179	18.7197	17.1418	17.2727	9.1	19.4524	18.3065	21.1116	15.8562	15.8378	7.93334	8.24937
706	Kots	41.9138	44.1089	37.7688	42.0156	30.4739	35.2767	41.3726	52.9793	54.5817	36.2753	48.6587	37.3653	43.9571	34.6281	43.2405	31.17	43.4075	35.7536	57.9149	53.4279	35.0023	48.4905	48.9412	43.9527	33.0518	45.071	45.7307	53.0225	28.2173	35.911	53.4709	56.7449	32.4935	53.9984	51.3474	44.081	46.7252	50.9567	37.7446	39.2827	39.1	40.7401	48.2349	52.6291	46.6358	33.8238	31.1432	29.2049
707	Orc2	4.79818	6.25178	4.8086	5.42825	5.41543	6.56929	6.25761	3.96197	7.56014	6.77852	5.63518	7.13119	7.72733	9.83868	8.30025	2.37341	9.91185	9.22068	6.71736	7.75244	6.25922	8.56374	5.10935	4.24822	5.55245	4.50892	7.29489	4.81038	4.37098	4.91044	4.58914	6.37396	2.64067	3.08161	5.18407	3.01051	4.74394	0.933716	3.40662	4.21177	1.1	2.03524	0.848211	1.26731	1.19927	1.93948	0.390124	0.488065
708	rdx	369.847	314.945	391.342	365.085	463.808	469.528	386.032	362.531	419.903	401.553	413.226	438.378	384.644	588.848	440.774	476.759	369.229	511.687	358.657	420.984	416.287	413.903	352.758	358.329	442.223	346.347	445.994	351.439	380.217	486.756	404.372	417.229	436.777	405.599	424.315	394.474	416.011	473.373	487.19	446.348	570.1	531.002	394.158	395.119	430.648	443.005	269.335	223.626
709	asRNA:CR43460	0.569818	0.888689	0.95611	0.810433	1.11246	0.908661	0.765688	2.17952	0.55213	0.656544	0.854798	1.97498	1.05342	0.1	1.52613	0.1	0.77668	1.75831	0.448282	1.29569	1.27319	0.283994	1.35234	2.17411	1.04825	0.687856	1.23603	0.792703	1.16775	1.43623	1.09759	1.7133	1.68792	0.55871	0.913451	0.908474	0.285758	1.21162	0.863066	1.55121	0.1	0.1	3.09284	1.26731	0.832848	0.917546	2.42099	2.04033
710	CG3061	82.0832	84.332	86.139	101.159	88.9437	78.5401	88.1372	77.6365	82.3876	102.133	94.9529	94.318	77.6445	82.4361	84.9548	83.4584	91.4517	73.0654	88.2154	98.1468	104.807	94.6731	86.5113	96.9907	101.089	124.138	88.1427	98.4638	128.585	119.025	93.1251	108.908	90.6113	89.0897	104.628	118.299	94.8364	98.4785	104.386	96.6056	108.1	76.8646	84.8973	84.38	76.6826	105.359	53.1926	70.7279
711	CG9922	27.5843	27.5464	27.0675	22.6563	25.4116	18.6992	24.7304	17.6274	25.6453	26.4431	19.7247	20.7248	23.9354	14.2654	19.7093	26.6231	19.3854	15.8539	24.4798	18.7528	18.2844	21.9953	24.8963	13.1373	14.5608	18.9114	19.0339	18.5259	18.9635	15.0658	11.3229	17.6671	17.2495	19.1365	14.7421	11.742	14.0318	12.8836	14.0895	13.8865	10.1	7.84097	14.0666	7.10388	7.42848	12.1588	4.74198	4.36872
712	foxo	14.6643	16.0315	20.6466	15.3743	20.3493	17.8905	20.0706	15.2508	15.0203	17.3529	16.7056	15.3343	15.6725	25.7747	20.4224	19.8029	25.4755	17.5122	17.34	21.6225	27.3766	20.8914	16.8813	20.5448	19.3021	22.1446	21.4953	33.9039	40.6743	19.0745	21.2987	20.8937	18.8374	19.3658	21.4531	37.7749	27.4064	22.0545	25.0268	25.98	33.1	24.6131	20.8005	22.5124	23.5511	27.4878	19.8284	17.1749
713	Abi	43.5581	44.8976	42.9055	41.3051	43.6359	42.1504	46.3653	33.0753	40.5656	46.1076	46.3943	43.459	42.0503	25.7747	51.0842	39.5058	36.3024	36.5827	50.9492	45.0581	42.0414	37.4508	51.9468	43.3601	39.6895	36.2532	50.2749	45.5413	33.2001	46.3336	43.9939	51.188	41.3859	56.98	46.06	43.5959	50.4403	49.8451	47.6644	42.427	61.1	43.3204	55.9664	60.3333	53.9643	50.9922	58.4149	53.653
714	twf	192.49	185.6	182.023	189.075	160.829	171.536	199.307	182.207	212.601	200.456	229.81	220.176	207.309	197.53	174.801	159.239	165.21	217.338	202.974	235.173	196.022	198.078	193.962	186.474	192.121	176.751	195.687	200.568	133.212	185.569	172.433	187.064	142.377	162.254	162.383	155.65	161.152	135.162	127.786	123.695	94.1	73.6392	89.3865	74.1076	91.3395	89.0081	18.0877	12.5181
715	140up	5.03309	4.98987	7.80499	3.82977	3.13739	2.52598	4.26055	3.36782	4.16917	5.29441	4.37719	4.08434	2.96025	2.756	2.95226	6.92024	3.14506	5.07492	2.71212	2.73053	3.91285	2.12394	3.85701	5.72973	4.6042	3.03928	2.37207	3.70206	2.94732	3.03971	3.34216	2.25107	3.27584	4.22839	1.93026	2.04034	3.25788	2.04534	3.91533	2.51869	3.1	1.39016	2.59404	1.50078	0.466424	1.73509	0.1	0.1
716	Polr2B	24.5305	23.7607	32.6322	29.2278	27.4365	27.5945	31.5537	21.4894	24.0629	26.8141	26.7695	27.9904	22.6642	18.692	23.9877	22.0763	26.8288	22.4871	28.485	22.1008	30.3095	26.9632	27.401	26.1746	32.8147	24.2021	25.6608	36.2591	26.7936	28.1609	24.0421	34.8757	29.0001	25.5584	35.4851	32.7624	34.6509	25.3894	34.1836	36.864	13.1	40.095	23.2945	33.4851	22.0854	30.3492	39.5568	31.5333
717	MetRS-m	6.20763	5.46309	5.66471	5.07303	4.14985	2.93031	4.26055	3.96197	4.39523	5.10889	4.12559	4.31872	3.91366	4.52667	3.30879	3.13122	3.4834	2.58746	3.23454	7.27416	3.91285	4.88385	3.60655	2.17411	5.31539	6.56642	3.12943	5.9187	4.37098	5.44493	4.58914	6.19471	8.67476	4.45774	5.79415	5.27423	3.07212	3.15696	5.44146	7.59793	4.1	2.03524	5.83629	5.46964	8.52775	4.39212	6.48272	4.75678
718	trx	24.0607	20.1327	15.938	24.6099	24.146	24.7642	25.5626	23.866	29.2624	21.4342	21.2343	20.7248	23.2998	28.4307	25.0573	17.5295	22.0921	34.0953	23.4349	24.0139	27.0833	26.5952	20.1374	20.5448	24.9916	23.9082	27.9329	39.0299	28.5732	22.5487	19.0542	21.9692	17.2495	13.8613	19.8262	27.7498	24.8058	24.2778	17.6505	20.417	26.1	13.0016	17.0595	14.1078	15.8562	17.2685	9.67408	13.6823
719	red	62.5858	67.1386	81.4304	78.6029	84.8938	78.1358	67.5009	71.3979	68.5977	72.4507	69.2898	84.7087	71.6062	75.3535	74.2588	54.6619	62.0162	73.8946	73.5876	64.1892	84.8626	73.3297	79.2478	81.2867	71.456	76.2274	73.9423	70.4786	54.1991	80.8084	62.1998	86.1429	81.0838	82.209	92.8334	72.3776	106.725	83.4716	91.1592	83.061	100.1	103.313	89.3865	100.722	89.8738	105.155	94.6803	111.863
720	su(Hw)	30.1683	32.594	33.0602	27.2741	31.7395	31.6378	37.8778	41.0963	43.0523	30.3389	46.1427	42.0528	47.453	30.2014	51.7972	32.6856	30.8889	49.02	53.0389	46.9712	28.843	53.2744	51.4459	24.3967	27.1252	36.2532	49.8962	53.2996	38.8947	36.4455	54.4685	59.0752	34.7166	51.9342	49.3138	67.0416	58.9852	53.7357	43.8491	35.4128	74.1	36.2245	52.7242	57.7652	56.8957	35.6632	52.3223	42.7872
721	Polr2I	29.6985	42.5315	31.7761	36.6873	36.0425	23.1468	37.2121	39.908	34.6879	33.8636	34.0659	37.8341	43.0037	24.8894	34.3271	22.8341	35.964	32.437	34.2317	33.8186	31.4827	35.6109	36.6683	33.2858	27.5993	30.9625	30.3943	37.2289	31.7764	28.6954	30.0276	27.3469	28.3649	34.9619	32.638	38.7451	37.623	32.8928	31.64	30.8173	40.1	31.0639	41.9998	39.5552	34.9103	31.3711	44.1988	45.1156
722	Set8	63.2905	60.1981	52.3227	67.2359	61.1009	57.1106	68.4994	61.0003	54.1295	63.3605	60.2322	64.0839	52.2201	71.8121	40.7447	55.4197	63.7079	56.4824	58.7856	54.6236	66.385	56.5863	59.4608	69.1383	75.9602	69.1731	67.3154	56.6246	67.7239	85.8861	58.7083	78.2556	82.0366	75.7871	68.0231	69.7905	73.4742	73.7449	81.2393	81.6098	91.1	83.9605	72.4271	79.0103	74.484	78.7888	79.0137	68.0114
723	Afti	44.2629	44.5821	42.0494	43.9693	38.8267	33.2551	46.8646	39.3138	36.9486	45.5511	43.3751	42.0528	41.4147	42.5961	38.9621	38.748	54.5727	43.2159	45.5508	48.1669	40.2816	46.4666	39.9244	59.0641	53.2021	59.4735	43.8373	60.6422	67.012	50.6096	53.2215	63.7359	63.2991	56.0626	61.3122	72.701	62.5145	61.795	52.4972	59.116	71.1	60.7376	58.7099	71.5395	51.7658	58.3501	49.421	48.6082
724	ATPsynE	42.3836	37.7993	38.1969	39.529	30.9801	41.3417	35.3814	41.6904	47.1215	35.1622	43.3751	50.0215	51.2667	24.8894	28.6226	22.0763	34.949	30.7786	42.5904	46.4929	29.7229	37.8188	47.1879	31.2117	27.8364	26.8475	43.2693	30.4404	25.7259	32.1696	40.7517	35.4134	33.4463	44.5948	38.5355	47.6383	49.14	39.8405	31.3857	29.608	44.1	22.6778	56.7146	37.6875	42.2387	34.8457	35.4951	35.802
725	spn-B	8.55672	12.0881	10.3733	12.8878	11.9964	11.4213	9.58605	9.60639	11.1772	12.344	9.40917	11.8187	8.68074	13.38	9.01332	13.7405	8.89683	12.5373	12.9864	13.4918	10.0721	8.56374	11.1206	9.58166	10.2937	7.15428	9.94563	9.6593	4.37098	10.7899	10.3253	10.1383	13.4385	13.8613	9.65805	9.80169	9.20212	7.32554	8.23937	9.53288	9.1	6.55081	8.33032	9.4385	8.16132	9.91055	5.61235	6.69711
726	NK7.1	0.1	0.573214	0.95611	0.277608	0.1	0.1	0.266422	0.1	0.1	0.285515	0.1	0.1	0.735611	0.1	0.456533	0.1	0.43834	0.1	0.448282	1.05655	0.1	0.283994	1.10187	0.692604	0.1	0.393928	0.1	0.377081	0.81183	0.634493	0.1	0.458512	0.1	0.1	0.303363	0.261695	0.285758	0.655811	0.60871	0.825606	0.1	0.1	0.1	0.1	0.1	0.508773	0.390124	0.1
727	HEATR2	1.50945	1.3619	0.528055	2.05369	2.37804	1.31299	1.93064	2.17952	2.13458	1.76963	2.36439	0.568746	1.68903	0.985335	0.456533	0.857804	1.7917	0.929153	1.49313	1.29569	0.979889	1.20397	1.10187	0.988905	0.811189	3.62714	1.61471	1.34687	3.30324	1.70348	2.84337	2.25107	1.37033	1.24677	2.33699	2.52542	1.58606	2.32324	1.62613	3.24429	1.1	0.1	2.34463	0.566925	1.19927	2.55264	2.42099	2.81646
728	cv-c	0.334909	0.257738	0.1	0.1	0.1	0.1	0.1	0.1	0.1	0.1	0.1	0.1	0.417805	0.1	0.1	1.61561	0.43834	0.929153	0.1	0.1	0.1	0.1	0.1	0.692604	0.574126	0.1	0.1	0.1	0.1	0.1	0.349397	0.1	0.1	0.1	0.1	0.1	0.1	0.1	0.1	0.1	1.1	0.1	0.1	0.1	0.1	0.1	0.1	0.1
729	HtrA2	11.6105	12.2458	12.5136	13.7758	13.0089	7.37795	15.2444	9.30931	11.8554	11.0454	11.6736	12.053	8.99855	11.6094	9.01332	10.7093	11.6036	5.90407	13.3347	12.5352	9.77878	12.4276	12.3729	13.1373	13.3755	11.2693	12.7857	13.677	8.64196	12.1261	12.8192	14.2612	16.6143	13.8613	13.1152	11.0952	15.3321	13.7174	14.3439	11.9516	6.1	11.7115	14.0666	15.9755	19.154	15.2246	19.8284	16.3987
730	mRpL11	8.0869	5.9363	4.8086	7.20433	4.65609	8.99527	5.4255	4.25904	9.59473	5.10889	5.38358	3.6156	6.45611	4.52667	3.66533	5.40463	4.83676	4.24576	6.54322	4.16536	5.08604	6.5398	6.36169	6.02604	6.26364	5.68464	5.02282	4.25622	5.43873	5.71218	4.58914	4.04363	4.86375	7.43936	4.77734	6.08271	5.85848	5.3802	4.42404	6.87232	5.1	2.68032	7.58211	5.7031	3.76424	7.25353	8.51359	7.47324
731	CG8461	2.91891	4.35892	0.95611	6.31629	3.13739	2.93031	4.42697	5.44734	4.39523	3.99581	2.86759	3.84997	2.32464	1.87067	3.30879	0.857804	2.13004	3.41661	4.80181	2.25225	3.32626	3.59589	4.10748	1.58151	2.70769	1.86357	2.37207	1.76249	2.23549	2.77246	3.34216	3.86438	2.32309	3.99903	3.3538	3.01051	3.25788	4.26858	2.13484	2.76056	4.1	3.32541	4.83867	2.43463	3.39781	2.55264	2.71111	5.14485
732	CG8087	0.1	0.1	0.1	0.1	0.1	0.1	0.1	0.1	0.1	0.1	0.1	0.1	0.1	0.1	0.1	0.1	0.1	0.1	0.1	0.1	0.1	0.1	0.1	0.1	0.1	0.1	0.1	0.1	0.1	0.1	0.1	0.1	0.1	0.1	0.1	0.1	0.1	0.1	0.1	0.1	0.1	0.1	0.349404	0.333463	0.832848	0.1	2.13087	0.488065
733	CG31313	0.334909	0.1	0.1	0.1	0.1	0.1	0.1	0.1	0.1	0.1	0.1	0.1	0.1	0.1	0.1	0.1	0.1	0.1	0.1	0.1	0.1	0.1	0.1	0.1	0.1	0.1	0.1	0.1	0.1	0.367246	0.1	0.1	0.417584	0.1	0.1	0.1	0.1	0.1	0.1	0.1	0.1	0.1	0.1	0.1	0.1	0.1	0.390124	0.488065
734	CG8066	0.804727	1.67738	2.24027	1.52087	3.89674	3.33464	2.09706	2.17952	3.03884	2.51169	1.86119	1.97498	2.32464	2.756	1.1696	2.37341	2.80672	2.58746	1.84141	2.25225	1.85978	1.01997	2.35421	1.58151	1.52238	1.56964	0.857357	2.31665	2.23549	2.50522	0.848191	1.7133	0.735167	0.788065	2.13363	2.04034	2.32909	0.655811	0.354355	2.27682	1.1	0.745081	1.84583	1.50078	3.39781	2.14386	24.4704	10.1897
735	asRNA:CR44095	0.334909	0.415476	0.95611	0.1	0.353116	0.1	0.266422	1.2883	0.1	0.842058	0.854798	0.334373	0.417805	0.1	0.1	0.857804	0.1	0.1	0.274141	0.339139	0.979889	0.467989	0.350468	0.692604	0.574126	0.393928	0.1	0.515622	2.59141	0.367246	0.349397	0.1	0.1	0.1	0.303363	0.585084	0.285758	0.1	0.1	0.583737	0.1	0.1	0.349404	0.333463	0.1	0.713159	0.680247	2.42839
736	Cys	0.1	0.730951	0.1	0.455217	0.606232	0.50433	0.765688	0.397075	0.326065	0.1	0.603198	0.1	0.1	0.1	0.1	0.857804	0.1	0.1	0.448282	0.578277	0.1	0.283994	0.1	0.1	0.1	0.393928	0.478678	0.377081	1.87958	0.634493	0.349397	0.279256	0.1	0.55871	0.506725	1.07017	0.657273	0.377905	0.60871	0.341869	0.1	3.32541	0.598807	0.800388	1.5657	1.12193	4.74198	5.14485
737	CG7987	16.3087	21.5523	18.9344	17.6832	14.7807	17.8905	16.5758	24.4601	20.2198	15.6832	19.7247	17.4436	19.1683	9.83868	23.2746	19.0451	16.3403	21.658	21.5194	22.1008	17.6978	20.7074	19.386	17.2855	13.3755	25.6718	18.4659	25.1758	23.5904	10.5226	16.3108	17.6671	12.8033	18.4484	19.4195	16.4312	18.49	16.2185	13.3265	14.854	18.1	9.13113	12.5702	13.1739	9.2606	11.9544	7.93334	9.41357
738	stumps	0.1	0.1	0.1	0.1	0.1	0.1	0.1	0.1	0.1	0.1	0.1	0.1	0.1	0.1	0.1	0.1	0.1	0.1	0.1	0.1	0.1	0.1	0.1	0.1	0.1	0.393928	0.1	0.1	0.1	0.1	0.1	0.1	0.1	0.1	0.1	0.261695	0.1	0.1	0.1	0.1	0.1	0.1	0.1	0.1	0.1	0.1	0.1	0.1
739	put	42.6185	44.4243	41.1933	38.2858	43.889	50.6413	37.8778	43.1758	45.0869	38.5015	36.8335	42.5215	41.7325	38.1694	52.5103	35.7168	42.3925	48.1909	54.0838	32.3837	39.9883	48.6745	46.4365	36.5451	37.556	39.7803	34.7491	49.0048	33.556	36.1783	40.7517	36.6682	42.9738	39.549	39.9591	34.8644	39.4806	37.3393	46.1383	43.1526	48.1	50.4163	41.9998	43.7575	33.4446	52.6273	61.6062	41.623
740	His4r	90.0701	97.4243	105.83	118.387	112.483	114.525	96.7911	76.7452	116.523	78.9437	96.9657	106.271	106.883	93.9455	71.05	115.286	85.3616	88.8193	95.0069	80.6897	132.377	105.529	125.835	82.7682	95.6364	88.5724	111.999	77.9598	84.4519	89.3603	98.6118	124.145	109.666	109.044	91.2065	96.6318	143.133	100.146	97.7724	100.476	120.1	90.4113	111.334	122.201	131.646	119.462	118.47	114.191
741	CG7886	0.1	0.1	0.1	0.277608	0.1	0.1	0.1	0.1	0.1	0.1	0.1	0.1	0.1	0.1	0.1	0.1	0.1	0.1	0.1	0.1	0.1	0.1	0.1	0.396302	0.1	0.1	0.289339	0.1	0.1	0.367246	0.1	0.279256	0.1	0.1	0.1	0.1	0.1	0.377905	0.1	0.1	0.1	0.1	0.1	0.1	0.1	0.1	0.1	0.1
742	l(3)L1231	120.608	104.838	101.121	121.406	133.998	161.023	141.891	126.357	137.321	155.19	121.874	137.911	154.236	167.428	182.288	165.301	201.412	154.322	149.165	152.192	174.025	166.063	114.063	150.621	133.804	200.559	163.878	191.979	178.413	144.68	132.28	142.609	129.357	106.979	169.908	180.39	168.025	184.073	170.009	153.687	186.1	152.339	158.222	146.714	133.112	175.668	164.02	218.193
743	Hexim	28.524	25.6535	23.643	26.5636	29.9677	28.4031	29.2238	25.3513	33.1055	27.9272	27.7759	27.9904	28.7025	35.5134	25.7704	37.9902	26.8288	16.6831	28.6591	28.7966	21.5106	24.9392	29.6552	29.1376	25.7028	26.8475	28.5009	27.8081	18.9635	26.5574	25.0397	25.7336	23.6012	29.6868	31.0111	31.9539	34.6509	31.2254	24.7725	31.7848	19.1	20.0975	32.0237	35.1194	26.4825	34.8457	38.9766	37.3543
744	Rad17	3.38872	4.04345	3.95249	4.71782	3.64362	6.97362	3.59486	6.33857	3.49097	4.73786	4.88039	5.25621	3.59586	0.985335	4.37839	5.40463	4.49842	3.41661	4.62767	2.49139	5.08604	6.17181	3.60655	5.72973	5.07832	4.80285	5.21216	4.39476	3.30324	5.71218	7.08311	3.68512	5.18134	4.22839	4.9807	6.4061	7.5303	5.1023	3.40662	6.87232	6.1	5.26065	4.33986	8.27119	7.06205	6.23159	5.90247	3.59259
745	BigH1	56.713	66.0344	64.3082	52.8497	61.8603	50.6413	56.3506	58.3266	51.1907	42.5828	52.4326	55.1777	55.3981	31.9721	50.3711	64.5133	50.1743	38.241	57.0441	64.9066	52.3067	50.8824	82.0029	66.1753	62.6846	64.4703	45.5414	52.3298	65.2325	46.6009	66.1902	46.8858	71.8739	73.0349	49.3138	71.8925	55.4558	52.3462	51.9885	52.3436	43.1	51.7065	74.4223	74.1076	66.7891	59.5765	58.4149	67.2353
746	Meltrin	33.9269	34.6446	24.0711	32.0695	27.6896	30.0204	37.2121	30.1045	27.4539	30.3389	29.2855	31.2716	35.6942	20.4627	28.9792	22.8341	32.2423	34.9244	33.5351	34.0577	28.843	32.115	29.1542	18.1744	21.9098	21.2628	38.1572	34.8737	28.5732	20.4107	20.7999	21.79	13.7561	15.9255	15.9623	14.6525	20.3476	17.608	15.6157	11.7097	7.1	6.55081	6.5845	5.7031	5.22993	11.75	0.390124	2.04033
747	kibra	53.4243	57.6743	58.7435	64.7494	56.0386	49.8326	62.3418	47.6319	55.712	59.8357	55.4518	59.3964	50.631	55.8761	57.8583	40.2636	61.0012	51.5075	52.5165	54.1453	55.533	61.1861	60.2122	73.5828	65.2923	55.3585	60.1205	82.3931	77.3336	66.3771	69.1829	65.3492	57.5826	64.7781	72.2937	82.8877	60.2855	62.0729	70.8108	72.6606	55.1	69.1237	63.1991	63.1349	49.2008	68.5695	67.989	52.8769
748	CG7530	50.6054	59.094	35.2005	46.4558	38.3205	46.598	56.0178	57.1383	41.4699	53.5282	50.4198	50.959	48.4064	52.3348	48.2319	44.8104	51.5276	48.1909	60.3528	45.0581	43.5078	51.9864	58.9599	51.0639	56.0469	57.1221	60.1205	59.5339	46.0131	44.9974	60.9529	63.5566	59.8057	57.2094	72.9038	65.7481	61.0285	59.5717	51.9885	55.7298	37.1	52.3516	73.4247	61.5006	59.8271	63.8686	77.8532	68.0114
749	eff	77.8548	76.7606	81.0024	83.0431	82.6158	82.5834	93.7955	61.2974	59.329	82.654	65.5158	66.4276	70.0172	101.914	61.4236	99.3723	85.0233	74.7237	73.7617	71.3633	85.1559	71.6738	71.2328	76.8422	88.7616	80.9302	78.6757	98.4638	103.315	100.585	85.1444	82.5578	89.0234	83.8145	92.63	92.5894	99.1088	90.975	102.096	100.476	72.1	109.119	84.6479	85.3138	78.1483	98.2055	108.316	97.8925
750	jvl	44.9676	39.5345	42.9055	48.7647	47.1796	50.237	51.358	30.9958	49.1561	47.9627	42.8719	48.6152	44.9106	54.9908	33.9706	49.3573	38.3324	44.0451	50.7751	46.4929	53.1866	58.4262	42.429	44.8416	47.7497	51.8314	50.4642	55.1006	40.6743	56.7563	55.9649	58.896	50.5958	56.98	71.6837	52.8125	64.1864	54.0136	59.1104	49.925	65.1	60.0925	64.6956	73.1738	67.8884	62.6423	66.2482	60.6382
751	btsz	0.804727	3.09702	3.09638	1.87608	2.63116	1.71732	3.42844	3.36782	2.81278	1.95515	1.86119	1.74061	5.18489	1.87067	1.52613	2.37341	2.46838	0.1	3.40868	1.05655	2.73967	1.57195	1.10187	2.47041	2.23357	4.21499	1.99339	1.34687	4.7269	3.5742	1.59638	2.78884	0.417584	1.70548	3.3538	2.52542	2.70061	2.04534	3.15226	4.93737	2.1	0.745081	3.59165	1.9677	7.06205	3.77896	16.9272	18.7271
752	CG3631	15.3691	13.6655	15.0819	15.1967	11.9964	10.2083	12.0824	17.9245	12.5336	13.8281	15.196	15.803	20.1217	8.06801	12.2221	7.67804	8.89683	18.3414	17.6883	19.4702	12.4184	16.4755	14.6271	16.3966	12.6643	15.0903	18.0872	15.7551	13.9807	17.2038	15.5626	17.6671	14.7088	16.1548	18.606	18.6949	19.233	18.4418	13.3265	13.4028	21.1	15.5819	23.544	26.0143	22.0854	16.4509	14.8963	16.0107
753	Rrp6	15.1342	13.0345	15.51	13.0654	11.9964	11.4213	14.7451	12.5771	14.3421	10.8598	12.4284	10.6468	9.95197	15.1507	16.5005	14.4983	13.2953	10.879	14.5537	13.0135	14.4715	14.8195	15.3785	16.3966	10.0566	12.1511	14.8685	18.3874	16.828	11.3244	13.318	14.2612	10.2627	13.1732	15.1488	19.5034	15.7036	10.6604	16.1244	16.7889	8.1	12.3565	12.5702	14.5747	12.192	19.7211	18.6679	15.6226
754	CG33332	7.61708	7.82915	8.23304	12.8878	3.13739	3.33464	10.9174	6.63564	8.23834	9.74676	8.15118	5.95933	5.50269	3.64134	6.51759	5.40463	5.85178	3.41661	8.45877	8.94813	6.55252	9.6677	5.61029	6.91494	7.44895	8.03606	8.99894	7.85827	9.35379	11.3244	6.33492	9.42131	6.76926	9.2742	11.895	13.5207	6.60152	11.2162	9.00243	12.919	10.1	8.48605	11.3232	9.20504	10.7263	12.3632	15.7667	10.1897
755	CG33331	16.0738	14.2964	9.51721	12.7102	21.868	20.3165	13.7466	15.2508	31.297	12.1584	14.4412	17.2092	14.4012	4.52667	22.205	6.92024	13.6336	16.6831	16.4693	9.18727	7.13911	26.7792	8.6159	9.58166	6.5007	10.0936	10.5137	20.1884	15.0484	4.37594	5.83613	7.4495	3.59342	4.91645	4.37062	4.14237	4.37242	2.04534	6.71324	3.00242	0.1	2.03524	2.59404	2.43463	2.29854	2.75702	0.390124	0.1
756	CycC	10.6709	14.2964	11.2294	14.4863	15.0338	11.4213	16.4093	12.8742	15.6985	17.7239	12.4284	14.1624	15.9903	7.18268	13.2917	12.9827	13.6336	13.3664	13.3347	12.0569	12.1251	13.3476	14.6271	15.5077	12.6643	13.9146	13.3537	13.9541	12.2011	13.1951	13.318	11.7516	14.3913	14.7787	15.1488	15.1376	18.1185	10.3825	18.9223	14.6121	21.1	9.77622	13.3184	13.6408	14.3905	12.3632	19.2482	18.7271
757	UQCR-C1	54.3639	65.2457	66.4485	63.5062	62.1134	57.9192	58.1813	41.0963	48.2518	54.2702	49.6651	46.5059	47.453	46.1374	37.8925	44.0526	37.6557	49.02	50.0785	47.2103	60.8123	49.0425	51.9468	49.8787	60.0769	50.3617	50.4642	49.8361	33.556	49.5406	39.2553	54.7731	53.7716	48.7232	40.7725	49.5786	47.2824	39.0067	62.1627	49.6831	19.1	43.3204	35.0165	35.8198	43.338	48.5396	32.5939	30.3691
758	Dph2	5.5029	4.83214	3.09638	4.00738	4.65609	2.52598	4.09413	6.93272	5.07343	4.92338	4.12559	4.78746	5.18489	2.756	6.16106	1.61561	4.16008	2.58746	5.15009	4.16536	7.7257	4.88385	5.10935	3.35932	3.89301	5.09678	2.56141	3.8406	1.87958	4.91044	4.09035	6.19471	5.18134	5.83387	4.9807	4.46576	4.18667	3.71277	3.15226	3.9699	2.1	2.03524	7.0833	2.66809	4.86351	3.37018	4.74198	2.81646
759	CG14860	3.38872	3.72797	2.66833	2.2313	1.6187	2.52598	3.09559	3.36782	3.26491	3.81029	2.86759	2.91248	2.96025	1.87067	2.95226	1.61561	1.7917	0.929153	3.23454	3.44794	3.32626	2.30793	2.10374	3.06302	3.65595	2.1575	4.26546	3.70206	2.23549	2.77246	4.33975	1.53405	1.68792	1.70548	2.94708	3.01051	1.77182	1.76743	2.3892	1.55121	1.1	1.39016	1.09761	1.9677	2.29854	2.14386	3.00124	1.65226
760	Nup93-2	1.74436	3.72797	1.81222	3.47456	6.17478	1.31299	3.59486	2.77367	1.68245	3.99581	1.86119	2.6781	2.32464	2.756	4.37839	3.13122	2.13004	3.41661	2.88626	2.96966	5.37933	4.88385	3.60655	3.95192	2.70769	2.1575	3.88678	5.78016	2.59141	3.03971	4.58914	4.40214	3.27584	2.16419	4.16725	3.3339	5.48697	6.49182	4.42404	3.48616	2.1	3.32541	2.34463	2.66809	3.39781	3.1658	3.29136	3.98065
761	CG3817	5.97272	8.14463	10.3733	8.44759	6.4279	5.76063	8.25467	11.3888	10.0469	7.14955	10.4156	9.7093	13.4478	4.52667	11.1525	7.67804	8.22015	10.0498	11.245	11.8178	9.48548	12.4276	14.3767	9.28535	7.68602	9.21177	10.8923	10.0749	12.9129	11.5916	13.5674	11.5724	9.30992	12.7145	11.6917	12.8739	9.57364	9.27088	8.49372	7.8398	4.1	5.26065	15.563	12.4735	11.8256	12.3632	14.0259	16.3987
762	RpS5b	104.634	136.386	118.671	104.534	127.924	143.233	127.08	144.775	148.625	83.5815	116.087	125.724	107.518	115.194	153.409	147.114	109.384	135.252	120.78	102.69	100.407	154.103	109.304	99.9537	87.3392	87.9845	118.437	117.998	90.5024	77.6015	127.791	93.6716	97.5982	96.8878	81.0383	87.2535	85.3627	97.6448	95.2289	110.876	20.1	93.6367	95.1228	104.458	115.89	101.067	118.47	102.161
763	VhaPPA1-1	82.553	85.9094	82.7146	90.5026	79.0722	80.5617	89.635	91.599	93.917	83.7671	92.4369	89.3962	84.0006	56.7614	66.7716	77.396	77.9181	63.1156	90.8275	91.9292	79.29	83.4494	99.5357	74.4717	95.1623	93.5692	94.0122	85.441	66.3002	89.0931	106.094	96.719	101.409	125.786	109.916	117.652	107.654	109.873	104.131	108.215	116.1	88.4761	128.294	124.536	110.027	110.06	83.3655	85.4744
764	Sdr	2.44909	3.09702	2.66833	2.2313	1.11246	2.12165	1.26495	2.17952	1.23032	1.58412	1.86119	1.03749	2.64244	0.1	1.52613	0.857804	2.46838	3.41661	1.14485	1.53483	1.56648	1.57195	1.35234	2.76672	1.9965	1.27571	0.857357	1.34687	2.23549	1.16899	1.09759	1.89256	1.37033	1.47613	2.94708	2.36373	1.58606	2.32324	2.13484	1.79308	3.1	1.39016	3.09284	1.9677	1.19927	2.34825	3.29136	1.2642
765	CG6966	43.3232	45.6862	41.6213	46.811	46.6733	43.3634	58.1813	39.908	41.0178	61.8763	42.1171	46.2715	47.7708	51.4494	51.0842	53.1463	53.5577	34.0953	47.2922	47.2103	51.7201	48.3065	43.6814	60.8419	56.521	63.8824	48.9495	54.9621	61.3174	72.791	64.9432	58.896	69.9684	53.5397	81.0383	66.7183	66.0439	64.8519	81.4937	82.3354	36.1	73.6392	59.2087	76.4422	62.0256	93.709	67.989	82.3698
766	CG42788	11.6105	16.8202	13.7978	13.243	14.2745	8.99527	16.0765	13.1713	16.1506	15.4977	15.196	17.9124	11.541	11.6094	13.2917	9.19365	17.3553	16.6831	13.5089	17.7963	10.3654	13.8996	11.872	14.9151	16.2203	13.6207	14.8685	12.153	11.1334	14.7986	15.3132	11.5724	15.344	10.1916	14.132	14.6525	12.1742	16.4964	11.0373	14.3703	16.1	18.8073	8.82913	14.3412	10.7263	16.0421	12.5753	9.80163
767	GlyS	168.765	167.933	175.602	154.619	170.7	171.536	170.017	171.215	159.25	177.266	178.735	167.442	176.164	163.887	172.305	161.512	156.075	172.564	169.539	178.737	186.93	166.799	185.196	176.103	178.371	167.639	191.143	169.12	152.076	179.957	195.378	196.027	180.487	185.648	203.259	192.193	179.728	176.014	166.448	182.227	169.1	183.948	177.675	201.578	186.243	190.588	219.143	241.865
768	Mf	0.334909	0.1	0.528055	0.1	1.11246	0.50433	0.266422	0.1	0.326065	0.656544	0.1	0.334373	0.1	0.985335	0.1	0.1	0.1	0.1	0.1	0.817416	0.979889	0.467989	0.350468	0.692604	0.574126	0.687856	0.478678	0.515622	1.87958	0.1	0.848191	0.279256	1.37033	0.55871	1.11681	1.23186	0.471515	0.377905	0.60871	0.583737	0.1	0.745081	0.1	0.566925	0.1	0.1	0.1	0.1
769	Kpc1	2.21418	2.46607	2.66833	2.94173	1.6187	1.31299	1.93064	1.58537	3.49097	2.88272	1.358	1.03749	1.37122	2.756	2.2392	0.857804	2.46838	0.1	2.18969	1.29569	0.979889	2.67592	2.10374	3.06302	3.41888	1.86357	1.99339	2.87081	4.01507	3.5742	2.34457	3.32661	1.68792	0.788065	0.913451	1.87864	1.21455	1.21162	3.40662	1.79308	1.1	0.745081	2.59404	3.36848	2.29854	2.14386	0.680247	3.20452
770	CG42542	58.3574	53.4154	48.4702	58.3555	44.1422	46.1937	54.6864	51.1968	41.0178	50.3744	52.9358	46.2715	53.1735	36.3987	49.3015	34.2012	43.0692	49.02	50.4268	52.7105	46.1475	49.4105	56.7057	51.3602	52.0168	55.9464	51.4109	60.3652	62.3851	49.0061	64.4444	63.0189	62.3464	73.2642	60.7021	66.3949	65.6724	53.1799	65.4693	53.3111	45.1	52.9966	83.8997	90.6835	69.3541	69.1826	62.7667	68.0114
771	Spn88Ea	22.6513	20.4482	30.4919	24.6099	23.6398	15.8689	24.0648	17.6274	21.5762	22.3617	19.7247	18.6155	20.7573	14.2654	19.3528	16.0139	18.7087	25.8037	17.6883	23.5356	27.3766	20.8914	21.1393	24.693	27.3622	15.6782	23.7674	23.2363	22.1667	21.747	23.5433	25.9129	26.1419	27.3932	28.164	25.9712	23.5055	19.8313	22.992	22.5938	13.1	22.6778	22.2969	27.4151	23.5511	28.3053	30.8531	19.5033
772	Mau2	17.0134	12.719	13.7978	13.243	15.0338	13.0386	12.4152	17.3303	20.2198	17.5384	14.9444	15.3343	15.0369	8.95335	15.4309	7.67804	14.987	14.1956	20.9969	9.66555	18.871	23.4673	18.6346	13.7299	15.9832	11.8571	20.738	24.7602	10.0656	15.8675	13.0686	16.5916	15.344	20.9713	20.6396	25.1627	25.5488	23.9999	12.8178	20.1751	4.1	10.4213	20.5511	18.5435	14.3905	15.429	21.5692	18.7271
773	CG6654	7.85199	7.98689	7.80499	10.9341	6.68101	4.1433	8.58752	7.22979	5.75162	9.56124	4.62879	4.31872	8.36294	4.52667	6.87412	7.67804	8.22015	4.24576	9.32948	4.88277	10.3654	6.7238	3.85701	9.58166	7.44895	8.62392	7.10555	8.9666	6.86239	9.45363	4.09035	9.42131	7.72201	8.12742	7.42106	6.89118	9.57364	6.21392	9.00243	10.0166	4.1	7.19589	4.58927	6.40349	4.49709	4.5965	5.0321	4.75678
774	CG4210	4.09345	3.88571	4.38055	3.11934	2.88427	1.71732	3.09559	3.36782	1.90852	2.88272	2.61599	2.44373	2.00683	0.985335	2.95226	4.64682	2.80672	0.929153	2.18969	2.49139	2.73967	3.4119	3.60655	1.58151	1.9965	4.50892	2.75075	2.31665	3.65915	2.77246	2.84337	3.68512	3.27584	2.16419	1.32018	2.52542	3.44364	0.933716	1.88049	1.55121	4.1	3.97049	4.09046	1.9677	1.93212	2.75702	2.71111	1.65226
775	SIDL	29.4636	30.5434	18.5064	32.9575	19.843	17.8905	35.215	22.0835	29.7145	34.9767	30.7951	23.3029	19.4861	9.83868	27.1965	19.0451	26.1522	27.462	38.2369	34.0577	20.924	25.3072	21.1393	31.2117	33.2888	25.0839	32.2877	20.604	21.099	29.2299	32.5216	35.2342	28.6825	22.1181	40.3658	30.4986	31.8645	32.8928	31.64	41.2177	18.1	29.1286	29.5296	29.5163	33.811	40.3641	42.7482	26.8765
776	CG12241	57.6527	47.8946	39.481	50.1855	50.9763	62.3669	56.6835	36.046	52.9992	57.9805	45.8911	47.4434	44.5927	45.2521	37.8925	38.748	49.1593	30.7786	42.9387	44.5798	48.2006	45.1786	50.444	34.7673	42.7713	38.8985	50.6535	52.7454	37.4711	38.5835	34.7662	38.2815	26.777	26.4758	32.0279	18.5332	36.137	18.9976	28.8421	26.9474	3.1	13.6467	14.0666	6.87041	9.2606	16.0421	3.00124	3.20452
777	Polr2G	20.0673	18.5553	15.938	19.6369	16.0463	17.0819	17.2415	19.4098	21.8022	15.3122	17.9635	18.3811	23.6176	13.38	19.3528	17.5295	18.032	18.3414	20.1262	18.5137	13.8849	15.1875	20.3879	14.0262	17.4056	18.9114	19.4126	18.5259	16.4721	15.8675	22.7951	18.2049	14.7088	17.0723	19.2161	18.6949	19.7903	18.4418	18.1592	17.9983	24.1	11.7115	18.0571	16.6758	23.1847	15.8378	21.279	23.3839
778	CG31344	11.8454	11.9303	14.6539	8.26998	8.70594	10.2083	12.9145	11.3888	13.6639	13.2715	12.9316	12.2874	10.5876	7.18268	8.30025	9.19365	11.6036	5.90407	13.683	10.6221	9.77878	12.7956	7.36356	10.1743	10.5308	6.27249	12.5964	12.8457	8.99788	10.5226	10.5747	11.2139	8.03959	6.75129	10.2681	11.9037	8.64485	9.82669	8.74808	9.04914	1.1	7.84097	7.83152	9.20504	9.2606	6.84475	8.22346	9.41357
779	Caf1-55	217.156	207.21	171.75	189.608	201.327	180.836	195.479	233.304	237.016	178.565	201.883	219.239	200.953	155.919	164.462	157.723	256.223	209.046	185.038	187.824	188.103	219.605	203.981	189.437	220.806	193.505	209.509	163.301	159.194	245.165	166.697	191.008	214.469	220.51	197.565	200.116	178.056	202.137	196.208	172.311	179.1	190.399	179.671	239.866	215.191	218.385	271.946	248.074
780	Art3	8.55672	10.8262	7.80499	10.9341	8.45282	12.6342	13.0809	10.7947	10.9511	12.9005	11.1704	11.5843	12.1766	11.6094	11.8656	6.92024	6.8668	9.22068	12.9864	14.4483	8.60559	15.3715	14.6271	11.9521	13.6126	11.8571	10.5137	13.9541	7.93013	12.1261	15.5626	15.516	8.03959	13.8613	14.5387	13.5207	14.7748	12.6057	10.0199	16.7889	17.1	9.13113	14.5654	14.5747	12.192	12.9763	13.4457	9.0255
781	mRpS10	21.4767	21.3946	20.6466	23.7219	25.4116	22.7425	24.0648	26.8367	25.1932	26.4431	19.7247	24.7092	27.1135	15.1507	17.9266	19.0451	13.6336	19.1705	26.5695	16.1223	20.924	24.0193	24.6458	15.804	22.858	17.4418	21.4953	20.7425	10.4215	12.9278	19.8024	18.3841	19.155	21.2006	21.6564	19.6651	29.6355	20.665	17.6505	17.2727	14.1	17.5172	27.5344	25.0805	19.154	20.1299	23.0198	21.0555
782	tefu	8.79163	8.46011	10.3733	7.91477	8.95906	9.80393	7.08972	8.41809	7.10801	6.59301	6.89318	8.06869	7.09172	9.83868	6.87412	9.19365	5.85178	6.73322	9.15534	7.5133	8.3123	8.01176	8.6159	8.69275	6.97483	8.32999	9.94563	5.64162	6.15056	8.65189	10.5747	9.42131	6.76926	6.52194	5.38743	6.4061	8.27333	7.88135	7.4763	7.35606	4.1	4.61557	7.0833	7.80426	7.42848	10.3193	7.06297	5.92098
783	Hsc70-4	882.653	628.212	1280.84	668.085	917.139	1105.54	602.714	1007.48	827.95	706.725	904.348	854.859	1083.82	1620.26	1198.41	1554.36	1097.67	1668.36	668.105	877.261	993.201	716.022	855.197	1040.12	880.078	1065.88	718.831	546.365	1156.82	977.153	861.517	696.868	1105.29	842.979	743.187	633.135	682.202	957.206	892.124	875.665	1431.1	1712.79	844.082	884.923	1223.22	780.856	1030.62	1395.19
784	CG42404	0.1	0.415476	0.1	0.1	0.1	0.1	0.266422	0.1	0.326065	0.1	0.1	0.1	0.1	0.1	0.1	0.1	0.1	0.1	0.274141	0.1	0.1	0.1	0.1	0.1	0.1	0.393928	0.1	0.238541	0.455915	0.1	0.1	0.458512	0.1	0.1	0.303363	0.42339	0.285758	0.1	0.1	0.1	0.1	0.1	0.1	0.1	0.1	0.1	0.1	0.1
785	eIF2gamma	154.67	137.805	122.096	141.121	130.455	145.255	148.715	136.16	149.303	168.547	152.066	150.568	136.756	108.996	134.869	103.161	119.872	121.985	155.956	127.561	121.231	144.352	108.552	112.695	119.343	107.678	149.678	148.477	86.2315	121.163	89.8829	119.126	75.0497	75.099	105.239	68.982	79.047	74.3007	73.863	80.8842	40.1	51.7065	65.6932	54.4968	53.5979	57.9414	33.1741	28.8168
786	Su(var)3-9	20.5371	29.597	23.215	19.2817	20.3493	21.9338	26.0618	25.9455	24.515	22.1762	22.4923	23.3029	21.0752	12.4947	27.553	24.3497	26.4905	29.9495	31.2713	31.4272	14.4715	26.4112	27.401	25.2857	24.7546	18.6175	20.3593	23.5134	16.1162	25.2212	40.5023	22.1485	18.8374	30.3748	20.843	27.5881	22.9482	27.6126	20.7028	14.854	17.1	20.0975	32.5225	27.4151	27.9482	27.8966	19.5383	14.8465
787	Set	71.9821	85.1207	71.1571	88.7266	79.3253	68.0275	90.3007	99.9171	104.316	89.3325	84.6373	105.334	78.9157	74.4681	79.6068	57.6931	67.4296	88.8193	92.2207	79.7332	78.1168	97.985	87.2627	76.5459	88.5245	68.8792	97.4203	87.6576	70.5712	98.4467	80.9046	103.531	96.6454	96.6584	114.797	101.644	115.084	112.374	78.6958	89.5914	135.1	82.0253	93.1276	114.73	102.332	104.337	87.4272	100.997
788	ATPsynO	78.3246	71.5552	61.7399	74.5179	79.5784	51.0456	64.6717	69.6155	90.0738	82.654	53.9422	65.9588	71.6062	55.8761	57.1452	55.4197	58.9711	58.1407	77.5928	77.5809	61.9855	87.3133	70.7319	66.4716	74.0637	50.3617	67.3154	80.1765	53.8432	57.558	54.2191	47.0651	63.9343	72.8055	63.9559	86.1216	77.0036	58.738	55.8038	77.2561	48.1	51.7065	60.4557	58.6991	49.5672	72.6572	67.6988	63.3546
789	Zip88E	12.5502	14.1387	7.80499	9.69085	8.70594	11.0169	9.25321	8.71516	8.4644	9.0047	12.9316	7.13119	7.40952	2.756	7.94372	9.95145	10.2502	10.0498	9.67776	8.46985	9.19218	6.90779	13.1243	9.28535	11.7161	9.79963	7.67357	10.9062	9.70971	8.38464	8.5795	6.37396	10.8978	6.98065	5.18407	8.66982	6.04424	6.49182	4.67839	7.11419	4.1	3.32541	4.83867	2.20116	6.3292	4.39212	2.42099	1.65226
790	Cp190	87.9559	73.9213	84.4268	107.908	100.081	103.204	95.1269	85.9546	109.289	94.3414	99.2301	95.7242	89.4033	102.799	78.1807	77.396	94.8351	92.9651	102.321	87.3856	93.0749	95.2251	91.7712	85.7312	101.8	73.582	106.319	113.426	67.7239	101.654	100.358	115.899	109.031	95.9703	118.254	105.202	127.158	108.483	105.403	105.313	151.1	110.409	96.1204	118.932	108.561	128.046	131.236	107.594
791	CG4338	11.8454	10.1952	9.94526	13.0654	7.18724	6.97362	13.5802	10.7947	8.4644	11.2309	8.65437	7.59994	7.40952	4.52667	4.73493	7.67804	8.55849	5.90407	9.15534	7.99158	11.8319	6.35581	11.1206	11.6558	9.58252	8.91785	9.56696	6.88849	10.0656	8.91913	9.57708	8.34578	10.5803	9.96226	4.57398	7.37627	7.34455	6.49182	8.74808	12.4353	6.1	4.61557	9.57734	6.63695	5.96278	10.1149	7.64322	10.9658
792	MRG15	11.1407	12.8768	9.51721	16.0847	16.8056	14.6559	16.4093	14.6567	18.6373	18.2804	12.9316	14.3968	15.9903	10.724	14.7178	9.95145	14.3103	13.3664	16.6434	15.4049	14.4715	16.4755	15.1281	18.1744	14.0867	15.0903	13.3537	16.1707	12.557	12.3933	17.5578	12.1102	16.9319	17.7603	15.3522	16.5929	13.6603	15.9406	15.6157	9.77475	11.1	17.5172	12.8196	19.7109	11.8256	20.743	20.1185	16.7868
793	l(3)neo43	6.67745	8.14463	3.09638	5.60586	7.69348	6.97362	7.92183	7.22979	8.23834	6.40749	6.64158	4.78746	10.5876	4.52667	7.94372	4.64682	4.49842	5.07492	6.36908	6.79588	4.79274	5.61983	5.61029	5.13713	5.07832	6.56642	4.4548	5.9187	4.01507	6.78116	6.08553	5.47768	5.18134	8.58613	5.99752	7.86135	7.15879	4.26858	3.66097	7.11419	8.1	3.97049	8.33032	7.5708	7.06205	7.45791	8.22346	5.92098
794	Tm1	263.903	264.153	274.055	254.435	263.087	256.445	246.238	247.266	247.189	255.553	268.053	265.879	278.497	267.471	269.282	270.636	293.779	278.695	252.953	280.61	283.131	260.452	282.628	284.846	261.343	291.677	239.235	237.836	313.305	293.804	239.77	271.314	304.98	290.005	283.994	291.959	285.238	298.848	292.354	279.458	425.1	345.218	278.185	324.379	311.927	270.503	323.878	382.732
795	Tm2	0.1	0.1	1.38416	0.632825	0.1	0.908661	0.765688	0.1	0.326065	0.471029	0.1	0.803119	0.1	0.1	0.456533	0.1	0.1	0.1	0.448282	0.1	0.393296	0.1	0.1	0.1	0.337063	0.687856	0.668017	0.931243	1.52366	0.1	0.598794	0.279256	0.735167	0.329355	0.506725	1.23186	0.285758	0.377905	0.354355	0.1	1.1	0.1	0.848211	0.333463	0.1	0.508773	0.1	0.488065
796	CG6276	31.3429	36.5374	24.9272	29.583	21.1086	22.7425	33.8837	26.8367	30.3927	24.0314	35.0723	24.0061	26.7956	19.5774	29.3357	21.3185	27.1672	20.8288	33.361	35.0142	25.0302	23.6513	31.9094	25.582	21.1986	26.2596	33.045	33.0727	22.1667	22.2815	43.7445	37.7438	33.7639	41.8426	34.4683	30.822	30.75	36.7835	24.0094	27.673	25.1	23.3229	32.2731	30.2167	32.7117	21.9693	14.6062	9.0255
797	ear	32.0476	28.4928	31.348	35.0888	31.9926	28.8075	36.5464	30.6987	34.6879	30.3389	29.0339	25.4123	31.8805	47.0227	28.9792	34.2012	28.5205	27.462	29.3557	29.5141	39.1084	33.219	28.9038	34.471	28.0734	39.1924	35.1277	51.2215	39.2507	40.4542	40.2529	39.7156	31.2232	34.0445	49.9239	49.7403	40.5952	32.337	40.7968	45.5713	47.1	45.9008	39.5058	41.4229	33.4446	44.6562	55.8038	49.3843
798	CG6236	8.0869	7.51368	6.94888	5.96107	5.92167	4.54763	4.42697	5.74442	5.07343	7.52058	5.38358	5.25621	4.23147	4.52667	5.09146	9.19365	4.49842	3.41661	4.62767	6.79588	5.67263	5.43584	7.36356	4.54453	5.55245	5.68464	5.02282	5.78016	5.08281	7.04841	6.83372	6.19471	4.54617	8.58613	7.01433	7.21457	6.23	5.93601	7.98501	7.35606	2.1	9.13113	6.08569	8.73811	4.49709	9.093	7.64322	5.53291
799	ea	4.09345	2.30833	2.24027	2.2313	3.64362	4.1433	3.9277	2.17952	4.16917	3.06823	3.62239	4.78746	5.18489	5.41201	1.52613	1.61561	3.4834	1.75831	3.58282	3.92622	6.84581	2.67592	3.10561	2.76672	4.36713	4.21499	3.31877	3.28643	3.30324	4.1087	2.09518	1.89256	3.27584	4.91645	3.96389	2.36373	4.55818	2.87905	3.66097	3.9699	1.1	3.97049	3.59165	3.13501	3.39781	5.20966	5.61235	2.42839
800	mRpL9	10.2011	10.6684	9.08915	10.5789	11.9964	8.59094	9.58605	11.6859	11.1772	13.8281	6.89318	9.24055	11.541	10.724	7.58719	6.16243	12.9569	6.73322	11.4192	8.46985	10.952	10.4037	8.6159	10.7669	9.81958	9.5057	12.2177	12.4301	7.2183	9.72087	5.58673	9.0628	9.62751	9.2742	8.84459	8.02305	12.1742	8.71507	8.74808	8.80727	2.1	13.0016	9.07853	8.03773	3.76424	8.68423	8.51359	7.86131
801	Fkbp39	46.612	46.9481	36.0566	54.0929	54.0137	46.1937	52.8558	53.8705	59.329	47.7772	58.7226	52.5996	56.0337	45.2521	42.8839	36.4746	47.8059	44.8742	53.9096	46.9712	38.8151	58.4262	51.1954	54.9158	49.172	47.4224	49.5175	58.01	47.0808	42.5922	45.2408	46.5273	43.9265	53.9984	50.3306	70.2755	59.7282	62.6287	42.0686	44.1201	47.1	30.4188	61.4533	52.6291	51.0329	55.4887	48.2605	57.9217
802	Cyfip	26.6447	25.0226	23.643	29.4054	22.6273	20.3165	26.8939	24.163	31.7491	32.3795	25.5115	27.756	31.2449	25.7747	24.3442	15.2561	24.4605	27.462	29.8781	24.0139	23.5637	31.011	28.6533	22.9152	28.7846	17.7357	27.3648	33.0727	26.0818	29.2299	28.0325	38.9986	29.0001	29.4574	38.3322	31.6305	42.8242	32.8928	28.5878	32.0267	35.1	25.9032	28.532	34.8859	30.1468	32.3931	39.5568	29.593
803	Nagk	1.74436	1.20416	3.09638	3.11934	1.36558	2.12165	2.26349	0.991224	2.13458	2.32617	2.11279	2.20936	1.37122	3.64134	1.1696	0.1	2.13004	0.1	2.01555	1.53483	2.44637	1.93994	1.10187	2.17411	1.04825	2.1575	2.18273	1.90103	2.23549	1.70348	1.34698	1.7133	1.37033	0.788065	0.913451	2.20203	2.32909	1.21162	1.37178	2.51869	2.1	1.39016	0.598807	1.50078	1.5657	1.73509	2.13087	1.2642
804	SerRS-m	4.09345	4.6744	7.37693	4.18499	7.44036	4.95196	7.42256	5.74442	5.97769	7.14955	5.63518	3.38122	6.45611	8.95335	3.66533	6.16243	5.1751	5.07492	4.10525	5.60019	8.60559	5.61983	3.60655	4.54453	4.84126	5.97856	5.02282	6.47287	3.30324	4.91044	3.84095	4.5814	2.95825	3.08161	5.18407	4.62745	4.9297	3.99067	5.1871	4.69551	2.1	3.32541	7.83152	4.06886	2.66497	3.77896	4.16173	2.81646
805	Surf4	142.925	144.746	137.506	146.804	131.214	103.609	139.728	154.876	114.941	132.372	142.505	135.568	129.765	115.194	104.208	134.231	162.841	118.669	137.149	149.323	126.217	106.081	143.868	171.362	143.997	159.997	134.909	101.927	123.603	160.448	133.527	139.023	189.697	172.804	146.114	141.26	146.105	152.67	139.741	139.9	194.1	156.855	187.402	178.232	167.556	137.856	155.316	154.938
806	CG31301	26.1749	28.3351	19.3625	26.386	21.868	19.1035	30.0559	29.2133	23.8368	31.823	22.9955	22.8342	28.3847	21.348	24.3442	14.4983	20.7387	15.8539	25.5246	27.6009	28.843	29.5391	28.1524	24.3967	26.6511	18.3235	29.6369	24.3446	23.2345	26.5574	28.0325	21.79	24.5539	28.54	28.9775	30.9837	26.2918	24.5557	30.1139	33.9616	26.1	41.3852	31.2755	31.8509	23.1847	28.9185	38.3963	27.6526
807	Trs33	1.03964	0.573214	0.95611	0.632825	0.859348	0.50433	0.765688	0.397075	1.45639	1.02757	1.358	1.03749	2.32464	0.1	1.1696	0.1	0.77668	0.1	1.14485	1.29569	0.1	1.20397	1.35234	0.692604	0.574126	0.1	1.0467	0.792703	0.81183	1.16899	0.848191	0.279256	0.735167	1.01742	0.710088	0.746779	0.84303	0.655811	0.354355	0.341869	0.1	1.39016	0.848211	0.333463	1.93212	0.917546	0.680247	0.488065
808	CG5038	3.15382	2.93928	3.52444	3.82977	4.14985	4.1433	4.26055	5.44734	4.39523	2.51169	5.13198	4.55309	5.8205	3.64134	5.80452	1.61561	2.46838	4.24576	6.54322	5.60019	2.73967	6.17181	7.8645	3.95192	4.13007	2.74535	6.53753	9.6593	5.08281	3.30696	4.83854	7.80801	1.37033	8.81549	6.40424	5.11254	8.83061	5.93601	4.42404	6.14672	1.1	3.32541	7.83152	6.40349	4.49709	3.37018	5.90247	3.59259
809	Atg4b	21.2418	21.8678	15.51	22.4786	21.1086	19.9122	19.5714	18.2216	25.8714	19.7645	18.9699	19.553	20.7573	23.1187	18.6397	16.7717	24.1221	19.1705	24.3056	18.2745	20.3374	21.8113	16.1299	22.0263	25.9399	14.5025	23.1994	23.6519	12.9129	23.8849	24.2915	29.6772	21.0605	25.5584	32.4347	19.3417	23.6912	27.3347	25.0268	31.7848	20.1	25.2582	24.2922	24.1466	20.2533	25.0351	15.7667	6.69711
810	Hibch	88.4257	79.1267	54.0349	72.7418	71.2256	73.2838	87.6379	82.6867	86.2307	86.3643	83.6309	96.193	75.4199	62.9588	84.9548	37.9902	68.783	91.3068	94.3104	83.5594	44.9743	79.7695	63.9692	48.6935	56.0469	41.8378	72.0489	76.5744	31.0646	49.0061	48.2336	57.8204	28.6825	36.7968	45.6532	36.8047	37.623	30.3917	40.2881	32.7523	24.1	15.5819	25.0404	21.1116	27.9482	24.0132	5.90247	2.81646
811	Cog2	10.2011	9.40653	5.66471	9.15802	6.4279	8.59094	8.58752	7.52687	8.91653	7.14955	6.64158	8.30306	7.72733	5.41201	10.0829	8.43584	8.89683	5.07492	12.9864	10.8612	8.3123	10.7717	8.6159	5.43343	6.5007	8.62392	9.7563	11.4603	6.50647	6.24667	9.07829	8.52503	4.22859	6.06323	6.81097	7.05288	8.83061	8.15926	5.1871	7.8398	7.1	3.97049	4.83867	6.87041	6.3292	4.5965	2.13087	1.2642
812	Trax	4.32836	6.72499	4.38055	3.82977	6.93413	3.33464	6.75688	4.25904	6.88195	7.7061	3.37079	6.89682	6.77391	0.985335	5.44799	5.40463	3.82174	0.929153	3.9311	5.36105	3.32626	4.88385	5.61029	4.84083	4.13007	4.21499	7.8629	8.27389	4.7269	5.17768	5.83613	5.65694	7.40442	6.52194	4.37062	6.89118	6.60152	5.3802	4.67839	8.32354	9.1	2.68032	4.58927	6.17003	4.13066	4.80089	5.32223	4.36872
813	CG6171	15.3691	17.9244	13.3697	13.0654	16.8056	14.2516	16.4093	17.6274	16.3767	17.5384	11.6736	18.3811	15.3547	8.95335	12.2221	21.3185	16.002	15.0247	19.2555	11.1004	13.2983	12.9796	17.3823	12.841	15.7462	13.3268	16.0045	16.7249	12.2011	12.3933	15.812	16.4123	17.5671	21.2006	16.369	17.078	17.3755	13.9953	18.1592	15.8215	16.1	11.0664	23.2945	21.5786	14.757	16.8597	19.8284	24.5481
814	CG34404	0.334909	0.730951	0.1	0.988042	0.859348	1.31299	1.5978	0.694149	0.326065	1.3986	0.854798	1.50624	1.68903	0.985335	0.813066	0.1	1.45336	0.1	1.66727	1.05655	1.56648	0.835977	0.1	0.988905	1.28532	0.687856	0.668017	1.48541	0.455915	0.367246	1.09759	0.817024	1.05275	0.788065	1.11681	1.07017	1.02879	2.04534	1.11742	0.583737	1.1	1.39016	1.59642	1.9677	2.66497	2.14386	1.55062	0.1
815	CG14868	0.1	0.415476	0.95611	0.277608	0.606232	0.1	0.599266	0.1	1.23032	0.285515	0.1	0.568746	0.735611	0.1	0.1	0.1	0.43834	0.1	0.622423	0.339139	0.686593	0.283994	0.600935	0.1	0.337063	0.393928	0.1	0.377081	0.1	0.901739	0.349397	0.817024	0.1	0.55871	0.506725	0.42339	0.657273	0.377905	0.60871	0.1	0.1	0.745081	0.1	0.566925	0.1	0.1	0.390124	0.1
816	CG6136	7.85199	9.56427	6.52082	8.6252	5.66855	8.18661	10.0853	9.01224	10.9511	9.74676	10.9188	8.77181	5.8205	11.6094	11.1525	9.19365	15.3253	9.22068	10.5485	10.1438	7.43241	11.1397	8.86637	5.72973	9.34546	8.03606	9.37762	9.6593	9.70971	6.24667	6.08553	6.37396	4.22859	3.99903	3.76053	4.46576	3.07212	1.76743	2.64355	3.72803	0.1	1.39016	1.09761	0.800388	2.29854	3.37018	0.970371	0.488065
817	Ccm3	13.7247	11.7726	12.5136	13.7758	12.2496	9.80393	15.078	11.3888	13.4378	10.6743	11.9252	16.5061	10.5876	10.724	11.509	11.4671	11.2652	12.5373	13.1606	12.5352	11.2453	12.2436	12.1224	13.7299	12.4273	6.27249	10.3243	12.8457	9.70971	7.04841	10.0759	11.5724	6.45167	11.5677	7.62442	7.86135	6.04424	11.772	6.96759	10.2585	4.1	2.68032	6.08569	6.87041	5.96278	6.64037	3.29136	1.2642
818	Atx2	121.783	117.299	155.912	130.465	164.625	146.468	162.694	122.792	141.843	172.629	172.445	168.849	206.356	232.058	273.204	173.637	304.606	222.313	162.225	246.891	291.343	242.237	154.388	181.437	149.45	275.805	217.84	267.068	307.255	156.706	235.281	198.895	126.816	134.043	217.698	239.893	234.898	263.554	270.734	194.079	218.1	203.946	114.078	138.31	137.509	234.531	186.359	187.924
819	lncRNA:CR45911	0.1	0.1	0.1	0.1	0.1	0.1	0.1	0.1	0.1	0.1	0.1	0.1	0.1	0.1	0.1	0.1	0.1	0.1	0.1	0.1	0.1	0.1	0.1	0.1	0.1	0.1	0.1	0.1	0.1	0.1	0.1	0.1	0.1	0.1	0.1	0.1	0.1	0.1	0.1	0.1	0.1	0.1	0.1	0.1	0.1	0.1	0.390124	0.488065
820	CG6118	0.569818	0.573214	0.1	0.277608	0.606232	0.1	0.765688	0.1	0.326065	0.285515	0.1	0.1	0.1	0.1	0.1	0.1	0.77668	0.1	0.1	0.1	1.27319	0.1	0.1	0.396302	0.337063	0.687856	0.1	0.238541	2.59141	0.901739	0.1	0.1	0.735167	0.329355	0.1	0.42339	0.1	0.1	0.354355	0.825606	0.1	0.1	0.1	0.333463	0.1	0.1	0.1	0.876131
821	AdamTS-A	0.1	0.1	0.1	0.1	0.859348	0.1	0.266422	0.1	0.1	0.1	0.1	0.1	0.1	0.1	0.1	0.1	0.1	0.1	0.1	0.1	0.1	0.1	0.1	0.1	0.1	0.1	0.289339	0.238541	0.81183	0.367246	0.1	0.1	0.1	0.329355	0.1	0.42339	0.1	0.1	0.1	0.1	0.1	0.1	0.1	0.333463	0.1	0.1	0.390124	0.1
822	obe	13.7247	16.347	11.2294	13.5982	13.5151	18.2949	14.2459	11.983	11.4032	14.0136	10.4156	9.24055	12.1766	13.38	11.1525	16.7717	12.6186	15.0247	12.464	12.5352	12.4184	14.4516	11.872	13.1373	16.4573	10.6814	12.7857	11.4603	15.4044	12.1261	17.059	14.082	13.7561	11.5677	13.3186	14.3291	16.2609	14.5511	12.5634	15.3377	6.1	13.0016	13.8172	15.0416	13.6577	14.4071	14.6062	13.6823
823	AOX1	1.50945	3.25476	1.38416	2.94173	2.37804	0.1	2.26349	1.2883	0.778195	2.88272	1.1064	1.27187	2.32464	0.985335	1.52613	1.61561	2.46838	0.1	2.01555	1.53483	3.03296	1.57195	1.35234	3.06302	1.52238	1.86357	2.94009	2.73227	1.52366	2.23797	1.34698	2.25107	2.0055	0.788065	2.33699	1.39356	1.58606	2.60115	3.40662	3.48616	1.1	2.68032	3.09284	3.60194	3.39781	4.39212	4.16173	2.81646
824	AOX3	6.44254	5.30535	7.80499	6.13868	3.64362	2.12165	6.9233	5.44734	4.39523	6.40749	6.64158	5.25621	4.86708	8.95335	5.09146	7.67804	6.19012	6.73322	9.15534	7.75244	6.84581	3.96388	5.61029	3.65562	6.26364	6.86035	7.8629	4.81038	5.79464	7.31566	7.33251	7.4495	15.0264	8.35678	6.60761	5.59762	5.48697	6.76973	8.74808	7.11419	6.1	7.19589	6.33509	6.40349	8.52775	7.25353	7.35309	3.59259
825	pxb	0.334909	0.1	0.1	0.277608	0.353116	0.1	0.266422	0.397075	0.1	0.285515	0.1	0.1	0.1	0.1	0.456533	0.857804	0.1	0.1	0.1	0.1	0.1	0.1	0.1	0.1	0.337063	0.1	0.289339	0.1	0.455915	0.1	0.1	0.1	0.1	0.1	0.1	0.42339	0.1	0.377905	0.354355	0.1	0.1	0.1	0.1	0.333463	0.1	0.1	0.680247	3.59259
826	CG9590	5.26799	5.46309	7.37693	7.20433	6.68101	2.93031	6.09119	3.6649	3.71704	4.55235	5.38358	4.31872	4.23147	3.64134	3.30879	7.67804	3.82174	6.73322	4.27939	2.73053	5.37933	5.25184	4.85889	6.61864	5.78951	4.21499	5.4015	7.58119	6.15056	2.77246	7.08311	4.76066	3.59342	6.52194	5.59079	4.14237	4.74394	5.1023	3.66097	5.66298	1.1	3.32541	4.83867	3.8354	4.49709	5.20966	3.00124	3.98065
827	c(3)G	6.67745	9.56427	10.8014	10.9341	8.70594	13.8472	6.09119	9.30931	8.4644	7.89161	8.15118	5.02184	14.0834	8.06801	9.72638	4.64682	6.52846	10.0498	10.7226	17.318	11.5386	13.1636	10.8701	9.58166	11.479	10.0936	8.62026	15.8936	12.557	8.91913	9.32769	13.3649	8.99234	13.4026	12.0984	13.1973	14.7748	11.4941	6.71324	10.2585	6.1	13.0016	14.316	15.2751	9.99344	9.29739	12.2852	9.41357
828	Acyp2	8.0869	9.40653	4.38055	8.44759	9.21217	7.78228	5.09266	8.41809	8.69047	7.52058	8.65437	7.13119	8.99855	2.756	4.02186	7.67804	6.52846	5.90407	6.36908	5.60019	5.96593	7.64377	6.61216	4.84083	7.68602	4.80285	6.91621	6.61141	4.01507	3.5742	5.33734	7.4495	4.22859	7.21	4.77734	5.27423	8.45909	6.49182	5.69581	4.69551	7.1	3.97049	7.83152	4.06886	5.22993	5.82282	3.87161	4.75678
829	nsl1	46.377	47.2636	44.6177	61.9077	54.0137	49.8326	60.3447	43.77	45.5391	66.1432	45.1363	54.4746	58.5762	66.5001	48.945	56.1775	70.1363	53.9949	47.8147	48.1669	78.9967	58.4262	47.6889	57.8788	64.8182	80.6363	61.4459	80.0379	80.1809	69.3168	52.7228	66.4247	46.1496	46.8884	58.2617	85.7982	67.53	62.0729	72.5912	69.7582	52.1	67.8335	46.9879	50.061	47.3687	70.6133	57.2544	53.2649
830	alpha-Man-IIb	74.801	98.0552	95.5562	82.3327	96.284	92.2873	84.1431	118.039	97.9861	92.4862	111.055	94.5524	115.146	99.2575	95.6508	69.0602	90.4367	97.1109	102.669	99.3425	91.3151	91.5452	105.046	85.4349	88.5245	82.106	103.858	100.958	86.5874	95.2397	117.566	121.994	98.5509	116.383	122.321	101.159	128.458	124.046	97.0093	116.681	168.1	117.505	133.032	144.847	126.883	116.396	136.748	103.713
831	rec	8.32181	12.2458	7.37693	8.44759	10.7309	11.8256	11.0838	11.3888	12.5336	9.56124	8.90597	8.06869	11.541	8.06801	15.4309	8.43584	18.7087	14.1956	13.1606	11.3395	6.84581	10.0357	15.8795	11.3595	7.92308	13.6207	11.271	16.3092	25.0141	6.78116	8.3301	9.95908	5.8165	9.2742	10.2681	9.80169	9.01636	6.49182	14.0895	7.11419	5.1	6.55081	6.5845	8.50465	5.22993	7.25353	7.93334	17.5629
832	Arpc3A	11.1407	14.2964	8.6611	13.4206	9.97152	8.59094	11.4167	9.90346	6.42982	10.3033	9.66077	7.59994	9.31635	8.06801	7.23066	6.92024	12.2802	10.0498	8.63292	8.46985	8.3123	8.74773	9.3673	12.2484	9.34546	10.3875	10.135	9.24368	13.9807	8.11739	6.08553	9.24206	6.45167	7.89807	7.42106	6.72949	6.60152	8.43716	6.45888	7.11419	9.1	2.68032	5.58688	6.63695	4.49709	7.25353	2.42099	2.81646
833	ND-23	16.3087	15.4006	10.8014	12.355	14.5276	13.0386	12.7481	8.71516	10.7251	11.7874	15.196	14.6311	11.2232	0.985335	13.2917	6.16243	11.2652	10.0498	12.1157	11.3395	8.60559	14.4516	14.8776	11.0632	9.58252	8.91785	11.271	14.2311	10.0656	9.72087	12.8192	10.4968	13.4385	10.421	10.4715	10.1251	9.38788	8.43716	9.00243	11.9516	12.1	5.26065	14.5654	11.0727	12.5584	11.5456	10.5445	10.1897
834	spn-E	16.0738	17.6089	15.938	16.7952	16.0463	9.3996	11.5831	16.4391	14.7942	14.0136	17.7119	10.178	15.9903	16.036	16.5005	11.4671	17.017	8.39153	18.559	15.1657	11.5386	15.9235	14.8776	14.9151	17.8797	17.1478	15.8151	12.5687	16.1162	15.0658	13.8168	17.3086	15.9792	17.3016	16.1657	15.461	14.5891	12.8836	18.9223	14.1284	15.1	15.5819	14.5654	15.9755	12.9248	11.9544	12.8654	10.5778
835	Pbp45	0.334909	1.04643	0.528055	0.810433	0.353116	0.908661	0.432844	1.2883	0.55213	0.285515	0.1	0.1	0.1	0.985335	0.456533	0.1	0.1	0.1	0.796565	0.578277	0.1	0.1	0.1	0.396302	0.337063	0.981785	0.857357	0.792703	1.16775	0.367246	0.349397	0.279256	1.05275	0.329355	0.506725	0.908474	0.84303	0.655811	0.863066	0.341869	0.1	0.1	0.598807	1.03385	0.1	0.1	0.390124	0.1
836	cv-d	0.334909	0.415476	0.1	0.277608	0.1	0.1	0.432844	0.694149	0.1	0.1	0.351599	0.1	0.735611	1.87067	0.1	0.1	0.1	0.1	0.274141	0.578277	0.1	0.1	0.1	0.1	0.574126	0.1	0.478678	0.377081	0.455915	0.1	0.349397	0.458512	0.1	0.1	0.1	0.1	0.1	0.1	0.1	0.341869	0.1	0.1	0.1	0.1	0.1	0.304386	0.1	0.1
837	Hmt-1	160.543	168.406	113.535	127.623	110.965	72.0708	166.023	151.905	113.811	174.298	153.072	131.349	144.066	107.226	134.513	102.404	164.533	116.181	159.962	160.562	143.522	123.376	132.096	115.658	127.166	107.384	147.595	145.291	115.061	121.697	83.648	126.117	81.719	81.9797	81.2417	78.6837	97.9942	55.959	83.5285	74.5956	38.1	29.1286	47.9855	37.2205	38.2081	44.2475	9.09384	5.14485
838	glob1	23.1211	22.0256	16.3661	18.0384	18.8306	11.4213	20.4035	14.9537	11.4032	19.9501	15.196	14.1624	10.9054	21.348	9.72638	17.5295	17.017	8.39153	19.6038	13.97	17.1112	16.1075	14.1262	18.4707	18.828	17.7357	15.2471	11.7374	11.8452	18.8073	12.0711	16.7708	15.6616	15.6961	13.3186	12.7122	14.9606	16.2185	17.1418	18.482	16.1	27.1934	13.069	17.6097	18.0548	22.5825	23.3099	29.2049
839	EndoU	3.85854	3.57023	7.37693	7.55955	0.859348	1.31299	3.59486	4.25904	4.39523	7.52058	2.61599	1.97498	1.68903	5.41201	5.09146	1.61561	4.16008	2.58746	1.84141	2.96966	5.08604	2.49193	1.10187	4.54453	6.02658	3.33321	3.88678	4.67184	5.43873	3.5742	3.84095	4.5814	2.32309	2.85226	3.3538	5.59762	5.48697	4.54649	3.15226	3.24429	6.1	0.745081	6.8339	3.13501	3.76424	7.45791	4.74198	2.81646
840	Fbxl7	0.1	0.257738	0.1	0.1	0.1	0.1	0.1	0.1	0.1	0.1	0.351599	0.1	0.1	0.1	0.1	0.1	0.1	0.1	0.1	0.1	0.1	0.1	0.1	0.1	0.1	0.1	0.1	0.1	0.81183	0.1	0.1	0.1	0.1	0.1	0.1	0.1	0.1	0.1	0.1	0.341869	0.1	0.1	0.1	0.1	0.1	0.1	0.1	1.2642
841	blp	7.85199	10.6684	9.51721	9.51324	9.21217	5.76063	6.75688	6.93272	9.59473	9.37573	6.13838	6.89682	5.18489	8.06801	5.09146	9.95145	10.5885	5.07492	7.41393	9.66555	7.43241	7.27578	7.61403	8.10015	9.10839	7.74213	8.05224	7.71973	7.93013	6.51392	5.33734	5.29842	8.35717	6.98065	6.40424	6.89118	7.5303	8.43716	8.23937	8.08167	10.1	4.61557	7.0833	8.73811	6.3292	5.82282	7.06297	4.36872
842	Sap47	51.545	53.0999	47.186	50.5408	44.3953	49.8326	57.5156	43.4729	42.8263	64.1025	45.1363	41.584	47.1352	49.6788	30.7618	61.4821	58.6328	37.4119	45.0284	45.5363	52.6	45.1786	42.1786	52.2491	46.0902	56.2403	48.9495	50.9444	62.3851	51.4113	51.9746	45.2725	39.4804	45.5123	45.8566	58.4718	50.6261	50.6788	64.7062	53.0692	42.1	55.577	55.4676	52.6291	45.1701	52.0142	67.989	65.295
843	CG4287	19.8323	21.8678	17.6502	20.7026	20.8555	17.4862	20.0706	16.7362	19.7677	18.6515	19.9763	16.0374	17.2615	21.348	18.9962	14.4983	18.7087	15.0247	22.7383	17.318	19.1643	20.3394	21.6402	18.1744	23.3322	20.0871	20.738	22.8207	19.6753	19.609	18.8048	22.8655	19.4726	17.7603	18.1993	19.5034	24.62	18.4418	21.9745	21.3844	18.1	27.8385	23.544	19.9443	23.9175	26.6702	27.9519	28.4288
844	CG5516	5.5029	4.6744	3.95249	6.13868	5.41543	3.73897	6.09119	5.44734	7.33408	4.92338	6.38998	9.00618	5.18489	1.87067	5.44799	3.88902	4.83676	5.90407	7.06565	5.60019	4.79274	6.5398	6.36169	4.84083	3.65595	5.68464	5.21216	5.9187	5.43873	5.44493	5.33734	6.37396	5.18134	8.81549	4.37062	5.11254	6.23	7.88135	5.1871	3.00242	8.1	2.68032	7.33271	4.76925	8.16132	5.41405	4.45186	3.98065
845	CG32856	1.74436	2.93928	3.09638	2.58652	2.37804	1.71732	1.93064	0.991224	3.03884	3.06823	1.86119	1.50624	3.91366	2.756	1.1696	0.1	2.13004	1.75831	2.53798	1.29569	0.393296	1.75595	2.35421	0.692604	0.811189	1.86357	2.18273	1.90103	0.81183	0.901739	2.59397	2.25107	1.05275	2.39355	1.32018	1.07017	2.14333	0.933716	2.64355	0.583737	0.1	0.1	1.84583	1.03385	1.19927	0.713159	0.970371	0.876131
846	Rbf2	33.9269	38.588	46.3299	27.4517	32.4988	29.2118	35.5479	30.6987	30.3927	35.7188	25.2599	27.2873	26.7956	29.3161	26.4834	29.6544	29.1972	27.462	29.8781	37.8839	39.4017	31.011	31.9094	37.434	33.2888	38.0167	29.6369	29.8862	23.9463	35.6438	36.0132	35.5927	39.4804	31.751	32.0279	31.3071	33.9079	34.8382	34.9467	42.9108	17.1	42.0303	39.7552	40.7225	34.5438	41.1817	34.6247	35.0259
847	mor	82.7879	83.3856	89.1354	75.0507	76.7941	93.096	78.4847	69.9125	69.9541	80.2423	72.5606	58.2245	72.8774	78.8948	66.4151	77.396	84.3466	63.1156	78.2894	65.1457	105.1	78.6656	94.5263	71.2124	77.1455	63.5885	71.2915	90.7055	69.5034	64.2392	72.1757	83.8126	77.908	94.3649	91.6132	71.7308	77.9324	82.36	95.7376	94.4288	52.1	101.378	71.4295	102.123	76.6826	106.381	109.477	113.415
848	Hel89B	6.91236	5.77856	9.94526	7.55955	6.17478	8.59094	8.75394	6.33857	8.23834	9.93227	7.14478	2.91248	7.40952	2.756	6.16106	4.64682	5.85178	5.90407	6.0208	6.07847	4.79274	8.93173	3.85701	7.21124	10.7678	3.92107	10.3243	11.8759	4.01507	7.85015	9.32769	8.16652	5.18134	8.81549	9.65805	7.05288	11.4312	10.1046	9.00243	9.29101	7.1	13.6467	5.08807	8.50465	4.13066	6.43598	4.74198	2.04033
849	srp	1.03964	1.20416	1.38416	1.34326	1.87181	1.31299	1.43138	0.1	2.36065	1.58412	1.86119	1.97498	2.00683	2.756	0.456533	0.857804	0.77668	1.75831	2.01555	1.53483	1.27319	1.57195	1.60281	1.87781	1.28532	0.981785	1.23603	2.17811	1.87958	1.16899	1.59638	1.35479	0.735167	1.93484	2.54035	1.55525	0.84303	1.21162	1.62613	2.27682	4.1	1.39016	1.09761	2.43463	1.93212	2.14386	1.26049	0.876131
850	GATAe	0.1	0.257738	0.1	0.1	0.1	0.1	0.1	0.1	0.1	0.285515	0.1	0.1	0.1	0.1	0.1	0.1	0.1	0.1	0.274141	0.1	0.1	0.283994	0.1	0.1	0.1	0.1	0.1	0.1	0.1	0.1	0.1	0.1	0.417584	0.1	0.1	0.42339	0.1	0.1	0.1	0.341869	0.1	0.1	0.1	0.1	0.1	0.1	0.1	0.1
851	pnr	0.334909	0.1	0.1	0.1	0.1	0.50433	0.1	0.397075	0.326065	0.285515	0.351599	0.1	0.1	0.1	0.1	0.1	0.1	0.1	0.1	0.339139	0.1	0.283994	0.1	0.1	0.1	0.393928	0.289339	0.377081	0.81183	0.367246	0.598794	0.1	0.417584	0.329355	0.1	0.261695	0.657273	0.1	0.1	0.583737	0.1	0.1	0.349404	0.333463	0.1	0.304386	0.390124	0.488065
852	IKKbeta	20.772	21.3946	17.2222	19.4593	17.565	13.4429	18.7393	17.3303	15.2464	16.7963	16.7056	13.928	15.3547	9.83868	19.3528	17.5295	19.7237	13.3664	18.0365	16.8397	20.0441	15.7395	21.1393	23.8041	16.6944	22.7325	16.3832	14.3697	21.099	17.2038	22.7951	17.3086	24.5539	19.3658	16.369	19.3417	16.4467	14.829	19.6854	14.6121	16.1	16.8721	16.81	21.3451	17.3219	13.3851	17.7975	13.6823
853	CG5013	2.44909	2.15059	2.24027	2.2313	2.12493	2.52598	2.09706	1.2883	1.90852	3.06823	2.61599	1.27187	2.64244	0.1	1.88266	4.64682	3.14506	5.07492	2.36383	2.25225	1.85978	1.38796	1.85327	0.988905	3.18182	1.56964	1.80405	1.76249	2.59141	1.16899	2.34457	3.14735	1.68792	1.70548	2.13363	3.1722	1.21455	1.76743	1.37178	1.30934	0.1	1.39016	3.59165	1.9677	3.76424	2.55264	2.71111	2.42839
854	msps	127.186	115.249	111.822	139.7	119.824	104.822	114.432	93.0844	107.481	127.92	129.17	123.615	117.052	118.735	122.034	97.8567	98.5569	142.714	119.387	127.8	130.324	124.48	103.794	144.399	124.795	138.54	117.68	108.023	118.264	129.715	120.559	108.908	126.181	88.4016	107.882	93.5596	105.239	109.873	116.595	96.3637	83.1	108.474	79.9092	98.8546	95.0038	107.198	44.7791	50.1604
855	Mhcl	25.0003	33.8559	37.7688	34.3784	33.2582	21.5295	27.5596	33.0753	20.6719	25.33	30.0403	28.9279	22.982	25.7747	18.2832	17.5295	20.4004	24.1454	25.3505	34.0577	35.5888	23.6513	30.6571	21.1374	19.065	20.9689	31.7196	31.9643	27.5055	17.471	23.2939	22.6863	12.4858	18.219	14.7421	15.9461	15.8894	13.9953	16.8874	14.6121	11.1	12.3565	7.58211	8.97158	6.3292	11.1369	8.51359	4.75678
856	Akt	65.1698	60.0404	55.3191	64.7494	72.4911	59.1322	63.6732	60.4061	69.5019	65.5866	67.0254	65.9588	68.7459	62.0734	58.5714	59.2087	56.9411	64.7739	68.8857	69.2111	63.1587	63.0261	68.9786	62.6197	69.0853	52.1253	78.4864	81.9775	50.6399	64.7736	76.6649	81.4822	62.664	60.191	78.1913	69.3054	65.4867	72.9112	67.5041	69.5163	50.1	52.9966	62.9497	52.8625	57.2621	60.394	41.8778	47.0559
857	Mic26-27	34.8665	37.7993	20.6466	27.8069	34.5238	25.9771	36.8792	28.025	31.9752	27.3706	28.7823	21.1936	26.4778	27.5454	20.7789	31.9278	24.4605	19.1705	25.1763	27.6009	20.6307	22.3633	19.8869	26.1746	24.2804	23.0264	19.7913	24.7602	21.4549	19.3417	17.059	18.5634	22.0133	20.5126	23.2833	15.6227	20.1618	16.4964	18.6679	22.5938	11.1	15.5819	15.3136	17.8432	16.9555	20.743	16.9272	9.41357
858	CG5916	9.49635	10.1952	12.5136	10.4013	10.984	10.2083	11.0838	8.71516	7.78621	10.8598	9.15757	7.13119	6.1383	11.6094	7.94372	10.7093	7.20514	5.07492	9.67776	9.90468	8.60559	7.27578	9.61777	6.91494	10.2937	8.03606	8.99894	12.8457	6.50647	12.6606	9.32769	10.1383	7.08684	11.3384	13.1152	11.0952	10.5024	8.71507	11.8003	12.4353	9.1	11.0664	7.33271	9.90543	9.62702	9.093	5.61235	3.98065
859	Bin1	6.20763	9.87975	8.6611	8.26998	6.4279	7.37795	8.25467	9.30931	8.69047	8.81918	9.15757	10.178	12.1766	4.52667	6.16106	7.67804	10.2502	4.24576	7.58807	5.36105	5.37933	5.43584	9.3673	6.02604	7.21189	9.21177	9.37762	9.79784	8.99788	7.5829	6.83372	4.93991	7.40442	7.66871	5.59079	10.6102	11.4312	8.71507	5.95017	6.38859	5.1	6.55081	11.822	8.50465	11.8256	6.43598	5.32223	9.80163
860	sra	67.049	71.2398	49.7544	57.1123	65.9101	62.3669	68.6658	61.0003	65.6588	60.0212	68.7866	73.4588	67.7925	60.3028	70.337	53.1463	57.2794	68.0905	74.6324	64.4283	59.9324	77.5616	59.2104	55.8047	62.2105	50.0678	62.2032	69.6474	31.4205	65.8426	68.1854	74.1327	56.9475	69.3652	78.3946	65.4247	79.6042	67.631	61.9083	63.4696	57.1	59.4475	67.9378	84.6134	67.522	73.4747	82.205	83.534
861	CG6126	48.961	54.0463	24.0711	38.1082	35.7893	30.8291	39.0427	33.3724	38.9832	34.4202	32.3047	31.2716	34.1052	21.348	36.1098	26.6231	46.4525	29.9495	41.0232	34.2968	21.8039	44.0746	32.9113	23.8041	21.9098	28.3171	23.1994	36.2591	36.7593	9.72087	14.0662	18.3841	8.99234	13.1732	9.65805	8.66982	10.6882	6.21392	9.7655	9.77475	4.1	2.03524	4.83867	5.23618	5.96278	6.84475	0.680247	1.2642
862	mtSSB	21.9465	23.9184	14.2258	23.5443	27.1834	18.6992	30.0559	21.7864	22.9326	21.9907	19.4731	21.8967	22.0286	15.1507	17.9266	20.5607	25.8138	19.9997	27.0919	17.0788	17.6978	18.8674	19.386	15.2114	18.3539	21.8507	16.5725	17.9717	18.9635	16.9365	14.565	13.1857	14.3913	15.2374	12.3018	13.1973	14.4033	13.4395	11.0373	13.4028	10.1	6.55081	12.3208	6.87041	10.7263	10.7281	4.45186	2.81646
863	tara	2.44909	1.3619	0.528055	1.34326	2.63116	4.1433	2.26349	1.2883	1.23032	1.21309	1.6096	2.20936	0.735611	0.1	0.813066	0.1	2.46838	0.1	2.01555	1.05655	0.686593	2.12394	1.35234	2.17411	0.574126	0.981785	1.61471	1.20832	3.30324	1.43623	1.34698	1.17554	1.37033	1.24677	1.11681	1.23186	1.77182	2.60115	0.863066	2.27682	0.1	0.1	0.848211	0.800388	0.466424	0.508773	0.680247	0.488065
864	bor	13.9596	16.0315	8.6611	17.1504	10.2246	15.8689	17.9071	17.6274	18.4113	16.0542	14.4412	16.5061	10.2698	15.1507	18.6397	10.7093	18.3703	13.3664	19.9521	17.5571	16.8179	16.2915	14.1262	12.2484	15.272	14.7964	17.5192	15.2009	12.557	16.402	11.5723	19.9974	13.7561	16.6136	19.2161	14.1674	14.0318	13.1616	16.3787	15.0959	10.1	12.3565	16.0618	18.5435	9.99344	16.0421	18.6679	13.6823
865	asun	2.44909	3.41249	6.94888	3.11934	2.88427	3.73897	4.26055	2.17952	4.16917	4.55235	2.11279	1.50624	3.91366	3.64134	3.66533	3.13122	3.82174	3.41661	2.18969	3.2088	2.73967	3.4119	2.60468	2.47041	3.18182	2.1575	2.56141	3.8406	2.94732	2.77246	3.84095	4.5814	2.95825	3.31097	4.57398	3.81898	3.81515	4.54649	3.40662	4.69551	2.1	2.03524	4.83867	4.53579	5.59636	4.80089	5.32223	6.30904
866	Mat89Ba	18.6578	21.8678	13.7978	17.6832	14.0214	28.8075	23.0662	14.0625	16.8288	23.8459	21.2343	18.3811	13.4478	21.348	14.3613	13.7405	14.6486	12.5373	20.9969	18.992	18.5777	18.8674	18.6346	16.6929	19.065	20.381	20.1699	17.002	16.1162	27.0919	21.7975	22.8655	17.8847	13.1732	25.1136	20.7969	19.233	20.9429	24.2637	27.4312	8.1	18.8073	18.3065	23.9132	20.2533	27.4878	30.563	21.8317
867	gish	163.127	134.808	147.779	139.345	142.351	132.72	146.385	121.901	135.965	172.072	144.518	158.067	156.142	186.02	166.601	179.7	183.818	180.855	156.13	166.301	179.304	182.806	118.571	161.881	187.143	204.674	163.31	222.873	287.324	181.56	168.942	160.893	175.089	143.676	217.698	269.16	216.322	238.821	173.57	211.01	246.1	171.046	174.932	158.154	186.243	185.479	217.983	242.253
868	Zip89B	0.569818	1.51964	0.528055	0.455217	1.11246	0.50433	0.599266	0.1	0.326065	0.471029	0.351599	0.1	0.1	0.1	0.1	0.857804	0.43834	0.1	0.622423	0.578277	0.686593	0.283994	1.35234	0.692604	0.811189	0.393928	0.289339	0.377081	0.1	0.901739	1.09759	0.458512	0.417584	0.788065	0.1	0.585084	1.02879	0.377905	0.863066	0.825606	0.1	0.1	0.1	0.800388	1.19927	0.304386	0.1	0.1
869	Sulf1	25.2352	30.2279	22.3588	27.9845	25.1585	30.8291	24.0648	22.0835	26.3235	26.9996	30.5435	27.756	23.6176	21.348	22.5616	20.5607	21.7537	15.8539	25.8729	24.7313	27.0833	28.6191	30.9075	26.4709	30.6811	27.7292	28.8795	28.6394	31.0646	20.4107	33.5192	30.932	27.7298	32.8977	26.7405	24.5159	26.6633	24.5557	27.8247	33.7198	17.1	23.3229	32.7719	38.1544	30.1468	33.2106	41.8778	29.2049
870	SF2	251.218	241.754	264.638	225.307	247.647	262.51	255.558	318.267	322.469	240.156	286.672	310.644	300.744	249.764	335.241	275.183	230.848	295.278	314.773	301.415	214.5	278.299	308.927	244.845	260.632	251.115	316.107	280.368	263.833	258.26	331.798	305.373	257.343	348.719	321.82	298.427	310.687	330.252	267.682	294.696	353.1	296.192	342.033	346.325	395.471	277.248	318.946	329.179
871	pad	55.5385	53.0999	40.3372	40.2395	38.8267	42.5547	46.8646	49.7115	51.6428	39.9856	49.1619	53.7714	46.8174	30.2014	76.398	34.2012	47.4676	55.6532	66.2736	40.0362	32.3626	56.7702	36.1673	28.2487	24.5175	23.9082	37.2105	55.7933	24.3022	19.609	23.7927	26.8091	11.8506	15.9255	12.9118	14.1674	15.3321	13.7174	9.00243	10.2585	6.1	0.745081	4.33986	5.46964	6.3292	4.80089	1.55062	2.42839
872	CG14879	3.62363	4.51666	4.38055	2.40891	3.39051	2.12165	4.26055	2.17952	2.36065	3.25375	1.1064	2.91248	3.27805	2.756	2.2392	5.40463	4.16008	1.75831	3.0604	3.92622	3.03296	4.33187	5.61029	4.24822	3.65595	5.68464	6.15885	3.28643	3.30324	1.97073	3.84095	4.22289	1.68792	3.54032	3.15044	3.01051	3.81515	4.26858	2.3892	1.79308	6.1	5.26065	4.09046	3.13501	3.03139	5.41405	2.71111	2.42839
873	Manf	55.7734	52.9422	57.8874	58.8884	56.0386	38.9157	58.3477	41.9875	40.5656	59.2791	47.6523	55.4121	38.2366	28.4307	30.7618	57.6931	40.3624	36.5827	42.7646	44.3407	52.8933	41.4987	39.9244	45.1379	54.8616	49.186	44.0267	36.9518	46.0131	62.9029	39.5047	41.8667	64.2519	53.769	46.6701	40.362	48.397	49.8451	44.6122	58.8741	48.1	44.6106	50.2301	36.0532	47.3687	49.9703	41.8778	48.9962
874	CG10311	0.1	0.257738	0.1	0.455217	0.606232	0.50433	0.1	0.1	0.326065	0.656544	0.1	0.334373	0.735611	2.756	0.1	0.857804	0.43834	0.929153	0.622423	1.05655	0.393296	0.283994	0.350468	0.1	0.574126	0.393928	0.478678	0.238541	0.455915	0.901739	0.1	0.458512	0.1	0.788065	0.303363	0.585084	0.285758	0.655811	0.1	0.1	0.1	0.1	0.349404	0.800388	0.466424	0.304386	0.970371	0.1
875	CG17931	5.73781	6.09404	2.66833	5.07303	3.13739	2.93031	4.26055	5.15027	3.71704	3.43926	6.13838	1.74061	3.91366	4.52667	6.16106	6.16243	3.14506	3.41661	3.75696	4.88277	3.61956	2.30793	3.60655	5.13713	3.18182	4.50892	2.94009	2.87081	4.37098	7.31566	2.34457	3.86438	3.59342	4.22839	3.96389	5.75932	4.00091	3.71277	1.88049	5.42111	6.1	0.745081	4.09046	4.30233	3.03139	3.57457	4.45186	3.20452
876	CG14880	0.804727	0.415476	0.1	0.455217	0.1	0.1	0.765688	0.397075	1.00426	0.285515	0.1	0.334373	0.1	0.1	0.1	0.857804	0.43834	0.1	0.622423	0.339139	0.1	0.283994	0.1	0.1	0.337063	0.1	0.478678	0.515622	0.455915	0.367246	0.349397	0.279256	0.417584	0.55871	0.710088	0.42339	0.285758	0.377905	0.1	0.1	0.1	0.1	0.349404	0.1	0.1	0.304386	0.1	0.876131
877	lncRNA:CR45631	7.85199	9.40653	9.08915	9.69085	8.45282	2.12165	6.09119	10.7947	9.82079	11.9729	3.87399	8.30306	5.50269	3.64134	5.09146	6.92024	7.20514	5.07492	10.2002	6.31761	4.79274	12.4276	4.10748	5.72973	4.13007	9.21177	5.96951	8.13535	5.08281	5.97942	5.08794	4.04363	3.911	4.6871	4.9807	4.78915	5.30121	3.99067	3.91533	4.93737	5.1	3.32541	4.33986	8.27119	4.49709	3.77896	4.45186	3.20452
878	CG31279	2.21418	0.573214	1.38416	2.76412	2.88427	1.71732	2.92917	1.88245	1.45639	0.656544	2.86759	1.74061	1.37122	1.87067	0.813066	0.857804	2.13004	0.929153	2.53798	3.44794	1.27319	1.20397	2.85514	0.988905	1.52238	1.56964	2.37207	1.62395	0.455915	1.70348	2.59397	0.637768	1.05275	1.47613	0.506725	1.39356	1.4003	2.04534	1.62613	1.55121	2.1	1.39016	2.34463	0.800388	1.93212	1.32632	1.55062	1.65226
879	Fntb	17.0134	15.2428	14.6539	12.7102	14.0214	16.2732	19.0721	22.6777	15.9245	18.6515	13.6864	11.1155	13.4478	18.692	16.857	15.2561	14.3103	14.1956	17.5141	15.1657	13.005	18.8674	17.1318	13.7299	13.8497	16.8539	14.4898	17.6947	12.557	14.7986	14.565	18.0256	20.1078	18.219	16.9791	17.8864	15.3321	15.3848	14.3439	17.7564	14.1	12.3565	28.7814	20.1778	19.5205	16.8597	21.8593	20.2794
880	CG14881	3.38872	2.46607	4.38055	2.58652	3.13739	0.908661	2.92917	2.77367	3.9431	2.14066	1.358	3.38122	2.32464	0.1	0.1	0.1	1.11502	5.07492	1.66727	2.25225	2.15307	1.75595	3.35608	2.17411	3.18182	2.74535	1.42537	2.59373	0.81183	0.901739	0.848191	2.25107	2.64067	2.16419	2.54035	3.65729	2.70061	2.87905	1.62613	1.79308	1.1	1.39016	2.34463	1.50078	1.93212	2.55264	3.00124	2.42839
881	mRpS33	2.44909	2.46607	2.66833	2.2313	2.12493	1.71732	2.92917	4.55612	3.71704	1.02757	2.11279	2.44373	3.91366	0.985335	2.95226	3.13122	2.13004	0.929153	1.31899	3.68708	2.15307	2.49193	4.60842	1.87781	2.47063	2.1575	3.31877	1.76249	0.81183	2.23797	2.34457	1.89256	2.64067	3.31097	2.54035	2.04034	4.37242	1.76743	0.863066	2.76056	3.1	2.68032	4.09046	2.66809	4.13066	2.14386	2.13087	2.42839
882	ema	9.26145	7.98689	8.6611	8.44759	6.17478	10.2083	7.42256	11.983	6.42982	10.4888	6.89318	9.7093	8.04513	14.2654	7.23066	5.40463	9.57351	10.0498	9.32948	9.42641	8.60559	9.6677	11.371	8.69275	8.87133	8.03606	9.56696	8.68952	6.50647	11.8588	9.32769	11.2139	6.45167	12.0265	12.7085	14.4908	11.617	11.2162	12.5634	14.1284	4.1	7.19589	10.0761	14.5747	14.0241	12.3632	13.7358	11.742
883	CG14894	8.55672	12.719	10.8014	15.0191	15.5401	9.80393	11.916	17.3303	14.3421	11.6019	11.1704	15.3343	12.4944	4.52667	14.0048	10.7093	11.6036	15.8539	15.9468	14.9266	11.5386	14.8195	15.3785	13.4336	9.34546	9.21177	14.4898	16.5863	7.57422	11.5916	16.8096	16.0538	10.8978	16.6136	14.9455	16.2695	17.3755	18.4418	10.0199	9.77475	16.1	13.6467	18.5559	16.4424	14.3905	12.3632	16.3469	14.4584
884	CG14882	7.38217	9.2488	7.37693	6.84912	6.17478	8.59094	7.75541	5.74442	7.33408	4.55235	5.88678	5.49058	5.50269	3.64134	3.66533	6.92024	5.51344	1.75831	7.58807	6.07847	4.79274	7.45977	7.61403	5.72973	5.07832	5.39071	4.83348	6.74995	6.15056	5.97942	5.58673	6.55322	3.911	5.60452	4.37062	6.08271	5.30121	4.54649	5.1871	6.14672	5.1	3.32541	5.08807	3.13501	3.03139	4.5965	1.84074	1.2642
885	Pak3	44.9676	50.5761	40.7652	48.2319	42.8766	35.6811	50.5258	46.4436	42.1481	53.1572	48.9103	38.5372	38.2366	47.9081	48.5885	52.3885	52.881	47.3617	42.7646	49.8408	51.1336	53.4584	42.6795	53.7306	43.7196	70.0549	49.7069	55.3777	66.6561	42.5922	46.2384	53.8768	42.021	44.3655	47.6869	52.9742	54.8985	54.0136	59.3648	49.925	38.1	47.836	48.9831	46.559	42.2387	58.3501	58.9951	61.4143
886	CG14883	52.0149	54.3618	40.7652	54.8034	36.8018	32.8508	57.682	42.2846	37.4007	47.5917	46.6459	37.3653	39.1901	44.3667	39.3186	41.7792	51.1893	42.3868	49.0337	48.406	43.5078	37.4508	46.9374	43.6564	48.4609	47.4224	40.9973	45.2642	34.9797	54.6183	47.4854	49.3954	60.7585	52.1636	48.0936	49.4169	55.0842	46.5102	55.2951	55.0042	51.1	63.963	58.7099	57.9987	51.3993	53.4449	61.3161	53.2649
887	CG42232	133.528	129.13	151.631	135.97	138.048	125.442	157.202	170.918	145.912	148.141	163.64	160.88	156.142	141.754	169.453	151.661	159.796	151.006	159.265	176.345	159.36	158.887	172.923	158.029	151.109	147.064	183.759	183.389	171.295	167.396	176.922	170.572	143.648	169.135	174.178	193.487	176.755	209.363	164.668	160.459	160.1	140.728	148.495	154.652	147.036	154.207	106.866	85.0863
888	CSN5	16.0738	14.9274	16.7941	12.7102	14.0214	9.3996	16.2429	15.845	15.6985	17.7239	15.6992	13.2249	13.7656	14.2654	15.7874	12.2249	15.6636	13.3664	15.0761	11.5787	15.938	12.2436	13.1243	15.804	15.9832	10.9753	12.407	15.3395	13.6248	12.1261	12.5698	11.7516	12.8033	13.8613	14.5387	15.6227	16.8182	12.3278	17.3962	11.7097	6.1	11.7115	16.0618	14.8081	14.3905	13.5895	20.9889	17.5629
889	Dhfr	6.91236	5.30535	6.52082	5.60586	9.21217	6.97362	5.25908	4.85319	10.0469	7.14955	8.40278	8.77181	7.40952	6.29734	9.36985	6.92024	6.19012	5.90407	5.32423	5.12191	8.019	6.7238	4.85889	5.13713	7.21189	5.97856	5.78017	6.33433	2.23549	3.03971	4.09035	3.50586	2.95825	3.76968	2.74371	1.23186	2.70061	2.32324	1.62613	3.24429	0.1	0.745081	1.34702	1.03385	0.466424	1.32632	0.1	0.1
890	Sdhaf3	1.74436	1.51964	2.66833	4.00738	3.13739	5.35629	3.26202	1.88245	1.68245	1.76963	2.36439	3.6156	2.64244	4.52667	1.1696	3.13122	2.13004	0.1	3.58282	1.77397	0.686593	1.57195	2.60468	2.47041	2.47063	1.86357	2.56141	1.90103	1.52366	2.23797	3.09276	1.53405	3.911	2.85226	0.913451	2.20203	3.25788	1.48953	1.88049	3.48616	3.1	2.68032	4.83867	2.20116	2.29854	2.96141	2.71111	2.04033
891	Der-2	18.188	22.0256	17.2222	21.2354	19.0837	19.5079	21.9013	22.0835	17.7331	19.208	16.2024	18.8498	14.719	10.724	15.4309	18.2873	17.3553	10.879	21.3452	19.7094	17.1112	14.6356	20.6383	17.5818	15.7462	12.7389	21.4953	23.2363	15.4044	19.8762	23.0445	22.3277	21.3781	22.5768	20.4363	20.4735	19.6045	18.4418	20.4484	21.6263	6.1	14.9369	24.5416	22.0455	19.8869	24.422	21.8593	19.5033
892	CG42342	0.569818	0.257738	0.528055	0.988042	0.606232	0.50433	0.266422	0.1	0.326065	0.842058	0.351599	0.334373	0.417805	0.1	0.1	0.857804	0.43834	0.1	0.274141	0.578277	0.686593	0.283994	0.1	0.396302	0.574126	2.1575	0.478678	0.238541	3.65915	0.367246	0.349397	0.279256	0.1	0.55871	0.303363	1.55525	0.285758	0.1	0.354355	0.825606	0.1	0.1	0.349404	0.333463	0.1	0.1	0.680247	0.1
893	CG14903	5.03309	5.62082	7.37693	6.13868	7.18724	3.33464	5.75835	8.12101	8.01227	4.55235	3.87399	4.31872	6.77391	4.52667	4.02186	3.13122	4.83676	8.39153	3.23454	3.68708	6.84581	5.43584	5.35982	3.35932	3.18182	4.50892	5.21216	3.56351	5.79464	3.30696	6.58432	3.50586	4.86375	9.50355	3.76053	5.59762	7.71606	4.82439	5.44146	5.17924	4.1	2.68032	9.07853	6.17003	3.39781	6.84475	9.38396	6.69711
894	CG10340	8.79163	11.9303	6.52082	8.26998	14.0214	5.76063	9.91889	6.63564	7.10801	8.81918	9.66077	10.8812	8.04513	5.41201	5.09146	4.64682	6.19012	6.73322	9.32948	5.83933	6.55252	7.82776	6.11122	6.02604	5.07832	6.27249	8.62026	9.10514	4.7269	2.50522	4.58914	4.93991	1.68792	2.39355	3.55717	3.1722	6.41576	2.04534	3.66097	2.51869	3.1	0.745081	0.598807	0.1	1.19927	1.73509	0.680247	0.1
895	CG17560	1.03964	0.888689	1.81222	2.40891	0.1	0.50433	1.76422	0.397075	1.23032	1.3986	0.351599	0.803119	0.1	0.1	0.456533	2.37341	0.43834	0.929153	0.796565	0.578277	1.27319	0.467989	0.1	1.58151	0.574126	0.687856	0.289339	0.792703	1.16775	0.1	0.598794	0.458512	0.1	0.788065	0.710088	0.908474	0.657273	0.377905	0.863066	1.55121	0.1	0.1	2.09523	0.800388	0.832848	0.713159	1.55062	0.876131
896	Fas1	75.9756	79.5999	73.2974	73.9851	76.541	72.8795	82.8117	71.1008	68.5977	72.4507	73.8186	79.3181	73.1952	76.2388	77.4676	60.7243	71.1514	67.2614	74.8065	83.0811	79.5833	75.7217	71.7337	72.1013	81.4126	72.7003	79.8118	80.4535	69.8594	84.5499	68.6842	82.9163	84.5772	85.1907	86.9359	76.905	85.5485	67.3531	83.7829	99.0243	96.1	96.8622	81.655	97.4539	84.0111	92.0739	99.6124	112.251
897	nonA-l	77.385	78.0225	92.1318	80.379	71.9849	63.5799	89.1357	96.0551	85.3265	96.7531	82.8762	97.3648	88.4499	79.7801	93.5116	63.7555	85.3616	70.578	106.5	99.3425	71.371	95.0411	81.502	96.6944	78.3308	78.2849	97.6097	104.837	68.4357	89.6276	86.6407	95.285	85.53	90.9245	111.136	95.1765	100.038	101.535	88.87	101.201	92.1	89.1212	99.6121	109.127	93.9045	100.658	105.415	121.564
898	Arl6IP1	48.0214	37.3261	35.6285	48.9423	40.3454	38.1071	46.1989	52.0881	46.8954	37.3884	49.9167	50.7246	53.4913	38.1694	48.2319	40.2636	42.0541	46.5326	48.8595	45.2972	50.547	49.9625	53.7001	40.9896	52.728	43.6014	51.9789	58.4256	60.6056	48.4716	51.4758	56.0279	54.0892	51.7048	55.8214	69.6288	65.4867	57.0706	49.6993	47.99	69.1	33.6442	64.6956	54.4968	52.4986	57.1238	56.384	60.6382
899	CG10324	5.03309	7.04047	4.8086	8.98042	5.92167	6.56929	5.09266	7.52687	10.0469	9.37573	6.38998	8.30306	9.63416	2.756	7.94372	6.16243	9.23517	4.24576	6.0208	7.03502	7.13911	9.48371	7.36356	7.50754	7.21189	6.86035	9.37762	10.7676	7.93013	7.04841	7.08311	7.98727	5.49892	11.109	10.0648	11.2569	12.1742	10.3825	7.4763	9.53288	6.1	7.84097	9.82675	10.8393	6.69563	11.3413	7.64322	8.63744
900	CCT3	211.283	208.787	217.552	214.473	213.477	218.438	217.281	208.943	194.29	205.65	221.759	196.973	131.989	193.103	185.854	187.278	139.496	176.71	205.412	214.847	168.745	182.254	164.908	210.178	231.474	179.984	186.41	128.389	111.501	236.613	204.855	195.848	261.154	207.896	176.009	111.508	130.873	193.8	189.34	217.54	98.1	187.819	172.189	195.508	213.359	206.53	152.415	148.729
901	Mettl4	5.03309	4.98987	4.8086	6.31629	5.41543	4.1433	4.26055	5.15027	6.65588	3.25375	2.36439	4.31872	6.45611	7.18268	5.80452	1.61561	2.80672	0.929153	4.97595	4.64363	3.61956	5.61983	3.85701	3.65562	5.07832	1.56964	3.69744	4.81038	4.01507	3.30696	3.34216	3.68512	3.27584	2.6229	2.54035	2.20203	2.70061	3.71277	2.3892	2.51869	1.1	2.68032	2.09523	1.50078	1.19927	2.34825	1.84074	0.488065
902	CG14907	3.85854	3.41249	2.66833	4.3626	3.89674	2.93031	2.59633	5.44734	4.16917	2.88272	4.37719	2.91248	3.59586	5.41201	3.66533	3.13122	3.82174	1.75831	3.58282	4.16536	5.96593	5.43584	4.60842	4.54453	2.47063	5.39071	3.5081	3.28643	5.08281	2.77246	4.09035	3.68512	0.735167	3.54032	3.3538	3.3339	1.77182	3.15696	3.66097	3.72803	3.1	5.26065	3.84106	4.06886	3.03139	4.39212	3.58148	2.04033
903	modSP	0.1	0.257738	0.1	0.277608	0.1	0.1	0.1	0.397075	0.1	0.285515	0.1	0.1	0.1	0.1	0.1	0.1	0.1	0.1	0.448282	0.339139	0.1	0.1	0.1	0.396302	0.1	0.1	0.1	0.1	0.1	0.634493	0.1	0.279256	0.1	0.1	0.1	0.585084	0.1	0.1	0.1	0.1	0.1	0.1	0.349404	0.566925	0.1	0.1	0.1	0.1
904	Ubx	0.1	0.1	0.1	0.1	0.1	0.1	0.1	0.1	0.1	0.656544	0.1	0.334373	0.1	0.1	0.1	0.1	0.1	0.1	0.1	0.1	0.1	0.1	0.1	0.1	0.1	0.393928	0.1	0.1	1.16775	0.1	0.1	0.1	0.1	0.329355	0.1	0.42339	0.1	0.1	0.354355	0.1	0.1	0.745081	0.1	0.1	0.1	0.1	0.390124	0.1
905	lncRNA:bxd	0.334909	0.1	0.1	0.1	0.1	0.1	0.1	0.1	0.1	0.1	0.1	0.1	0.1	0.1	0.1	0.1	0.1	0.1	0.1	0.1	0.1	0.1	0.1	0.1	0.1	0.1	0.1	0.1	0.1	0.1	0.1	0.1	0.1	0.1	0.1	0.746779	0.1	0.1	0.1	0.1	0.1	0.1	0.1	0.566925	0.1	0.1	0.1	0.488065
906	CG31275	0.1	0.1	0.1	0.1	0.1	0.1	0.1	0.1	0.1	0.1	0.1	0.1	0.1	0.1	0.1	0.1	0.1	0.1	0.1	0.1	0.1	0.1	0.1	0.1	0.1	0.1	0.1	0.1	0.1	0.1	0.1	0.1	0.1	0.1	0.1	0.1	0.1	0.1	0.1	0.1	0.1	0.1	0.1	0.1	0.1	0.1	0.1	0.1
907	abd-A	0.804727	0.573214	0.95611	0.277608	0.1	0.1	0.1	0.694149	0.778195	0.471029	0.351599	0.568746	0.1	0.1	0.456533	0.1	0.1	0.1	0.274141	0.1	0.979889	0.283994	0.1	0.1	0.337063	0.687856	0.289339	0.377081	2.59141	0.367246	0.1	0.279256	0.417584	0.329355	0.303363	0.585084	0.285758	0.933716	1.11742	0.825606	1.1	0.1	0.1	0.1	0.832848	0.917546	0.390124	0.1
908	lncRNA:iab8	0.1	0.257738	0.1	0.1	0.1	0.1	0.1	0.1	0.1	0.1	0.1	0.1	0.1	0.1	0.1	0.1	0.1	0.1	0.1	0.1	0.1	0.1	0.1	0.1	0.1	0.1	0.1	0.1	0.1	0.1	0.1	0.1	0.1	0.1	0.1	0.1	0.285758	0.1	0.1	0.1	0.1	0.1	0.349404	0.1	0.1	0.1	0.390124	0.1
909	lncRNA:iab4	0.1	0.1	0.1	0.1	0.1	0.1	0.1	0.1	0.1	0.1	0.1	0.1	0.1	0.1	0.1	0.1	0.1	0.1	0.1	0.1	0.1	0.1	0.1	0.1	0.1	0.1	0.1	0.1	0.455915	0.1	0.1	0.1	0.1	0.1	0.1	0.1	0.1	0.1	0.1	0.1	0.1	0.1	0.1	0.1	0.1	0.1	0.1	0.1
910	lncRNA:CR43617	0.1	0.1	0.1	0.1	0.1	0.1	0.1	0.1	0.1	0.1	0.1	0.1	0.1	0.1	0.1	0.1	0.1	0.1	0.1	0.1	0.393296	0.1	0.1	0.1	0.1	0.1	0.1	0.1	0.1	0.1	0.1	0.1	0.1	0.1	0.1	0.42339	0.1	0.1	0.1	0.1	0.1	0.1	0.1	0.1	0.1	0.1	0.1	0.1
911	Abd-B	0.1	0.573214	0.1	0.810433	0.353116	0.908661	0.93211	0.694149	0.55213	0.285515	0.351599	0.803119	0.1	0.985335	0.456533	2.37341	0.1	0.929153	0.448282	0.339139	0.1	0.651983	1.10187	0.988905	0.574126	0.1	0.668017	0.792703	1.16775	0.901739	0.349397	0.458512	0.735167	0.329355	0.1	1.39356	0.1	0.377905	0.1	0.825606	0.1	0.1	0.349404	0.333463	0.1	0.508773	1.26049	0.876131
912	AhcyL2	0.1	0.1	0.1	0.1	0.1	0.1	0.1	0.1	0.1	0.285515	0.1	0.1	0.1	0.1	0.1	0.1	0.1	0.1	0.1	0.1	0.1	0.1	0.1	0.1	0.1	0.1	0.1	0.238541	0.1	0.1	0.1	0.1	0.1	0.1	0.1	0.1	0.1	0.1	0.1	0.1	0.1	0.1	0.1	0.1	0.1	0.1	0.1	0.1
913	MESK4	0.569818	0.730951	0.528055	0.277608	0.859348	0.50433	1.26495	1.2883	0.55213	0.471029	0.603198	0.568746	0.1	0.1	0.1	0.857804	0.1	0.1	0.274141	0.578277	0.686593	0.467989	1.35234	0.396302	1.04825	0.1	0.1	0.1	0.455915	0.367246	0.349397	0.279256	0.417584	0.55871	0.1	0.261695	0.1	0.1	0.60871	0.341869	0.1	0.1	0.598807	0.333463	0.466424	0.304386	0.390124	0.488065
914	EMC2B	21.2418	22.4988	27.4955	25.1428	21.3617	22.7425	20.7363	29.5104	21.124	24.5879	22.7439	21.6623	22.982	18.692	18.9962	15.2561	23.7838	20.8288	25.1763	21.3833	19.7509	25.3072	23.143	23.2115	20.9615	21.8507	24.1461	29.1935	21.099	21.747	27.0349	22.3277	23.9188	27.1639	24.3002	22.7373	28.1494	22.3324	19.1766	25.2543	31.1	32.3541	28.0332	25.314	29.7803	36.8896	29.1124	36.1901
915	EMC2A	18.6578	18.7131	24.0711	21.7682	18.5775	20.7208	21.7349	23.2718	20.898	18.0949	21.2343	14.3968	13.13	11.6094	19.3528	25.1075	17.3553	15.8539	24.6539	17.318	26.4967	21.6273	20.1374	20.2485	15.7462	18.9114	19.4126	28.0852	18.9635	12.3933	23.2939	19.9974	22.6484	26.2465	21.4531	15.6227	24.8058	11.4941	17.3962	18.2402	20.1	29.1286	23.0451	23.9132	20.9862	30.1448	23.6	30.3691
916	CG3534	36.5109	50.5761	39.481	37.0425	45.6609	32.0421	48.8616	42.5817	39.8874	45.3655	42.6203	43.6934	37.9188	45.2521	39.3186	32.6856	35.964	35.7536	37.3662	50.08	32.6559	39.8428	35.9169	47.5083	47.7497	38.6046	36.6425	35.8435	32.1324	39.9197	38.5071	33.2624	44.2441	40.2371	36.7053	38.5834	37.623	34.8382	31.8944	40.0083	33.1	25.9032	38.0094	42.3567	37.1088	38.1159	44.1988	38.5185
917	Sf3a1	9.96617	12.0881	14.2258	16.0847	13.7683	8.99527	16.7422	12.2801	17.2809	14.0136	11.1704	17.2092	12.8122	11.6094	13.6482	10.7093	12.9569	11.7081	15.5986	13.0135	13.2983	17.3955	13.3748	12.841	13.3755	11.8571	14.3004	15.3395	12.9129	14.7986	11.8217	17.1293	13.7561	17.531	16.1657	14.3291	18.8615	17.608	15.87	15.3377	18.1	17.5172	12.8196	17.3762	19.5205	16.6553	13.4457	12.9062
918	AdSL	36.0411	43.1624	20.6466	31.5367	30.727	28.8075	38.2106	34.5607	25.4193	36.4608	26.2663	28.9279	23.9354	22.2334	25.0573	20.5607	30.5506	19.9997	33.361	24.9704	24.7369	26.5952	25.8982	22.9152	27.8364	24.2021	29.0689	29.3321	19.6753	29.2299	28.5313	29.1395	29.6353	24.4116	24.5035	25.4861	21.6479	22.3324	28.5878	29.608	9.1	22.6778	26.5368	21.5786	19.5205	24.8308	16.6371	14.4584
919	CG31268	0.1	0.1	0.1	0.1	0.1	0.1	0.1	0.1	0.1	0.1	0.1	0.1	0.1	0.1	0.1	0.1	0.1	0.1	0.1	0.1	0.1	0.1	0.1	0.1	0.1	0.1	0.1	0.1	0.1	0.1	0.1	0.1	0.1	0.1	0.1	0.1	0.1	0.1	0.1	0.1	0.1	0.1	0.1	0.1	0.1	0.1	0.1	0.1
920	CG18213	13.7247	16.6625	18.0783	16.44	23.1335	17.0819	15.078	20.5981	17.9591	17.3529	15.6992	12.7561	18.8505	14.2654	17.5701	22.0763	16.002	15.8539	16.9917	17.318	18.2844	19.9714	16.8813	21.1374	20.0133	19.2053	20.1699	24.6217	19.3194	17.471	23.0445	19.4597	16.9319	21.43	27.3506	26.7796	22.0194	17.8859	21.2115	23.5613	24.1	26.5483	19.8029	23.2128	20.6197	23.4001	27.0815	24.5481
921	Trm7-32	24.0607	21.7101	18.0783	23.0115	16.5525	15.0602	23.8983	23.866	16.3767	20.5066	18.2151	20.9592	19.8039	12.4947	13.2917	19.8029	13.2953	15.0247	23.7832	26.6444	22.6838	19.6034	27.401	26.7672	19.065	20.381	16.9512	20.3269	17.1839	23.0832	21.0493	20.3559	25.5067	20.7419	19.0127	21.9288	24.2485	15.9406	21.7202	17.9983	19.1	14.9369	22.0475	21.1116	17.3219	20.743	25.3408	24.5481
922	CG3995	9.49635	15.2428	8.6611	10.5789	9.46529	11.4213	10.5846	13.4684	13.6639	10.3033	9.40917	11.3499	11.541	5.41201	12.2221	12.2249	10.5885	6.73322	13.5089	13.0135	8.89889	13.3476	10.8701	7.80385	9.10839	8.03606	9.94563	13.677	5.43873	9.18638	14.3156	11.9309	7.72201	15.4668	12.9118	17.563	14.5891	14.829	11.546	10.5004	8.1	8.48605	16.0618	16.2089	15.1234	9.91055	8.80371	11.742
923	Patr-1	44.7327	40.3232	36.9127	41.838	34.5238	33.2551	40.0413	37.8285	28.3581	42.0263	35.8271	36.6622	29.6559	31.0867	32.901	37.2324	40.0241	42.3868	38.5852	35.2534	35.5888	32.483	33.4122	36.2488	38.2671	47.4224	34.181	46.0955	46.7249	43.3939	39.2553	42.9422	45.5145	40.4665	40.5692	39.5535	40.2236	42.6195	46.9014	42.9108	54.1	42.0303	42.2492	39.5552	36.376	40.5685	50.0013	47.444
924	Dad	1.27454	2.46607	2.24027	3.82977	2.12493	6.56929	2.59633	3.07075	1.68245	3.43926	0.351599	4.78746	1.68903	5.41201	1.52613	0.857804	1.45336	0.929153	1.84141	1.53483	2.44637	5.06785	5.35982	2.76672	3.65595	2.45143	4.26546	2.59373	5.08281	1.97073	3.09276	3.86438	2.0055	1.93484	3.55717	3.01051	1.4003	3.15696	1.88049	2.27682	6.1	5.90573	3.84106	1.50078	0.832848	4.18773	2.71111	2.04033
925	Ns1	21.4767	37.1684	20.6466	32.7799	18.0712	28.4031	34.2165	39.0168	27.6799	31.823	38.3431	34.5528	35.3764	16.9214	32.901	31.9278	26.4905	24.1454	35.1024	34.7751	25.0302	33.035	34.6645	31.508	23.3322	26.5535	40.0506	37.0903	29.641	32.7041	29.7782	35.772	35.3518	31.9803	33.4515	33.5708	40.9667	35.394	26.5529	26.2218	22.1	23.968	26.038	45.8587	41.5059	28.7141	31.4334	34.2497
926	mRpS11	6.67745	4.83214	4.8086	5.60586	6.93413	6.16496	5.25908	6.33857	7.56014	4.55235	6.64158	5.25621	5.8205	0.1	2.95226	3.88902	5.1751	3.41661	7.41393	5.83933	5.67263	5.43584	5.35982	3.35932	3.65595	5.09678	5.59083	5.64162	2.59141	4.91044	4.33975	4.40214	5.18134	6.06323	4.16725	6.2444	6.23	6.21392	5.1871	7.11419	5.1	2.68032	9.32794	4.76925	6.3292	8.27546	8.22346	5.14485
927	Keap1	11.1407	11.9303	14.2258	14.8415	10.984	11.8256	16.9086	14.0625	19.5416	14.5701	10.6672	18.8498	17.8971	15.1507	18.2832	9.19365	13.2953	10.879	19.0814	17.7963	15.0581	19.4194	14.1262	13.7299	15.7462	11.8571	19.2233	23.0977	11.4893	15.333	18.5554	24.1203	13.4385	18.6777	19.2161	18.6949	18.1185	13.9953	16.3787	20.6588	20.1	14.9369	25.0404	28.5824	16.5891	17.4728	27.0815	30.7572
928	kuk	116.145	104.996	94.2721	113.059	114.002	120.995	113.267	121.604	119.914	112.893	125.648	120.802	107.2	120.506	123.817	93.3099	101.94	115.352	146.379	107.712	119.178	132.944	118.822	99.0648	114.127	91.2177	130.365	115.643	88.011	110.473	116.319	121.815	112.525	128.768	127.405	107.465	139.975	126.547	128.041	125.63	117.1	142.663	128.792	164.691	155.83	152.777	237.421	229.059
929	GckIII	57.8876	48.9987	48.8982	64.3942	56.2917	60.3452	58.1813	64.5652	72.2147	60.2067	64.0062	70.1776	72.8774	62.9588	78.5372	39.5058	55.5877	53.9949	72.5427	58.9281	57.5861	76.8256	60.2122	48.1009	50.3574	33.6078	63.5286	81.1462	36.0474	46.6009	37.2601	56.2071	22.6484	35.4207	47.4835	37.1281	32.2361	34.0045	28.3334	28.6405	18.1	14.9369	20.8005	11.3062	16.5891	21.1518	7.35309	5.14485
930	cal1	44.9676	48.0523	42.0494	43.0812	44.9015	38.9157	47.031	43.1758	38.305	44.2525	43.8783	45.5684	43.0037	45.2521	43.597	44.0526	44.4225	35.7536	47.1181	51.0365	51.1336	44.8106	45.4346	52.2491	48.4609	40.0742	49.1388	52.4683	52.0636	49.0061	48.7324	49.7539	47.7375	48.0352	49.7205	57.6634	48.2112	51.7904	54.7864	51.618	46.1	54.2868	43.7457	43.0571	44.4373	47.3133	26.5013	28.4288
931	cher	22.8862	19.975	18.0783	25.6756	21.868	20.3165	23.3991	21.7864	17.2809	24.2169	22.7439	18.1467	28.0669	16.036	14.7178	17.5295	16.002	16.6831	23.7832	16.1223	20.0441	21.8113	18.8851	19.9522	21.1986	16.56	23.9567	22.5436	11.1334	16.9365	23.0445	23.224	21.0605	19.8245	22.6733	15.1376	22.7624	21.2208	22.7376	22.8357	15.1	16.8721	20.8005	19.0105	18.4212	18.6992	16.0568	12.13
932	m-cup	11.6105	14.1387	14.2258	15.3743	12.7558	12.6342	12.9145	17.6274	9.1426	13.457	11.1704	12.7561	10.9054	11.6094	11.1525	11.4671	10.9269	9.22068	14.0313	13.2526	12.4184	10.4037	11.371	14.9151	11.7161	10.0936	14.8685	12.5687	13.2689	13.1951	11.3229	11.5724	16.6143	13.1732	15.5556	15.1376	16.8182	14.5511	16.1244	15.0959	17.1	15.5819	16.5606	17.6097	16.5891	15.6334	24.1803	15.6226
933	Det	15.3691	19.8172	23.215	18.3937	21.6148	13.8472	16.9086	16.142	24.515	13.2715	18.2151	18.1467	13.7656	11.6094	12.5786	13.7405	15.6636	15.0247	18.0365	13.2526	18.2844	18.8674	13.8757	15.5077	13.1385	16.266	14.1111	13.3999	20.7431	12.6606	13.5674	11.7516	17.5671	21.8887	11.6917	12.0654	10.6882	10.3825	12.5634	15.5796	22.1	18.1623	20.8005	19.7109	15.8562	17.2685	22.4395	21.4436
934	Smug	2.44909	2.62381	1.81222	2.05369	2.63116	3.33464	1.76422	1.2883	3.9431	1.76963	3.11919	3.38122	3.59586	0.985335	2.95226	5.40463	3.82174	3.41661	3.58282	1.77397	2.44637	2.67592	1.10187	1.87781	2.47063	2.1575	2.37207	2.59373	0.455915	1.97073	1.59638	1.89256	0.735167	0.788065	1.7269	1.23186	1.95758	1.48953	2.13484	1.06747	0.1	0.745081	0.598807	0.566925	1.5657	1.32632	0.1	0.1
935	CG5292	12.0804	14.7696	8.6611	12.1774	15.0338	18.2949	15.4108	20.3011	23.3847	14.5701	16.454	21.6623	22.6642	14.2654	16.5005	6.92024	13.6336	18.3414	18.7331	16.8397	14.7648	22.7313	18.8851	9.28535	8.87133	11.2693	13.9218	22.405	9.70971	8.91913	15.5626	11.0346	5.18134	13.6319	9.45468	12.5505	13.103	10.9383	6.71324	7.35606	3.1	6.55081	9.82675	8.73811	3.76424	6.43598	7.35309	7.86131
936	CG31262	8.55672	9.72201	7.80499	9.69085	7.94659	6.56929	9.08678	8.41809	8.01227	6.03646	7.64798	7.59994	7.72733	6.29734	7.58719	8.43584	8.22015	6.73322	8.63292	8.70899	5.96593	7.82776	7.11309	6.91494	9.34546	5.97856	5.4015	6.88849	8.28605	7.04841	7.08311	9.42131	7.40442	8.35678	8.43787	8.50813	7.90182	8.15926	8.49372	8.56541	5.1	6.55081	7.83152	9.90543	7.7949	13.7939	7.64322	10.1897
937	Brf	5.97272	6.40951	6.52082	6.31629	5.66855	7.78228	5.09266	5.44734	5.75162	6.77852	4.12559	6.42807	5.50269	4.52667	6.16106	3.13122	5.51344	3.41661	5.32423	4.4045	8.60559	6.35581	4.60842	5.13713	8.63427	7.15428	6.72687	8.82806	6.86239	6.24667	5.83613	8.16652	4.54617	6.75129	7.82778	7.69966	6.04424	7.60344	6.20453	7.35606	3.1	3.97049	3.34225	5.93656	4.86351	6.43598	4.45186	4.36872
938	lute	32.9872	43.6356	33.0602	27.6293	33.5113	33.6594	36.5464	38.4226	36.4965	30.3389	29.0339	27.0529	29.3381	31.9721	38.249	27.3809	42.3925	27.462	41.3714	40.9927	22.3905	32.851	32.9113	40.9896	28.7846	33.6078	27.7435	34.0424	42.098	30.0316	28.0325	26.4506	34.0814	34.7326	33.6548	31.1454	33.7221	32.8928	30.1139	29.3661	35.1	34.2893	42.748	39.0882	32.3453	38.9334	47.9704	51.3246
939	sds22	8.0869	12.0881	9.51721	11.9998	8.45282	9.80393	11.4167	6.63564	8.69047	8.81918	6.38998	7.59994	8.99855	6.29734	7.58719	2.37341	9.91185	4.24576	8.28463	10.1438	10.952	6.7238	12.1224	6.61864	7.44895	3.92107	10.8923	7.30411	10.4215	9.45363	12.0711	11.3931	13.4385	10.421	9.25132	7.37627	10.6882	8.43716	11.0373	11.9516	13.1	10.4213	8.57973	8.73811	6.69563	10.3193	7.06297	5.92098
940	CREG	2.684	0.730951	2.24027	0.988042	0.859348	0.50433	1.76422	0.694149	1.45639	1.3986	0.603198	1.50624	1.05342	0.1	1.1696	0.857804	0.77668	0.929153	0.622423	1.53483	0.979889	1.20397	1.85327	0.988905	2.23357	0.687856	1.80405	2.03957	0.455915	1.70348	1.09759	0.99628	1.37033	1.24677	1.52354	0.908474	1.02879	0.655811	0.60871	0.825606	3.1	0.745081	2.34463	1.26731	0.466424	1.93948	2.42099	2.42839
941	Sur-8	15.3691	16.5047	15.51	17.8608	15.7932	16.6775	14.4123	15.5479	13.2118	19.0225	17.2087	14.3968	15.3547	12.4947	17.9266	10.7093	19.047	13.3664	16.9917	15.8832	16.2313	13.3476	16.1299	19.0633	16.2203	18.9114	15.4365	13.3999	17.8958	18.8073	16.3108	18.2049	19.155	16.1548	14.9455	13.6824	14.7748	18.1638	16.3787	14.6121	24.1	18.8073	23.0451	18.3101	9.99344	15.6334	29.9827	18.3391
942	CG5823	146.683	150.424	152.916	153.198	202.593	124.634	147.55	162.006	176.883	144.801	155.085	157.13	159.32	155.919	170.166	157.723	130.022	146.031	165.012	169.41	172.558	165.511	191.958	163.659	155.85	153.237	179.783	166.072	155.279	172.474	188.644	194.593	177.629	191.611	197.565	173.275	182.328	180.461	182.981	169.166	165.1	194.914	188.4	200.878	199.435	168.923	165.471	176.67
943	P5cr-2	0.1	0.1	0.1	0.1	0.1	0.1	0.1	0.1	0.1	0.285515	0.1	0.1	0.1	0.985335	0.1	0.1	0.1	0.1	0.1	0.1	0.1	0.1	0.1	0.1	0.1	0.1	0.1	0.1	0.1	0.1	0.349397	0.1	0.1	0.1	0.303363	0.1	0.1	0.1	0.1	0.1	0.1	0.1	0.1	0.1	0.1	0.1	0.1	0.1
944	l(3)07882	17.4833	14.9274	12.9416	19.1041	12.2496	20.7208	22.2341	13.1713	17.0549	21.6197	10.9188	13.928	19.4861	15.1507	14.0048	16.7717	15.3253	13.3664	14.5537	12.0569	17.9911	16.4755	15.3785	16.6929	20.2504	15.6782	16.7618	21.1582	14.6925	18.54	17.059	23.7618	16.9319	12.2558	20.6396	17.4013	21.6479	17.0522	19.1766	22.8357	15.1	18.8073	14.316	21.3451	15.4898	25.4439	26.5013	21.0555
945	SF1	241.586	227.873	204.282	234.188	254.481	261.297	239.748	247.563	236.79	255.739	268.808	271.504	213.983	235.599	291.031	236.535	236.938	222.313	233.449	261.957	216.553	253.46	196.216	236.253	261.581	215.843	249.27	221.488	179.837	311.977	199.119	232.954	251.309	227.161	238.238	233.264	173.598	253.272	242.755	238.583	83.1	230.394	158.222	217.687	231.68	245.977	280.94	240.312
946	Prx3	41.6789	51.838	54.891	45.7453	51.4825	49.024	48.1959	50.3056	60.0072	45.9221	40.3559	49.7871	51.9023	39.0547	34.6837	33.4434	42.3925	39.0702	43.8094	34.2968	42.9213	42.6027	40.4253	45.7305	53.9133	49.186	41.7546	49.8361	42.8098	34.842	38.2577	44.3762	51.8661	45.5123	38.3322	49.2552	50.6261	43.7311	42.5773	48.4737	50.1	43.3204	50.9784	47.4929	47.7351	49.1527	50.8717	42.3991
947	Hmx	0.1	0.1	0.1	0.1	0.1	0.1	0.1	0.1	0.1	0.1	0.1	0.1	0.1	0.1	0.1	0.1	0.1	0.1	0.1	0.1	0.1	0.1	0.1	0.1	0.1	0.1	0.1	0.1	0.1	0.1	0.1	0.1	0.1	0.1	0.1	0.1	0.1	0.1	0.1	0.1	0.1	0.1	0.1	0.1	0.1	0.1	0.1	0.1
948	sll	17.7182	18.7131	16.7941	16.7952	16.0463	13.0386	17.5743	16.7362	13.2118	17.3529	12.4284	14.1624	10.2698	16.036	17.2136	11.4671	17.3553	10.879	15.2503	17.7963	18.2844	13.8996	14.8776	16.9892	19.065	20.0871	13.9218	13.1228	14.3366	14.7986	17.5578	16.5916	14.7088	20.0539	15.7589	16.4312	13.6603	17.0522	19.1766	13.6446	18.1	13.0016	16.5606	18.777	11.8256	18.086	13.4457	14.0704
949	CG14322	9.02654	10.6684	7.80499	10.5789	3.89674	7.78228	8.92036	6.93272	6.42982	8.26264	9.91237	7.36557	5.50269	6.29734	8.30025	6.16243	9.57351	3.41661	9.8519	10.8612	9.19218	5.06785	6.61216	10.7669	6.97483	12.445	8.62026	10.4905	15.7603	5.44493	10.3253	6.37396	5.8165	5.60452	8.64123	12.8739	8.83061	5.3802	6.71324	6.14672	1.1	2.03524	2.84344	7.33734	4.13066	5.41405	2.13087	2.81646
950	CG7523	37.9203	35.7488	34.3444	39.7067	39.5861	32.0421	35.3814	35.4519	40.1135	36.8319	26.7695	31.0373	26.16	20.4627	26.84	34.2012	20.4004	30.7786	39.4559	33.1011	22.9771	34.6909	26.3991	43.9527	42.0602	40.3682	32.0983	45.9569	33.9119	38.5835	37.2601	24.1203	43.2914	32.439	40.9759	38.0983	32.7933	27.6126	28.3334	38.0734	27.1	36.8696	29.779	27.1817	44.0709	43.0212	46.2297	51.7127
951	Mps1	20.772	29.597	24.4991	30.1158	30.2208	22.3382	27.3932	28.3221	25.8714	34.0492	26.7695	28.9279	27.7491	29.3161	23.9877	24.3497	21.4154	19.1705	31.0971	31.4272	23.2704	31.931	29.9056	28.8413	36.1336	26.8475	26.4181	34.0424	26.0818	30.0316	32.2722	31.6491	27.7298	27.8519	30.6044	28.5583	25.7345	26.501	32.9118	27.1893	22.1	29.7737	27.7838	30.6836	27.9482	33.0062	23.6	22.9959
952	alt	273.769	243.49	230.822	262.96	271.693	267.362	255.225	262.714	246.285	281.526	279.124	320.957	234.005	271.898	320.266	284.276	265.358	294.449	276.636	261.479	250.868	263.212	280.373	312.698	319.898	301.67	228.064	198.629	319.356	337.632	262.964	291.212	355.794	263.629	320.396	247.655	251.058	275.226	328.727	290.342	374.1	364.571	307.864	332.084	384.845	299.526	407.144	430.076
953	CG7655	2.91891	5.77856	3.95249	2.76412	5.92167	2.52598	3.76128	3.07075	3.9431	3.81029	1.6096	3.38122	3.59586	5.41201	4.02186	0.857804	5.1751	3.41661	4.10525	2.01311	4.20615	2.85991	3.60655	3.35932	3.41888	4.50892	1.80405	4.11768	1.52366	3.30696	4.33975	2.9681	3.911	2.85226	2.33699	2.68712	3.44364	2.32324	1.88049	2.51869	1.1	2.68032	3.59165	3.60194	4.49709	3.37018	5.0321	4.75678
954	CG31251	5.26799	4.51666	3.09638	5.42825	5.41543	4.95196	5.25908	2.17952	2.36065	6.22198	3.37079	5.02184	7.09172	3.64134	5.09146	5.40463	3.4834	1.75831	3.23454	1.29569	6.25922	4.14787	2.85514	3.06302	2.23357	5.39071	4.07612	4.67184	2.94732	1.70348	1.59638	1.53405	1.37033	2.39355	1.52354	1.39356	2.14333	1.21162	3.40662	2.27682	1.1	1.39016	1.59642	0.800388	0.832848	1.12193	1.26049	0.1
955	CG31360	10.436	11.6149	6.94888	11.4669	6.68101	7.37795	13.5802	9.30931	13.2118	10.4888	10.164	12.2874	8.36294	6.29734	10.0829	11.4671	9.57351	6.73322	12.2899	10.383	8.60559	9.48371	8.86637	8.69275	8.87133	10.3875	7.67357	7.85827	6.15056	9.98812	10.8241	7.4495	11.533	13.6319	5.99752	9.3166	7.90182	9.54878	8.23937	6.14672	8.1	13.0016	11.822	10.1389	12.5584	5.82282	10.5445	12.13
956	CG31249	12.7851	9.56427	7.37693	11.1117	9.21217	4.95196	13.5802	10.2005	10.499	12.9005	10.6672	10.8812	7.09172	8.95335	5.09146	9.95145	8.22015	5.07492	9.50362	8.94813	12.1251	9.48371	14.3767	9.87796	12.4273	7.74213	8.8096	9.6593	8.64196	10.2554	12.3204	7.62875	5.18134	8.12742	8.03114	7.86135	7.34455	6.76973	5.44146	5.17924	6.1	5.26065	4.09046	2.43463	3.39781	4.5965	0.680247	0.1
957	osa	63.0556	62.8797	70.301	83.7535	73.5036	64.3885	81.6467	71.3979	63.6243	74.8624	69.793	76.9744	65.2501	75.3535	75.6849	75.8804	73.5197	63.1156	76.7221	75.1895	73.1308	81.9775	68.9786	71.5087	79.9902	65.0581	88.5214	98.4638	82.3164	90.6966	79.6576	94.0302	82.9893	75.099	96.2905	103.908	100.038	109.317	98.0268	102.894	88.1	94.9269	92.8782	91.6173	92.8052	105.563	119.051	108.37
958	Pxt	273.299	297.436	361.378	346.081	365.346	271.81	202.635	278.756	262.109	226.613	346.804	375.566	275.637	224.975	329.18	447.204	196.675	398.093	194.267	362.156	238.257	275.539	307.424	435.96	323.691	332.827	206.101	268.592	342.134	335.494	338.781	257.512	292.594	212.253	255.32	273.364	260.161	268.557	336.103	196.981	197.1	328.446	234.041	239.633	375.684	334.476	226.977	293.865
959	Lgr1	0.334909	0.730951	0.1	0.277608	0.353116	0.1	0.765688	0.694149	0.55213	0.471029	0.854798	1.03749	0.417805	0.1	0.1	0.1	0.1	1.75831	0.274141	0.339139	0.1	0.283994	0.350468	0.396302	0.574126	0.393928	0.478678	1.06978	0.1	0.1	0.1	0.279256	0.417584	0.55871	1.11681	0.585084	0.471515	1.21162	0.354355	0.341869	0.1	0.745081	0.1	0.1	0.466424	0.1	0.680247	0.488065
960	CG14321	0.1	0.1	0.1	0.1	0.1	0.1	0.1	0.1	0.1	0.1	0.1	0.1	0.1	0.1	0.1	0.1	0.1	0.1	0.1	0.1	0.1	0.1	0.1	0.1	0.1	0.1	0.1	0.1	0.1	0.1	0.1	0.1	0.1	0.1	0.1	0.1	0.1	0.1	0.1	0.1	0.1	0.1	0.1	0.1	0.1	0.1	0.1	0.1
961	pasi1	56.0083	60.8291	64.7363	65.9927	47.9389	70.0492	61.5097	67.833	69.2759	58.3516	47.6523	55.1777	43.6393	46.1374	47.1623	60.7243	64.7229	47.3617	51.9941	45.0581	27.3766	60.0821	47.1879	57.5825	49.172	53.301	45.9201	53.4381	68.7916	37.5145	48.483	43.1214	52.1837	51.0168	36.9086	39.7152	53.5982	40.9521	53.2602	45.5713	63.1	52.9966	56.4652	34.8859	51.0329	63.4598	62.7667	57.1456
962	CG7379	124.367	152.79	166.185	133.306	142.604	129.89	140.893	114.771	161.51	112.707	147.789	125.49	125.633	113.423	139.861	120.591	133.406	135.252	100.928	122.061	130.324	156.679	134.852	148.547	127.64	133.837	127.147	152.079	131.789	142.81	139.263	148.165	142.06	138.401	130.252	133.498	157.437	131.549	165.431	153.445	129.1	196.205	131.037	149.516	146.303	147.258	178.816	117.296
963	CG17806	9.02654	9.87975	7.80499	9.69085	10.984	8.59094	11.5831	9.60639	12.0814	10.1178	11.6736	10.178	11.8588	1.87067	10.0829	7.67804	6.8668	8.39153	13.1606	7.27416	7.13911	11.5076	7.36356	8.69275	7.68602	8.62392	8.05224	11.3218	10.4215	5.97942	9.32769	8.70429	4.86375	11.109	12.7085	10.2868	10.3167	7.60344	10.0199	8.80727	9.1	8.48605	12.0714	12.707	12.192	15.0202	9.09384	12.13
964	Nnk	16.5436	14.9274	14.6539	15.9071	15.7932	15.0602	17.4079	11.0918	12.5336	15.8687	11.9252	12.9905	12.1766	10.724	14.7178	6.92024	12.2802	12.5373	17.1658	12.7743	16.8179	14.2676	11.6215	18.767	13.1385	15.0903	15.6258	15.8936	16.4721	13.4623	14.0662	13.1857	10.5803	13.1732	14.9455	14.1674	15.5179	13.7174	11.8003	14.3703	17.1	16.8721	12.0714	12.2401	11.4591	13.9983	5.90247	2.81646
965	Odj	18.4229	23.9184	23.215	26.386	18.8306	15.8689	26.0618	21.4894	22.7065	19.9501	24.2535	19.0842	25.2066	19.5774	19.7093	25.8653	18.7087	21.658	26.7436	25.2096	25.9101	23.8353	29.9056	20.8411	28.0734	20.675	24.7141	28.9164	18.9635	23.0832	26.7855	30.5735	23.6012	29.4574	26.7405	27.2647	31.6788	31.5033	27.5704	24.5287	26.1	22.6778	31.7743	34.8859	24.6504	31.7799	30.2729	34.2497
966	Alg1	13.2549	18.8708	15.51	17.328	12.5027	14.2516	19.0721	12.5771	9.36866	14.1991	13.6864	9.47492	16.3081	22.2334	10.796	10.7093	18.3703	12.5373	13.8571	13.7309	17.4045	10.9557	11.1206	19.6559	15.035	12.7389	12.5964	16.1707	13.6248	14.2641	15.3132	11.3931	12.1682	12.0265	10.6749	12.3888	8.64485	8.43716	14.3439	18.7239	3.1	12.3565	7.83152	5.23618	9.2606	8.27546	6.1926	4.75678
967	tinc	0.334909	0.257738	0.95611	0.988042	0.1	0.908661	0.266422	0.397075	0.326065	0.471029	0.603198	0.334373	0.1	0.1	0.1	0.1	0.1	0.1	0.448282	0.1	0.1	0.1	0.600935	0.1	0.574126	0.1	0.478678	0.1	0.455915	0.1	0.1	0.1	0.1	0.329355	0.303363	0.585084	0.84303	0.377905	0.354355	0.1	0.1	0.1	1.09761	0.566925	0.1	0.508773	0.1	0.1
968	cpo	0.569818	0.257738	0.528055	0.988042	0.859348	0.908661	1.26495	0.1	0.1	0.471029	0.351599	0.334373	0.1	0.985335	0.456533	1.61561	1.11502	0.1	0.448282	0.817416	1.56648	0.467989	0.851403	0.692604	1.28532	0.981785	0.478678	0.931243	6.86239	0.367246	0.848191	0.279256	1.37033	0.329355	0.303363	2.68712	1.02879	1.48953	0.60871	0.341869	0.1	0.1	0.598807	0.333463	0.1	0.304386	0.390124	0.488065
969	DNaseII	0.1	0.1	0.1	0.1	0.1	0.1	0.1	0.1	0.1	0.1	0.1	0.1	0.1	0.1	0.1	0.1	0.1	0.1	0.1	0.1	0.1	0.1	0.350468	0.1	0.1	0.1	0.1	0.1	0.455915	0.1	0.1	0.279256	0.1	0.1	0.1	0.261695	0.1	0.1	0.1	0.1	0.1	0.1	0.1	0.333463	0.466424	0.1	0.390124	0.876131
970	CG7785	20.0673	25.4958	18.0783	16.0847	13.262	14.2516	20.5699	22.3806	18.8634	20.6921	16.7056	16.9749	17.2615	16.036	20.4224	12.9827	17.017	21.658	22.3901	23.2964	13.8849	18.3154	21.3897	17.5818	20.7245	18.0296	21.6847	16.8634	15.4044	20.1435	19.8024	22.8655	22.3309	20.5126	20.0295	18.8566	16.4467	17.3301	14.8526	18.7239	24.1	20.7426	21.5487	22.0455	17.3219	18.086	20.4087	18.3391
971	htl	0.1	0.1	0.528055	0.455217	0.1	1.31299	0.1	0.397075	0.55213	0.1	0.603198	0.334373	0.1	0.985335	0.1	0.1	0.43834	0.1	0.1	0.578277	0.1	0.1	0.1	0.1	0.574126	0.981785	0.289339	0.515622	0.1	0.367246	0.349397	0.279256	0.417584	0.1	0.303363	0.585084	0.1	0.377905	0.354355	0.341869	0.1	0.1	0.349404	0.1	0.1	0.1	0.390124	0.876131
972	bard	0.1	0.730951	0.528055	0.1	0.606232	0.1	0.599266	0.1	0.55213	0.471029	0.1	0.334373	0.417805	0.1	0.456533	3.88902	0.43834	0.1	0.274141	0.339139	0.979889	0.283994	0.600935	0.396302	0.574126	1.56964	0.289339	0.1	2.23549	0.901739	4.33975	2.07182	6.45167	8.35678	5.79415	5.75932	4.74394	4.54649	3.66097	4.45364	5.1	23.968	26.038	32.0844	25.0168	17.2685	90.0384	124.281
973	CG7218	15.1342	16.978	7.37693	13.243	16.5525	9.80393	15.7437	11.6859	9.82079	13.2715	12.4284	11.8187	12.8122	13.38	15.4309	16.7717	9.57351	14.1956	11.0709	13.7309	10.952	11.8756	11.872	16.6929	17.8797	14.7964	12.407	10.4905	16.1162	17.7383	13.8168	13.9027	22.6484	16.1548	16.7757	12.0654	13.8461	14.2732	15.6157	15.8215	6.1	16.227	14.0666	14.1078	12.192	17.2685	10.5445	12.9062
974	Cbp20	19.5974	21.8678	17.2222	19.1041	18.5775	11.4213	18.0736	12.2801	20.4458	17.1673	15.9508	21.8967	15.9903	8.06801	11.509	21.3185	13.6336	10.879	16.8175	17.5571	10.6587	18.3154	20.1374	14.0262	15.9832	12.445	15.2471	14.7853	12.2011	17.471	18.5554	15.8745	9.62751	24.1823	15.9623	14.3291	15.8894	13.9953	13.0721	15.0959	16.1	11.7115	22.7957	19.7109	20.2533	15.0202	26.2111	21.0555
975	wrd	45.2025	45.844	34.3444	49.1199	37.308	49.4283	50.6923	44.3641	41.2438	47.4062	39.6011	43.459	36.6476	30.2014	37.8925	49.3573	41.0391	24.9746	42.9387	41.471	44.681	41.6827	40.4253	51.3602	46.0902	45.6589	47.2454	49.559	42.4539	55.6873	47.236	47.6028	44.8793	48.7232	59.4819	43.5959	44.4961	54.2915	61.3996	65.4046	30.1	57.5122	53.4724	51.2283	37.8417	53.0361	53.7729	42.0111
976	cdm	38.1552	45.3708	37.3408	44.1469	37.308	36.4897	47.3638	41.0963	31.523	40.3567	35.5755	38.0684	34.1052	29.3161	44.3101	40.2636	44.4225	34.0953	38.7593	45.7755	43.5078	34.3229	41.1767	47.212	42.0602	48.8921	37.5891	37.6445	35.3356	36.7128	41.9987	40.7911	37.8924	42.0719	41.9927	42.6257	42.4527	41.7858	41.8143	46.5388	34.1	38.1598	45.7409	50.2944	39.3073	48.1308	56.0939	54.0411
977	CG7208	41.9138	49.3142	34.3444	35.7993	35.7893	36.4897	50.193	42.2846	27.2278	41.6553	29.7887	37.131	36.012	35.5134	37.8925	22.8341	42.3925	29.1203	39.9783	39.5579	34.4157	36.5309	37.6701	26.1746	31.6294	23.3203	29.6369	25.4529	24.6581	28.9626	29.7782	28.4225	48.0551	40.2371	28.5708	29.5285	29.6355	21.2208	31.3857	36.3803	26.1	23.3229	26.2874	23.6797	23.9175	20.5386	12.5753	10.5778
978	Arp5	2.91891	4.35892	2.24027	4.54021	4.14985	4.1433	2.26349	3.6649	2.58671	4.73786	1.86119	3.14685	1.37122	2.756	4.73493	5.40463	3.4834	0.1	4.10525	4.64363	3.61956	2.12394	3.35608	3.65562	3.41888	3.33321	4.4548	4.94892	5.43873	2.50522	4.58914	2.60958	3.59342	4.91645	5.59079	4.14237	4.00091	3.43486	4.93275	4.69551	0.1	2.68032	3.09284	2.66809	3.39781	4.39212	4.45186	0.488065
979	CG12321	12.7851	12.719	8.6611	8.6252	13.5151	9.80393	14.9116	13.7654	13.4378	9.93227	10.4156	13.928	13.13	3.64134	9.36985	6.92024	9.57351	11.7081	12.6382	11.3395	5.37933	10.5877	6.86263	5.43343	4.84126	7.15428	12.5964	9.24368	7.57422	3.5742	3.59156	5.11917	2.95825	3.99903	2.33699	2.68712	3.44364	1.76743	3.66097	2.03495	0.1	1.39016	0.848211	1.50078	0.1	2.96141	0.970371	0.876131
980	MED17	16.7785	17.6089	16.7941	15.7295	13.262	18.6992	16.2429	17.9245	19.5416	20.5066	14.6928	14.6311	19.4861	14.2654	20.4224	13.7405	12.9569	13.3664	17.8624	21.8616	15.6447	17.2115	14.6271	8.10015	11.242	11.5632	17.3299	21.4352	8.28605	12.3933	9.57708	9.95908	9.30992	6.29258	8.43787	9.15491	10.5024	6.49182	4.42404	4.45364	2.1	3.32541	5.33748	2.43463	1.93212	3.37018	1.26049	0.876131
981	Ssdp	72.4519	75.1832	80.5743	88.3713	82.8689	73.6881	88.1372	64.8623	77.4142	86.9208	73.3154	77.6775	64.9323	85.9775	68.5543	76.6382	89.76	73.0654	72.7169	70.885	85.4492	81.4255	70.4814	73.2865	87.3392	82.106	80.1905	110.24	99.7562	93.6363	64.195	84.5296	86.4827	88.8603	88.3594	120.239	104.124	91.8088	99.5529	92.252	65.1	102.668	74.1729	91.6173	79.614	96.5704	109.187	103.325
982	CG7985	3.85854	2.62381	1.81222	5.07303	3.64362	2.93031	4.42697	3.96197	1.90852	4.36683	4.37719	2.6781	4.86708	7.18268	5.09146	3.13122	3.82174	0.1	7.23979	6.55674	6.84581	3.96388	4.35795	2.47041	2.94476	5.09678	7.48423	5.36454	3.30324	6.51392	4.09035	5.83619	5.18134	3.54032	9.65805	4.95084	5.85848	8.99297	4.16968	5.17924	1.1	2.68032	4.33986	11.3062	5.59636	5.20966	7.64322	5.92098
983	CG7183	8.32181	7.51368	3.95249	8.98042	6.17478	6.16496	10.751	6.63564	8.01227	9.19021	6.38998	6.1937	6.1383	8.06801	8.65679	5.40463	7.88181	10.879	5.67252	6.55674	8.019	10.2197	8.86637	9.87796	8.16014	5.39071	9.18828	8.82806	4.37098	8.38464	5.83613	11.5724	7.08684	7.66871	6.81097	8.83152	9.94515	6.21392	6.20453	7.8398	8.1	6.55081	9.82675	10.3724	6.69563	8.47984	9.09384	7.86131
984	CG7988	2.21418	2.15059	2.24027	3.11934	1.6187	2.52598	1.43138	2.4766	1.68245	1.02757	0.854798	2.44373	1.37122	1.87067	1.52613	0.1	1.11502	0.929153	1.14485	1.05655	0.393296	2.49193	1.10187	1.87781	1.9965	3.03928	0.857357	2.45519	1.52366	1.43623	1.34698	0.458512	1.37033	0.788065	1.11681	0.585084	1.02879	0.933716	0.863066	1.06747	2.1	2.68032	1.09761	1.03385	1.19927	1.12193	1.84074	0.488065
985	mTerf5	14.4294	14.1387	13.3697	12.8878	12.2496	10.2083	12.5816	14.0625	13.6639	11.7874	10.9188	13.4593	12.1766	11.6094	10.796	8.43584	9.57351	7.56237	13.5089	11.8178	15.3514	12.4276	9.11684	12.5447	10.0566	8.32999	12.0284	13.5384	7.57422	10.5226	9.82648	11.7516	11.533	9.7329	10.0648	9.3166	9.01636	11.2162	10.2742	12.1934	5.1	6.55081	9.82675	10.6058	7.06205	7.6623	3.58148	3.59259
986	Non3	7.14727	9.72201	6.09277	10.2237	10.2246	10.2083	8.92036	7.82394	10.9511	6.40749	9.66077	9.94367	4.86708	8.95335	10.0829	7.67804	6.8668	3.41661	10.7226	7.75244	6.25922	9.48371	10.3692	8.98905	9.34546	8.91785	9.56696	12.5687	6.86239	9.72087	7.08311	10.3176	8.99234	9.50355	8.64123	10.7719	9.75939	6.21392	7.98501	8.56541	4.1	7.19589	11.3232	11.7731	11.4591	8.68423	11.4148	7.86131
987	CG7168	3.85854	4.35892	2.24027	4.3626	6.17478	0.908661	3.42844	3.07075	3.03884	2.88272	4.62879	1.74061	2.64244	6.29734	1.52613	2.37341	2.46838	2.58746	2.71212	3.2088	1.27319	2.67592	1.60281	3.65562	4.84126	1.27571	3.88678	2.17811	3.65915	4.1087	3.34216	2.43033	3.27584	4.22839	1.7269	3.49559	2.32909	2.60115	4.16968	4.21177	0.1	3.32541	3.84106	4.76925	4.13066	3.98334	2.71111	5.53291
988	Mdh2	299.844	324.409	304.875	308.073	316.495	331.247	312.807	402.636	368.812	296.181	402.659	415.175	394.814	336.527	312.423	306.253	289.719	482.667	323.654	428.636	330.352	353.001	414.373	299.365	305.437	291.383	300.581	304.751	332.169	254.519	300.873	297.844	244.639	288.17	241.085	251.697	239.17	231.317	207.4	169.166	108.1	97.5072	177.426	126.17	157.662	143.784	35.205	42.7872
989	CG7156	20.772	22.341	17.2222	24.0771	18.3243	14.2516	23.7319	31.2928	16.1506	20.3211	19.4731	25.1779	22.0286	20.4627	17.2136	16.7717	21.4154	22.4871	30.4006	20.4268	17.4045	19.4194	22.3916	23.5078	19.065	26.2596	22.2527	20.1884	15.4044	22.816	19.553	24.8373	21.0605	26.2465	19.4195	24.8393	23.6912	25.9452	18.4136	21.3844	20.1	14.9369	21.0499	29.7497	25.0168	28.5097	29.4025	33.8617
990	14-3-3epsilon	535.457	466.215	643.894	494.739	608.084	665.223	488.548	626.333	600.981	534.567	588.591	623.532	721.518	839.397	717.444	729.865	715.35	928.751	507.025	587.185	670.869	570.482	567.91	606.037	597.025	720.224	565.656	474.879	780.622	665.009	617.607	552.746	624.152	584.267	613.238	567.972	597.125	762.95	676.176	619.042	1270.1	845.801	628.597	652.394	758.597	617.96	701.329	863.933
991	CG12320	0.804727	1.04643	0.95611	2.05369	1.11246	0.50433	2.09706	1.2883	0.326065	1.02757	0.603198	1.03749	0.735611	0.985335	2.2392	1.61561	0.77668	0.929153	0.796565	1.05655	0.979889	1.93994	1.10187	0.396302	0.811189	1.27571	0.289339	2.03957	0.455915	0.367246	1.59638	0.637768	0.735167	0.329355	0.506725	0.42339	0.84303	0.655811	0.60871	0.583737	1.1	1.39016	0.848211	1.26731	1.5657	1.12193	0.1	0.488065
992	Polr2D	4.09345	3.88571	1.38416	3.65217	4.14985	0.50433	2.92917	4.55612	5.29949	2.32617	3.87399	2.6781	4.23147	0.985335	1.88266	0.1	2.13004	0.929153	4.45353	3.2088	2.44637	1.75595	2.85514	3.35932	3.18182	1.56964	3.12943	2.59373	1.87958	1.16899	2.84337	1.89256	2.64067	5.83387	1.7269	4.30406	2.51485	2.32324	1.88049	2.03495	2.1	1.39016	4.58927	2.66809	3.03139	4.39212	3.87161	2.81646
993	Vps39	8.32181	7.67142	8.23304	9.51324	8.45282	9.3996	9.58605	7.82394	11.6293	7.52058	9.66077	9.47492	9.95197	10.724	8.65679	3.88902	7.88181	10.0498	11.245	7.75244	12.1251	9.6677	8.6159	7.80385	7.21189	8.03606	8.8096	13.8155	5.79464	11.3244	9.57708	10.6761	10.8978	9.50355	15.7589	9.3166	11.8027	13.9953	10.2742	10.9841	7.1	11.0664	7.83152	10.3724	7.42848	11.3413	14.0259	9.0255
994	eIF1A	179.335	179.29	216.696	202.041	196.518	172.345	199.307	199.437	225.939	201.569	236.352	267.285	207.627	198.415	201.541	206.223	156.075	237.238	207.676	236.369	189.276	225.677	220.762	215.511	230.999	182.923	232.608	189.624	147.093	270.286	241.516	237.256	222.726	255.143	259.794	228.898	248.272	282.73	213.758	224.796	252.1	244.586	216.582	240.566	277.849	224.721	202.316	188.312
995	CG8064	2.91891	3.25476	3.95249	2.94173	3.64362	3.73897	3.09559	3.6649	3.9431	3.99581	2.36439	3.6156	2.00683	1.87067	1.88266	1.61561	1.11502	0.1	4.97595	3.92622	2.73967	2.85991	4.35795	3.65562	4.6042	3.92107	3.12943	4.39476	2.94732	3.5742	3.09276	4.22289	2.64067	2.85226	3.76053	3.1722	2.32909	2.87905	2.3892	5.42111	0.1	1.39016	3.34225	4.30233	2.66497	4.80089	3.58148	2.42839
996	CG7131	0.1	0.1	0.528055	0.1	0.1	0.1	0.1	0.397075	0.326065	0.1	0.1	0.1	0.1	0.985335	0.1	0.1	0.1	0.1	0.1	0.1	0.1	0.1	0.1	0.1	0.1	0.1	0.1	0.1	0.81183	0.1	0.598794	0.1	0.1	0.1	0.1	0.1	0.1	0.1	0.1	0.1	0.1	0.1	0.1	0.1	0.466424	0.1	0.1	0.1
997	l(3)05822	126.246	125.186	106.258	122.472	125.899	111.695	134.569	103.482	128.731	129.404	145.776	125.958	122.455	122.276	125.956	125.138	142.203	144.373	133.84	127.083	129.737	116.016	120.825	137.584	145.183	144.419	132.259	133.376	143.178	155.37	130.784	153.185	142.377	132.438	167.264	169.233	166.353	166.565	147.372	156.347	149.1	141.373	140.764	171.228	150.7	145.214	181.137	160.759
998	Dlc90F	175.107	187.65	176.031	167.407	174.497	165.471	177.839	192.307	199.489	171.701	194.838	213.38	176.164	158.575	187.993	191.824	154.383	193.293	192.004	209.585	156.134	189.062	199.472	199.511	171.734	182.042	192.847	147.369	206.887	174.879	219.071	184.375	184.934	218.905	199.395	209.495	190.687	216.866	169.501	160.459	219.1	194.269	224.813	225.625	217.756	191.61	216.242	248.074
999	Polr1E	10.2011	9.40653	10.8014	13.4206	11.9964	7.78228	11.2503	11.3888	14.7942	14.5701	8.90597	10.8812	13.4478	8.95335	9.36985	5.40463	10.9269	7.56237	13.1606	6.79588	10.0721	13.3476	12.3729	10.1743	10.7678	8.91785	9.7563	12.4301	8.28605	12.9278	10.3253	12.2894	11.8506	10.421	10.0648	13.0356	13.4745	12.8836	9.25679	11.7097	8.1	13.0016	11.822	10.1389	14.3905	13.5895	10.2543	10.5778
1000	PKD	0.334909	0.730951	1.38416	0.810433	0.1	0.1	0.432844	0.694149	0.1	0.471029	0.351599	0.334373	0.1	1.87067	0.1	0.857804	0.1	0.1	0.274141	0.1	0.1	0.1	0.1	0.396302	0.1	0.1	0.1	0.377081	2.59141	0.634493	0.349397	0.1	0.1	0.1	0.506725	0.585084	0.1	0.655811	0.1	0.583737	1.1	1.39016	0.1	0.1	0.1	0.508773	0.390124	0.1
1001	WRNexo	119.434	130.865	104.973	109.862	119.064	70.0492	103.947	81.7955	93.6909	96.9386	123.887	119.162	114.828	91.2895	95.2942	129.684	102.617	107.061	106.849	123.735	95.128	86.0253	113.061	117.139	103.222	107.384	102.532	84.0556	91.9261	85.3516	85.3938	84.5296	95.6927	92.3007	57.2449	66.0715	68.0873	45.1207	79.7132	62.0184	50.1	31.0639	42.9974	41.8898	43.338	47.1089	6.1926	7.08518
1002	Nup43	8.0869	7.67142	6.94888	6.31629	8.95906	6.56929	6.25761	7.52687	8.4644	7.52058	5.63518	6.1937	6.45611	7.18268	7.58719	3.88902	8.22015	4.24576	7.23979	4.64363	6.55252	8.01176	4.85889	4.24822	3.41888	4.50892	7.10555	6.19579	3.65915	3.03971	3.34216	5.11917	2.95825	2.6229	2.74371	2.20203	4.37242	2.87905	3.15226	3.72803	3.1	3.32541	1.34702	1.9677	0.466424	2.14386	0.390124	0.488065
1003	Vha100-2	139.636	121.716	103.261	119.453	114.002	101.991	127.246	134.378	106.577	134.969	131.435	117.287	123.726	104.57	123.817	84.2162	117.166	133.594	136.975	123.017	108.326	104.425	127.838	139.954	131.433	152.943	120.709	121.877	95.1293	128.646	134.026	145.656	158.257	159.502	154.452	138.187	129.016	138.219	133.382	126.839	96.1	155.565	163.958	163.524	163.159	138.878	108.606	133.206
1004	Vti1b	7.14727	9.09106	4.38055	7.91477	8.45282	6.16496	5.4255	10.2005	9.1426	8.26264	6.64158	10.178	4.86708	5.41201	5.44799	3.88902	9.23517	3.41661	9.67776	5.60019	3.91285	7.09178	7.61403	5.72973	6.26364	6.86035	6.72687	7.30411	5.08281	5.71218	7.08311	6.19471	4.54617	8.81549	3.76053	6.72949	6.23	4.82439	6.20453	4.93737	2.1	7.19589	6.5845	5.46964	9.2606	5.82282	5.61235	5.53291
1005	Wdr37	13.02	10.1952	6.94888	9.69085	9.7184	11.8256	11.916	9.60639	13.2118	10.4888	11.422	9.7093	11.8588	10.724	14.3613	5.40463	12.9569	7.56237	12.2899	9.90468	8.019	15.1875	8.6159	6.91494	7.21189	5.68464	8.8096	13.5384	2.94732	6.51392	8.82889	6.37396	3.59342	3.76968	5.99752	5.11254	3.25788	2.60115	3.91533	4.21177	2.1	1.39016	2.09523	1.50078	3.03139	2.55264	0.970371	0.876131
1006	koko	68.2236	69.3469	61.7399	78.0701	77.0472	71.6665	68.6658	65.4564	87.3611	69.8535	63.503	68.0682	81.1404	54.9908	63.9194	56.9353	63.7079	68.0905	74.8065	61.0804	79.8766	81.7935	78.4964	68.5457	73.1154	63.2946	76.2143	75.7432	79.825	71.9893	65.442	77.1801	65.2046	76.9339	83.2753	78.3603	89.4494	72.3554	72.0825	81.126	83.1	74.9294	80.6574	84.1465	83.6446	86.5555	87.1371	99.4447
1007	CG7685	46.377	43.7934	45.0458	50.1855	37.5611	41.746	38.2106	50.6027	54.5817	48.3338	42.6203	51.1933	40.4613	36.3987	41.8143	21.3185	29.1972	36.5827	47.8147	45.2972	39.1084	44.9946	50.6945	42.4712	44.1937	45.071	38.3465	49.4204	40.6743	36.98	36.2626	30.7528	29.0001	41.3839	29.5876	32.2773	26.8491	20.665	24.7725	27.1893	25.1	18.8073	16.3112	16.2089	12.5584	16.6553	4.74198	6.30904
1008	CG31122	66.5792	58.7785	45.9019	52.6721	60.0885	41.3417	50.5258	51.1968	41.0178	51.4875	47.9039	55.8808	46.8174	47.0227	53.9364	29.6544	43.7458	60.6281	65.9253	50.7974	50.2537	53.0904	55.4533	56.3973	53.4392	50.9496	53.683	61.1964	40.6743	62.6357	60.2047	66.7832	74.4146	71.6587	65.5828	52.3274	49.5115	51.5125	59.6191	56.4554	32.1	68.4786	60.9545	61.7341	57.6285	56.3063	55.2235	46.2798
1009	CG7694	3.85854	4.98987	3.52444	3.47456	3.39051	2.12165	4.42697	3.36782	3.49097	4.36683	6.38998	7.59994	2.64244	2.756	5.44799	3.88902	3.4834	0.1	6.54322	5.36105	4.20615	4.88385	4.35795	3.65562	2.94476	3.33321	4.26546	5.08746	3.65915	6.78116	4.09035	4.04363	2.95825	8.12742	6.20088	3.98068	5.67273	4.26858	2.64355	5.17924	7.1	2.03524	4.83867	5.46964	5.59636	3.77896	4.74198	5.14485
1010	fray	60.7065	48.5255	49.7544	66.7031	52.7481	45.7893	57.0163	53.5734	57.2944	63.546	72.5606	69.0057	55.0803	35.5134	40.7447	46.326	52.5427	57.3115	61.3977	46.4929	51.7201	44.8106	54.7019	77.7311	70.5077	80.0485	51.0322	44.7101	45.6571	87.2224	52.224	87.3977	99.1861	70.2826	82.8686	53.9444	57.1276	70.9659	63.1801	55.0042	53.1	49.1262	38.7576	49.3606	62.392	48.5396	25.0506	21.0555
1011	qin	14.6643	9.2488	7.80499	7.38194	9.21217	9.80393	11.0838	9.90346	9.82079	11.0454	8.40278	6.66245	7.72733	4.52667	9.72638	7.67804	11.9419	11.7081	13.5089	8.46985	8.89889	9.8517	8.6159	11.0632	9.10839	12.1511	9.94563	11.1832	11.1334	9.18638	7.58191	12.1102	5.8165	11.7971	9.25132	7.21457	12.9173	7.88135	7.73066	9.04914	10.1	7.84097	10.8244	10.8393	7.7949	9.91055	7.93334	10.5778
1012	CG31224	51.7799	50.4184	50.1824	51.9616	48.9514	46.1937	51.358	40.5021	49.6082	51.302	49.9167	51.4277	45.864	49.6788	38.249	28.8966	44.7609	40.7285	56.6959	51.5148	42.0414	58.4262	41.4272	44.249	46.0902	48.5981	51.6002	79.6223	47.4367	48.4716	40.0035	49.2162	50.9134	42.9894	58.8718	50.0637	54.1555	53.1799	48.1731	52.3436	37.1	41.3852	44.9927	46.3256	38.2081	47.9264	39.5568	41.2349
1013	CstF64	5.97272	6.88273	6.09277	6.31629	7.18724	6.97362	8.25467	6.04149	7.56014	4.36683	7.14478	4.55309	7.09172	2.756	4.02186	3.13122	5.51344	8.39153	6.0208	3.68708	5.08604	5.25184	5.35982	6.02604	6.26364	5.97856	4.26546	8.13535	3.30324	7.04841	6.33492	7.27024	5.49892	5.14581	5.79415	5.43593	5.48697	5.93601	5.69581	4.93737	3.1	7.84097	5.08807	5.46964	2.66497	8.27546	5.90247	6.30904
1014	Cpsf73	3.62363	4.20118	4.8086	5.60586	3.89674	4.95196	5.09266	6.93272	5.52556	5.29441	4.62879	5.25621	3.59586	4.52667	2.59573	10.7093	5.1751	5.07492	4.97595	5.36105	5.67263	3.77989	3.60655	5.43343	5.07832	4.21499	5.59083	3.8406	4.37098	4.1087	7.58191	4.40214	4.54617	5.37516	3.3538	3.81898	3.25788	3.43486	7.4763	3.72803	3.1	0.1	4.83867	2.90155	2.29854	2.96141	1.84074	1.2642
1015	Gos28	14.4294	12.8768	20.6466	17.328	13.0089	11.4213	13.2473	14.0625	17.507	12.715	12.1768	13.4593	11.8588	6.29734	14.0048	13.7405	14.6486	17.5122	12.9864	12.2961	10.3654	15.7395	12.1224	16.3966	8.87133	16.8539	12.7857	10.7676	13.6248	12.3933	12.5698	8.88355	17.8847	15.2374	10.0648	12.7122	10.5024	12.3278	12.0547	12.1934	13.1	10.4213	12.8196	18.0766	15.1234	13.1807	13.1556	18.3391
1016	CG31229	3.85854	4.04345	4.38055	5.60586	4.65609	4.1433	5.09266	1.88245	4.39523	4.92338	1.6096	4.55309	3.91366	3.64134	3.30879	3.13122	1.11502	0.1	3.75696	2.73053	3.32626	3.4119	5.35982	1.87781	4.36713	1.86357	3.12943	4.39476	2.94732	5.44493	2.84337	2.07182	3.59342	4.91645	1.93026	3.1722	2.70061	2.32324	2.89791	2.51869	1.1	3.32541	3.59165	2.90155	2.66497	3.37018	2.13087	3.20452
1017	dind	7.14727	7.51368	8.6611	7.02672	9.21217	8.59094	8.58752	7.82394	9.36866	7.33507	10.4156	8.06869	9.95197	8.95335	6.51759	4.64682	11.9419	6.73322	8.28463	8.94813	10.0721	9.48371	9.11684	9.28535	7.92308	6.86035	9.37762	9.52076	11.4893	10.7899	12.5698	11.9309	12.1682	8.81549	9.65805	9.80169	10.1309	10.6604	13.0721	9.29101	4.1	11.7115	9.07853	12.9404	11.8256	11.3413	15.1864	9.0255
1018	CG7706	4.09345	4.83214	4.8086	4.00738	5.16232	4.54763	4.26055	7.22979	4.6213	6.59301	4.62879	4.78746	3.91366	6.29734	6.16106	1.61561	6.52846	2.58746	5.67252	4.16536	5.37933	4.51586	7.11309	7.50754	4.36713	3.62714	5.59083	8.27389	8.28605	4.91044	5.58673	7.62875	5.49892	6.06323	8.43787	8.66982	5.30121	5.65811	6.96759	7.8398	1.1	5.90573	5.58688	6.87041	4.13066	4.80089	5.0321	5.92098
1019	Muc91C	0.334909	0.415476	1.81222	0.455217	0.859348	1.31299	1.5978	0.1	0.1	0.842058	0.1	0.334373	0.1	2.756	0.813066	0.1	1.11502	0.1	0.796565	0.1	0.686593	0.1	0.1	0.692604	1.04825	1.86357	0.1	0.238541	2.23549	0.1	0.1	0.817024	0.735167	0.1	0.303363	0.42339	0.1	0.655811	0.863066	1.30934	0.1	2.68032	0.1	0.1	0.1	0.508773	0.390124	0.876131
1020	CG7714	0.804727	0.1	0.528055	0.1	0.1	0.1	0.1	0.1	0.326065	0.471029	0.351599	0.1	0.417805	0.1	1.1696	0.1	0.1	0.1	0.274141	0.1	0.686593	0.1	0.1	0.692604	1.04825	0.1	0.478678	0.238541	0.81183	0.367246	0.1	0.458512	0.417584	0.329355	0.1	0.261695	0.471515	0.1	0.60871	0.341869	0.1	0.1	0.349404	0.333463	0.832848	0.304386	0.390124	0.1
1021	CG7715	0.334909	0.1	0.1	0.277608	0.1	0.1	0.599266	0.1	0.1	0.285515	0.351599	0.334373	0.1	0.1	0.1	0.1	0.1	0.929153	0.448282	0.1	0.1	0.1	0.1	0.1	0.1	0.1	0.478678	0.1	0.455915	0.367246	0.1	0.458512	0.1	0.329355	0.303363	0.746779	0.285758	0.1	0.60871	0.1	0.1	0.1	0.349404	0.1	0.1	0.304386	0.970371	0.1
1022	Mekk1	16.0738	12.5613	11.6575	14.6639	14.0214	10.6126	14.4123	8.71516	12.9857	14.9412	14.9444	13.928	16.9437	8.95335	13.6482	13.7405	15.6636	15.0247	12.8123	17.0788	15.3514	16.1075	15.8795	13.4336	16.6944	13.6207	15.0578	17.279	10.4215	14.7986	15.5626	17.8463	15.6616	19.8245	16.9791	18.6949	19.6045	14.5511	19.1766	17.5145	9.1	13.0016	21.0499	20.1778	18.0548	18.9036	14.3161	11.3539
1023	PGS1	7.85199	6.72499	7.80499	8.09237	7.18724	5.76063	4.75981	10.2005	7.56014	5.66544	10.4156	6.66245	6.77391	3.64134	6.51759	9.19365	5.85178	4.24576	6.0208	5.83933	7.13911	7.64377	8.36543	6.61864	5.55245	10.3875	8.43092	6.74995	6.50647	4.91044	8.5795	9.0628	8.99234	7.43936	7.62442	7.21457	10.1309	6.21392	11.2916	7.11419	2.1	7.84097	11.3232	10.1389	9.2606	6.23159	4.74198	8.24937
1024	gwl	151.851	160.046	179.455	172.202	167.156	172.345	153.874	148.637	152.694	162.611	165.149	153.849	153.6	183.364	144.852	178.942	159.12	148.518	164.141	167.975	198.075	153.551	176.68	205.437	198.996	199.089	170.316	140.58	149.584	190.112	185.153	213.773	231.618	192.529	193.091	185.241	201.647	177.404	218.591	219.233	191.1	209.106	175.93	203.446	206.763	203.056	138.199	119.624
1025	Epg5	8.55672	8.30237	7.37693	10.0461	9.7184	8.18661	7.58899	5.44734	7.56014	11.0454	6.89318	9.24055	10.9054	6.29734	8.30025	8.43584	9.57351	6.73322	9.8519	7.99158	9.77878	11.1397	9.11684	9.58166	7.21189	10.3875	9.94563	11.5989	9.70971	7.5829	8.3301	8.34578	4.86375	5.37516	8.84459	5.43593	6.41576	7.60344	5.44146	6.14672	3.1	6.55081	6.08569	4.30233	3.03139	7.25353	1.84074	2.81646
1026	EndoA	46.377	60.3559	51.4666	50.7184	50.9763	40.533	53.0222	41.3934	44.8609	41.2842	43.1235	41.8184	43.3215	45.2521	50.7277	54.6619	43.0692	51.5075	38.411	47.4495	54.9464	51.8024	42.429	46.0268	59.6028	58.8856	42.7013	51.36	40.3184	55.1528	47.7348	52.8013	55.3595	57.8974	58.2617	54.7528	50.4403	63.7403	61.1453	56.2135	39.1	57.5122	41.2516	51.9287	51.7658	61.6203	40.7173	43.9514
1027	Xrp1	1.50945	1.83512	3.52444	1.87608	2.12493	1.71732	2.26349	1.2883	2.81278	3.62478	1.6096	1.97498	1.68903	3.64134	3.30879	2.37341	2.80672	0.1	2.53798	3.68708	3.03296	1.57195	1.85327	2.17411	2.70769	4.50892	1.61471	2.87081	3.65915	1.16899	1.84578	1.35479	0.735167	1.70548	1.52354	1.87864	3.07212	1.76743	2.3892	3.48616	3.1	3.97049	1.59642	1.26731	1.19927	1.53071	0.970371	0.876131
1028	Mpc1	113.091	144.903	122.096	110.04	137.542	100.374	111.103	111.503	122.853	96.382	112.816	104.865	121.502	99.2575	86.3809	109.982	123.594	116.181	112.247	108.43	152.907	113.073	113.061	105.287	115.787	97.0963	115.408	124.648	113.281	100.317	119.561	108.191	103.315	120.741	106.052	115.065	112.669	106.538	119.647	133.128	65.1	111.699	128.792	126.87	118.821	108.425	137.619	152.61
1029	euc	0.1	0.1	0.528055	0.1	0.1	0.1	0.1	0.1	0.1	0.1	0.1	0.1	0.1	0.1	0.1	0.1	0.43834	0.1	0.1	0.1	0.1	0.1	0.1	0.1	0.1	0.1	0.1	0.1	0.455915	0.1	0.1	0.279256	0.1	0.1	0.303363	0.1	0.1	0.1	0.1	0.341869	0.1	0.1	0.1	0.333463	0.1	0.304386	0.1	0.488065
1030	Smu1	6.44254	9.09106	6.09277	11.9998	7.44036	6.16496	7.75541	6.93272	10.2729	6.77852	9.91237	6.89682	8.68074	5.41201	6.16106	7.67804	7.54348	6.73322	9.15534	7.27416	7.43241	8.01176	5.86076	8.98905	8.16014	7.15428	8.62026	8.68952	5.79464	8.11739	6.58432	9.60057	7.40442	7.43936	8.64123	9.15491	4.9297	7.04763	9.25679	8.56541	9.1	3.32541	8.57973	9.4385	8.16132	9.093	7.64322	4.75678
1031	dnk	81.1436	91.588	86.139	86.7729	99.8277	63.9842	93.7955	62.1886	93.0127	88.0339	84.6373	83.0681	90.0389	63.8441	67.1282	75.8804	61.6778	87.9902	82.2946	90.0161	72.8375	80.3215	78.4964	94.9166	81.8867	88.5724	84.5453	83.7785	78.4013	80.8084	73.6721	82.02	75.0497	82.6678	68.0231	80.7857	65.3009	72.0775	75.6435	85.4797	55.1	70.4138	58.7099	68.5045	68.9877	85.5335	60.1556	56.3695
1032	snRNP-U1-C	32.2825	29.4392	24.0711	22.4786	21.868	14.2516	22.7334	31.5899	29.4884	18.0949	19.2215	17.2092	19.8039	12.4947	21.8485	17.5295	23.1071	10.0498	27.6143	19.9485	17.9911	26.0432	23.3935	15.804	18.3539	19.7932	18.4659	26.4227	25.37	13.1951	22.5457	16.0538	15.6616	23.9529	18.4026	19.5034	24.4342	15.1069	16.1244	16.7889	7.1	18.8073	23.0451	22.0455	23.9175	22.3781	22.1494	27.6526
1033	gukh	10.6709	7.82915	7.80499	10.2237	9.7184	8.18661	11.0838	9.60639	9.1426	10.4888	8.90597	9.00618	7.72733	9.83868	7.23066	7.67804	9.91185	5.90407	8.9812	8.70899	7.13911	8.01176	6.86263	7.50754	8.39721	6.56642	7.8629	6.74995	8.28605	9.98812	5.08794	9.42131	8.03959	8.12742	10.4715	6.89118	9.38788	7.32554	9.7655	12.919	5.1	5.90573	7.33271	10.6058	9.2606	12.1588	5.90247	5.14485
1034	CG6005	28.9938	34.8023	27.0675	27.2741	23.6398	26.3815	28.891	19.4098	19.9937	30.8954	20.4795	17.4436	17.5793	22.2334	17.9266	23.5919	19.7237	13.3664	23.2608	19.2311	17.9911	21.9953	19.8869	21.1374	26.6511	21.8507	17.3299	24.7602	31.0646	29.7644	18.0566	21.9692	22.966	16.3842	23.6901	20.6352	29.2639	21.2208	29.6052	29.1242	17.1	16.8721	24.5416	19.2439	21.719	27.4878	35.205	27.6526
1035	CG14286	11.6105	15.5583	15.0819	15.1967	14.7807	11.8256	14.4123	11.983	17.0549	13.8281	13.6864	15.0999	15.0369	12.4947	11.1525	6.92024	12.9569	9.22068	16.4693	10.8612	9.48548	13.5316	13.6253	12.841	10.7678	10.3875	12.2177	11.1832	13.2689	11.5916	10.5747	10.6761	11.8506	17.9897	11.4883	13.8441	14.0318	13.7174	11.8003	14.6121	14.1	7.19589	16.81	10.8393	15.4898	12.1588	14.0259	18.3391
1036	GatA	2.684	3.09702	1.81222	3.11934	2.12493	0.908661	1.26495	2.77367	2.81278	1.95515	0.854798	2.6781	2.32464	1.87067	0.813066	0.857804	1.11502	0.1	1.84141	3.44794	0.979889	3.59589	2.35421	0.692604	1.04825	0.981785	1.0467	2.45519	1.16775	2.77246	1.84578	1.17554	1.68792	0.788065	2.74371	2.52542	1.58606	2.04534	1.37178	2.03495	0.1	0.745081	1.84583	2.43463	2.29854	1.53071	2.13087	1.65226
1037	NP15.6	15.604	15.716	15.51	16.0847	17.0588	12.2299	13.0809	10.7947	10.9511	10.4888	11.9252	13.2249	11.541	8.95335	8.65679	8.43584	11.2652	8.39153	9.50362	10.6221	12.4184	9.48371	14.1262	14.6188	14.0867	13.3268	10.3243	11.5989	11.4893	12.3933	11.5723	10.6761	17.8847	11.3384	10.0648	11.4186	14.2176	13.1616	12.0547	9.77475	7.1	12.3565	13.069	14.8081	9.99344	11.75	15.4766	15.2345
1038	P5cr	3.62363	2.93928	1.81222	4.18499	4.40297	2.12165	4.26055	6.63564	4.16917	5.66544	4.37719	6.66245	5.50269	5.41201	2.95226	3.13122	5.1751	3.41661	3.9311	2.73053	1.27319	5.61983	4.10748	5.72973	3.41888	3.03928	3.88678	3.28643	1.87958	2.23797	3.34216	3.86438	2.32309	1.93484	2.33699	2.52542	3.62939	1.21162	1.62613	1.55121	1.1	0.1	1.59642	1.03385	0.466424	2.96141	0.680247	0.1
1039	Prp18	5.03309	6.72499	7.37693	8.26998	7.18724	5.76063	9.08678	4.85319	7.56014	6.40749	6.13838	6.89682	7.09172	5.41201	4.02186	3.88902	4.16008	2.58746	8.80706	3.2088	4.79274	5.25184	7.11309	4.24822	5.55245	6.27249	5.59083	6.74995	7.2183	4.91044	5.08794	4.76066	6.45167	9.50355	8.64123	6.56779	6.41576	7.32554	5.95017	4.21177	3.1	9.13113	8.57973	8.27119	2.66497	8.27546	8.51359	9.80163
1040	CG6013	11.8454	14.4541	10.8014	19.1041	13.5151	11.4213	14.9116	11.983	12.3075	13.457	10.9188	16.7405	15.0369	9.83868	15.7874	17.5295	7.20514	12.5373	13.8571	18.7528	13.5916	14.4516	11.6215	9.28535	10.2937	17.4418	12.9751	14.6468	19.6753	11.5916	9.57708	14.6197	13.4385	10.8797	16.1657	22.0905	13.2888	12.0499	14.0895	12.6772	12.1	14.2918	19.5535	17.1428	14.0241	15.2246	18.6679	18.3391
1041	CG6026	0.804727	0.415476	0.95611	0.277608	0.859348	0.50433	0.432844	0.1	0.1	0.471029	0.1	0.1	0.1	3.64134	0.1	0.1	0.1	0.1	0.1	0.1	0.1	0.1	0.1	0.1	0.337063	0.1	0.1	0.377081	2.94732	0.634493	0.1	0.1	0.417584	0.1	0.1	0.1	0.1	0.1	0.354355	1.06747	0.1	0.1	0.349404	0.1	0.1	0.304386	1.26049	0.1
1042	cdi	40.9741	42.3737	49.7544	46.6334	43.3828	41.746	45.2003	42.8787	49.8343	52.0441	45.3879	50.2558	46.1818	51.4494	47.1623	36.4746	48.1442	67.2614	45.8991	46.4929	58.466	47.2025	46.687	45.4342	43.4825	53.301	48.1921	53.5767	56.6905	37.5145	59.9553	57.4619	46.7848	53.3103	54.3978	64.6162	62.5145	51.2346	41.8143	62.0184	55.1	53.6417	50.2301	70.1388	44.8037	54.4668	36.9457	26.1004
1043	mRpL55	4.09345	4.51666	6.09277	4.71782	3.89674	4.1433	4.75981	7.22979	5.75162	4.92338	4.62879	6.89682	4.86708	4.52667	2.59573	3.13122	5.85178	3.41661	6.71736	3.92622	3.91285	5.61983	3.35608	1.87781	4.36713	2.45143	3.88678	4.11768	1.52366	3.5742	2.84337	4.04363	3.27584	5.37516	3.3538	3.49559	3.44364	3.99067	2.3892	3.9699	3.1	2.03524	5.08807	2.90155	5.59636	6.84475	5.0321	2.04033
1044	ATPsynD	70.5727	59.8826	67.3046	64.3942	67.9351	53.4716	58.8469	60.4061	72.6668	54.0847	61.7418	61.037	55.7159	37.2841	41.8143	37.9902	44.0842	54.8241	51.1234	56.7759	49.3738	54.0103	67.4758	51.0639	61.9734	57.416	51.4109	42.909	40.6743	43.3939	55.7155	44.3762	65.5222	78.31	53.5844	58.1484	60.4712	56.5148	44.8665	54.7623	60.1	43.9655	66.4414	55.1972	68.9877	57.737	66.8285	66.8472
1045	Ppcs	62.5858	66.9809	54.463	70.2553	48.6982	47.4067	69.8308	58.9208	54.5817	63.546	66.7738	65.4901	54.1269	47.0227	50.3711	49.3573	50.1743	44.0451	63.8357	54.6236	55.533	56.2183	59.4608	63.2123	62.2105	63.8824	56.9017	50.3902	61.3174	67.9806	60.2047	74.1327	72.5091	68.2184	62.1256	59.442	68.273	61.2392	62.1627	55.4879	42.1	51.0614	70.4319	78.0765	73.3848	59.1677	65.0877	63.7427
1046	CG5835	2.21418	2.30833	0.528055	1.16565	1.6187	1.71732	2.09706	2.17952	1.68245	2.6972	2.36439	2.44373	0.417805	0.985335	1.52613	0.857804	2.46838	1.75831	1.49313	2.25225	2.44637	3.2279	1.85327	1.28521	1.04825	2.45143	0.857357	1.90103	1.87958	0.634493	1.84578	1.53405	2.0055	1.24677	2.33699	2.68712	2.70061	2.87905	0.354355	1.30934	0.1	0.1	2.09523	1.9677	1.19927	2.14386	1.26049	0.876131
1047	CG11779	96.8824	93.954	67.3046	92.6339	85.4	113.313	107.442	92.1931	100.473	109.739	95.9593	100.177	98.9375	119.62	94.9377	73.607	87.0533	116.181	111.028	92.4075	87.7956	106.081	78.4964	61.4345	77.3825	62.1188	112.946	117.305	60.2497	82.4119	72.1757	100.125	45.5145	68.9065	98.5275	58.4718	76.0748	68.1868	63.9432	63.2277	52.1	41.3852	49.9807	41.6563	45.1701	54.4668	16.0568	9.41357
1048	nos	30.6382	39.219	26.2113	26.2084	32.7519	33.6594	30.7216	24.163	18.4113	26.6286	21.4859	21.6623	21.393	29.3161	27.9096	30.4122	39.6858	24.9746	20.9969	23.7747	26.2034	21.9953	19.1355	32.1006	25.9399	25.3778	20.3593	23.3748	19.6753	21.747	17.059	17.1293	22.3309	22.5768	15.3522	12.0654	12.5458	13.1616	18.9223	16.3052	10.1	18.8073	10.3256	10.8393	11.4591	12.772	6.48272	4.36872
1049	Nsun5	6.91236	7.35594	2.24027	4.00738	5.92167	6.97362	4.59339	5.15027	4.39523	3.25375	3.87399	2.44373	5.18489	7.18268	3.66533	6.16243	8.55849	4.24576	5.32423	5.36105	5.96593	3.77989	5.10935	2.47041	2.94476	8.62392	3.88678	5.08746	2.59141	3.30696	4.09035	3.86438	4.22859	3.54032	4.16725	3.3339	3.44364	3.43486	2.3892	3.00242	6.1	5.26065	4.09046	3.60194	3.76424	2.96141	5.90247	7.86131
1050	CG42359	15.1342	16.5047	11.6575	13.243	18.8306	12.2299	15.078	9.60639	12.7596	12.5295	11.9252	12.053	17.2615	14.2654	5.80452	17.5295	12.9569	2.58746	12.2899	10.8612	10.6587	15.1875	12.6234	10.1743	9.81958	9.79963	11.839	15.3395	5.08281	9.45363	10.0759	11.9309	8.03959	11.3384	5.79415	8.99321	8.27333	8.15926	10.2742	10.9841	4.1	13.6467	8.57973	8.03773	8.89417	10.5237	9.67408	7.86131
1051	sqz	1.50945	1.99285	0.95611	2.58652	1.6187	1.71732	3.9277	2.17952	1.90852	2.88272	1.358	1.97498	1.68903	1.87067	4.02186	0.857804	3.4834	1.75831	3.0604	1.77397	0.686593	3.59589	1.85327	2.17411	2.23357	3.33321	2.37207	4.25622	2.23549	1.16899	1.84578	2.25107	1.05275	2.16419	1.7269	1.71695	1.95758	2.04534	0.863066	1.55121	2.1	1.39016	0.598807	1.03385	1.5657	0.917546	0.390124	0.1
1052	CG5555	17.9531	20.4482	17.6502	20.8802	17.565	17.4862	18.7393	20.5981	14.7942	21.8052	17.9635	12.5218	20.4395	15.1507	17.2136	6.92024	17.6937	14.1956	21.3452	19.2311	17.9911	20.1554	20.6383	14.0262	15.5091	15.9721	16.1938	18.9415	15.4044	12.9278	16.5602	15.1575	13.1209	15.6961	12.0984	15.6227	17.0039	14.5511	16.1244	18.482	14.1	10.4213	14.316	11.7731	14.0241	13.3851	5.32223	7.08518
1053	vib	61.881	66.8231	51.0385	68.8344	62.8727	60.7496	68.1666	58.0295	55.938	63.917	63.503	69.0057	58.2584	62.0734	57.8583	46.326	64.0462	45.7034	55.1286	67.0588	59.6391	67.4419	71.4833	50.175	61.9734	52.4192	67.6941	58.4256	53.8432	59.4287	64.4444	59.4337	52.5013	47.5765	55.618	47.6383	59.1709	49.8451	50.208	41.7014	38.1	33.6442	38.2588	27.4151	40.4066	44.0431	13.1556	14.4584
1054	Polr2M	9.96617	12.719	8.23304	7.73716	8.70594	6.97362	11.4167	9.60639	9.82079	10.4888	8.65437	7.83431	8.36294	8.95335	6.51759	2.37341	8.55849	4.24576	7.58807	10.8612	7.7257	9.6677	5.10935	5.43343	4.36713	6.27249	8.62026	7.71973	5.79464	4.91044	5.08794	3.86438	3.27584	3.08161	2.54035	2.36373	1.77182	2.87905	4.42404	3.24429	0.1	0.745081	2.59404	1.03385	1.19927	1.32632	0.1	0.1
1055	Dl	81.6134	85.4362	84.8549	89.0818	76.541	71.6665	88.6365	78.8248	69.0498	83.9526	87.6565	90.3337	83.0472	87.7482	93.155	84.2162	108.369	87.9902	76.7221	108.669	89.2621	83.6334	84.0067	110.324	89.4728	107.384	84.3559	97.7711	123.958	90.1621	103.35	91.1621	93.152	80.8329	98.3242	120.563	96.3224	109.873	101.588	98.0568	84.1	95.572	112.83	101.423	105.996	95.1397	125.143	154.162
1056	Ino80	8.0869	6.25178	6.52082	6.84912	6.68101	6.97362	6.42403	5.74442	3.49097	8.07712	6.89318	7.13119	8.04513	8.06801	3.30879	6.92024	7.20514	5.07492	6.71736	4.64363	8.60559	6.5398	4.85889	5.43343	7.68602	9.79963	7.8629	9.24368	6.86239	10.5226	7.08311	7.27024	6.76926	3.99903	8.84459	9.3166	9.01636	8.99297	11.8003	7.35606	1.1	4.61557	7.83152	4.30233	5.96278	6.64037	12.8654	10.9658
1057	CG5316	13.2549	12.0881	9.51721	10.4013	11.4902	6.16496	10.751	11.983	10.2729	10.3033	15.6992	15.3343	18.2149	12.4947	16.857	18.2873	32.5806	18.3414	14.2054	15.8832	22.6838	16.6595	15.3785	16.9892	11.7161	33.6078	16.5725	62.4433	45.6571	11.3244	14.3156	18.7426	7.08684	15.6961	22.2665	63.6461	32.0503	26.7789	15.107	15.5796	13.1	18.8073	15.3136	14.1078	14.757	14.8158	15.4766	21.4436
1058	Dys	9.26145	10.6684	11.6575	8.26998	6.93413	6.16496	12.2488	8.71516	7.78621	8.63367	7.39638	6.89682	7.72733	8.95335	7.23066	5.40463	11.6036	7.56237	7.93635	9.18727	9.19218	12.4276	8.6159	9.87796	11.9532	10.3875	11.6497	16.1707	16.4721	10.5226	11.8217	10.8554	13.7561	10.1916	13.3186	15.9461	14.0318	14.829	12.0547	12.1934	12.1	13.6467	12.0714	10.6058	9.62702	15.6334	13.7358	13.2942
1059	subdued	10.9058	9.40653	12.0855	11.4669	10.2246	11.4213	10.5846	10.2005	12.3075	10.8598	9.66077	9.24055	12.4944	8.95335	11.1525	12.2249	9.91185	6.73322	12.9864	8.23071	10.3654	12.7956	9.86824	12.5447	13.3755	13.3268	12.0284	11.8759	6.86239	11.0571	11.3229	14.2612	13.4385	13.8613	12.9118	8.18474	10.8739	10.1046	13.8352	14.854	17.1	13.0016	15.3136	15.2751	14.3905	15.0202	11.9951	11.742
1060	Vha13	319.576	324.567	391.342	302.567	293.208	307.795	281.852	346.192	286.524	277.073	292.207	308.301	345.872	239.14	274.274	295.644	317.463	267.916	293.528	301.893	288.704	258.428	289.891	286.328	283.627	327.242	251.732	212.067	332.881	257.458	244.509	218.792	277.668	269.592	174.585	219.358	211.492	196.023	206.382	208.107	206.1	179.433	220.822	164.925	209.328	186.5	106.575	110.699
1061	Nup58	6.67745	5.62082	8.23304	7.91477	8.45282	2.52598	8.4211	5.15027	6.20375	6.77852	4.37719	9.00618	6.77391	6.29734	5.80452	5.40463	6.8668	4.24576	6.8915	6.31761	7.7257	6.90779	5.61029	8.10015	5.55245	7.15428	6.72687	5.50308	6.50647	8.65189	4.33975	6.55322	6.45167	5.14581	9.04796	6.2444	8.83061	7.60344	4.67839	9.04914	1.1	7.84097	9.32794	7.5708	5.96278	9.093	9.96421	5.14485
1062	CG6195	6.67745	6.56725	9.94526	8.6252	7.18724	8.18661	5.75835	4.55612	7.10801	7.33507	10.164	7.36557	5.18489	6.29734	4.02186	5.40463	5.1751	4.24576	9.50362	4.88277	5.08604	7.27578	6.11122	5.72973	4.84126	3.03928	8.8096	5.64162	4.37098	4.91044	5.83613	6.55322	4.54617	4.91645	3.96389	3.65729	5.11545	4.82439	6.45888	3.9699	2.1	2.68032	3.59165	3.13501	3.03139	5.20966	1.26049	0.876131
1063	Naam	8.32181	8.77558	7.37693	9.86846	7.69348	12.2299	10.0853	8.12101	8.69047	8.07712	9.40917	9.00618	7.09172	8.06801	9.01332	6.92024	9.23517	8.39153	9.15534	9.90468	9.19218	6.7238	6.86263	4.84083	10.5308	5.39071	7.67357	9.52076	7.2183	8.11739	10.0759	9.95908	7.72201	6.75129	9.45468	10.6102	11.8027	8.43716	8.23937	10.7422	12.1	7.84097	10.8244	9.67196	7.06205	11.75	12.8654	9.41357
1064	bnl	0.1	0.1	0.1	0.1	0.1	0.50433	0.266422	0.1	0.1	0.1	0.351599	0.1	0.1	0.1	0.456533	0.1	0.1	0.1	0.274141	0.1	0.1	0.1	0.600935	0.396302	0.1	0.1	0.1	0.238541	0.1	0.1	0.1	0.1	0.1	0.1	0.1	0.42339	0.1	0.1	0.1	0.1	0.1	0.1	0.1	0.1	0.1	0.304386	0.1	0.1
1065	MICU3	23.356	22.972	30.9199	19.4593	23.3867	23.1468	24.2312	17.9245	24.0629	22.1762	15.4476	22.3654	19.8039	21.348	21.1354	22.8341	26.1522	16.6831	23.7832	20.9051	21.5106	23.2833	22.8926	27.3598	22.858	25.3778	25.2821	21.4352	26.0818	23.6177	24.5409	21.073	20.7429	24.1823	24.9102	18.0481	20.3476	20.665	24.7725	23.8031	26.1	16.8721	25.2898	21.3451	19.5205	21.1518	23.0198	29.981
1066	Ire1	51.545	37.9571	54.891	68.6568	53.7606	54.6846	45.6996	47.6319	64.9806	48.1483	45.1363	45.334	50.9489	63.8441	45.3797	39.5058	40.0241	58.9698	54.6062	39.5579	56.7062	56.5863	56.4552	41.5822	54.1504	45.3649	57.6591	60.0881	33.9119	44.7302	63.9456	68.5758	53.454	50.3287	70.2601	49.2552	69.5733	60.9613	98.7898	67.3395	75.1	61.3827	58.9593	66.4034	67.1556	77.3581	46.8099	40.0707
1067	Mrm2	2.684	3.72797	4.38055	3.47456	2.88427	4.54763	4.26055	2.77367	3.49097	3.25375	2.11279	2.44373	2.32464	0.985335	1.88266	3.13122	3.14506	0.929153	2.88626	2.73053	2.15307	2.67592	1.60281	2.47041	3.65595	1.27571	3.5081	3.00935	2.23549	3.5742	1.84578	2.07182	3.59342	2.6229	3.15044	2.84881	2.32909	2.32324	2.3892	2.51869	2.1	2.68032	1.34702	1.26731	4.49709	2.96141	1.84074	0.876131
1068	CG4572	21.0069	24.5494	19.3625	24.2547	20.0962	17.4862	22.567	17.9245	27.4539	21.2487	18.7183	18.3811	23.2998	20.4627	19.7093	16.7717	16.002	17.5122	21.8676	21.1442	17.9911	21.4433	17.1318	19.3596	19.065	19.4993	22.442	23.0977	10.0656	17.471	20.3012	22.1485	21.3781	24.8703	19.2161	22.4139	22.2052	21.2208	18.1592	25.4962	5.1	23.968	19.8029	21.5786	18.4212	25.0351	21.8593	24.5481
[truncated: 6,561 more rows]
[truncated: 36 more columns]
