# Supplementary material for: Continuous transcriptome analysis reveals novel patterns of early gene expression in Drosophila embryos
Source: Cell Genom. 2023 Feb 15;3(3):100265. doi: 10.1016/j.xgen.2023.100265 (PMC10025449; doi:10.1016/j.xgen.2023.100265)
Supplement: Table S8. Details for genes included in Table S7, related to Figure 2 [file mmc4.xlsx]

## Sheet: gene_details
Table_S8: Details for genes included in Table_S7, related to Figure 2
order	current_symbol	FlybaseID	gene_type	gene_fullname	annotation_ID	sequence_loc
1	Parp	FBgn0010247	protein_coding_gene	Poly-(ADP-ribose) polymerase	CG40411	3R:3461351..3587054(-1)
2	Alg-2	FBgn0086378	protein_coding_gene	Apoptosis-linked gene-2	CG40410	3R:3623143..3627690(1)
3	Tim17b	FBgn0263977	protein_coding_gene	Translocase of the inner mitochondrial membrane 17b	CG40451	3R:3734855..3745306(1)
4	CG41128	FBgn0069923	protein_coding_gene		CG41128	3R:3750363..3752353(1)
5	CG41099	FBgn0039955	protein_coding_gene		CG41099	3R:3846729..3868401(1)
6	CG42402	FBgn0259821	protein_coding_gene		CG42402	3R:4077939..4104326(1)
7	Gfat1	FBgn0287209	protein_coding_gene	Glutamine:fructose-6-phosphate aminotransferase 1	CG12449	3R:4126442..4137882(1)
8	CG12581	FBgn0037213	protein_coding_gene		CG12581	3R:4174632..4186751(1)
9	CR33294	FBgn0053294	pseudogene		CR33294	3R:4186963..4196210(1)
10	beta-Man	FBgn0037215	protein_coding_gene	beta-Mannosidase	CG12582	3R:4197206..4204572(1)
11	aux	FBgn0037218	protein_coding_gene	auxilin	CG1107	3R:4211783..4227518(1)
12	DhpD	FBgn0261436	protein_coding_gene	Dihydropterin deaminase	CG18143	3R:4227387..4229238(-1)
13	CG14641	FBgn0037220	protein_coding_gene		CG14641	3R:4230779..4232342(-1)
14	abs	FBgn0015331	protein_coding_gene	abstrakt	CG14637	3R:4233047..4235041(1)
15	Gel	FBgn0010225	protein_coding_gene	Gelsolin	CG1106	3R:4235217..4241057(1)
16	TwdlF	FBgn0037224	protein_coding_gene	TweedleF	CG14639	3R:4247020..4248313(1)
17	cpx	FBgn0041605	protein_coding_gene	complexin	CG32490	3R:4280221..4304604(1)
18	Vps24	FBgn0037231	protein_coding_gene	Vacuolar protein sorting 24	CG9779	3R:4307435..4310947(-1)
19	MP1	FBgn0027930	protein_coding_gene	Melanization Protease 1	CG1102	3R:4307908..4309835(1)
20	Suv3	FBgn0037232	protein_coding_gene	Suv3 helicase	CG9791	3R:4311555..4315398(1)
21	CG9795	FBgn0037234	protein_coding_gene		CG9795	3R:4319683..4326379(1)
22	CG9776	FBgn0027866	protein_coding_gene		CG9776	3R:4327814..4334071(-1)
23	Skp2	FBgn0037236	protein_coding_gene	S-phase kinase-associated protein 2	CG9772	3R:4334879..4337674(-1)
24	CG1103	FBgn0037235	protein_coding_gene		CG1103	3R:4337755..4339914(1)
25	hkb	FBgn0261434	protein_coding_gene	huckebein	CG9768	3R:4345015..4346646(-1)
26	Sfxn1-3	FBgn0037239	protein_coding_gene	Sideroflexin 1/3	CG11739	3R:4378600..4381210(1)
27	Cont	FBgn0037240	protein_coding_gene	Contactin	CG1084	3R:4381306..4387018(1)
28	tub	FBgn0003882	protein_coding_gene	tube	CG10520	3R:4387742..4389813(1)
29	CG14646	FBgn0037241	protein_coding_gene		CG14646	3R:4390366..4392111(1)
30	CG9855	FBgn0037242	protein_coding_gene		CG9855	3R:4395979..4397875(-1)
31	CG9853	FBgn0086605	protein_coding_gene		CG9853	3R:4398381..4402027(-1)
32	CG14647	FBgn0037244	protein_coding_gene		CG14647	3R:4400510..4402017(1)
33	lncRNA:CR45187	FBgn0266697	lncRNA_gene	long non-coding RNA:CR45187	CR45187	3R:4402429..4402928(-1)
34	lost	FBgn0263594	protein_coding_gene	lost	CG14648	3R:4403076..4407182(1)
35	srl	FBgn0037248	protein_coding_gene	spargel	CG9809	3R:4422483..4429335(-1)
36	eIF3a	FBgn0037249	protein_coding_gene	eukaryotic translation initiation factor 3 subunit a	CG9805	3R:4429798..4433895(-1)
37	CG1074	FBgn0037250	protein_coding_gene		CG1074	3R:4433965..4436175(1)
38	CG9804	FBgn0037251	protein_coding_gene		CG9804	3R:4436222..4437329(-1)
39	CG14650	FBgn0037252	protein_coding_gene		CG14650	3R:4437387..4441328(1)
40	CG31522	FBgn0051522	protein_coding_gene		CG31522	3R:4441415..4462883(-1)
41	CG31523	FBgn0051523	protein_coding_gene		CG31523	3R:4465421..4479207(-1)
42	Fip1	FBgn0037255	protein_coding_gene	Factor interacting with poly(A) polymerase 1	CG1078	3R:4485008..4487677(1)
43	lncRNA:CR44317	FBgn0265376	lncRNA_gene	long non-coding RNA:CR44317	CR44317	3R:4596283..4599749(-1)
44	5-HT2A	FBgn0087012	protein_coding_gene	5-hydroxytryptamine (serotonin) receptor 2A	CG1056	3R:4612870..4633304(1)
45	CG9775	FBgn0037261	protein_coding_gene		CG9775	3R:4638010..4641838(-1)
46	MED31	FBgn0037262	protein_coding_gene	Mediator complex subunit 31	CG1057	3R:4641963..4643292(1)
47	slx1	FBgn0037263	protein_coding_gene	nuclease slx1	CG18271	3R:4641963..4644636(1)
48	Dlip2	FBgn0040466	protein_coding_gene	Dorsal interacting protein 2	CG9771	3R:4644649..4645655(-1)
49	rpk	FBgn0022981	protein_coding_gene	ripped pocket	CG1058	3R:4645981..4648884(1)
50	asRNA:CR44155	FBgn0265038	antisense_lncRNA_gene	antisense RNA:CR44155	CR44155	3R:4646433..4648242(-1)
51	Karybeta3	FBgn0087013	protein_coding_gene	Karyopherin beta 3	CG1059	3R:4649176..4654624(1)
52	spartin	FBgn0037265	protein_coding_gene	spartin	CG12001	3R:4654800..4657985(1)
53	smash	FBgn0263346	protein_coding_gene	smallish	CG43427	3R:4659579..4712193(1)
54	eIF3f1	FBgn0037270	protein_coding_gene	eukaryotic translation initiation factor 3 subunit f1	CG9769	3R:4712882..4714182(-1)
55	Nep2	FBgn0027570	protein_coding_gene	Neprilysin 2	CG9761	3R:4719458..4731878(-1)
56	tacc	FBgn0026620	protein_coding_gene	transforming acidic coiled-coil protein	CG9765	3R:4733654..4749056(-1)
57	asRNA:CR46137	FBgn0267812	antisense_lncRNA_gene	antisense RNA:CR46137	CR46137	3R:4737500..4737908(1)
58	atms	FBgn0010750	protein_coding_gene	antimeros	CG2503	3R:4750035..4777490(1)
59	ctrip	FBgn0260794	protein_coding_gene	circadian trip	CG42574	3R:4786284..4812096(-1)
60	Hus1-like	FBgn0026417	protein_coding_gene	Hus1-like	CG2525	3R:4808336..4812096(-1)
61	Gmppb	FBgn0037279	protein_coding_gene	GDP-mannose pyrophosphorylase B	CG1129	3R:4811444..4816025(1)
62	CG14657	FBgn0037282	protein_coding_gene		CG14657	3R:4817980..4821432(-1)
63	opa	FBgn0003002	protein_coding_gene	odd paired	CG1133	3R:4852813..4869979(1)
64	Gnf1	FBgn0004913	protein_coding_gene	Germ line transcription factor 1	CG1119	3R:4906622..4910081(1)
65	Cdep	FBgn0265082	protein_coding_gene	Chondrocyte-derived ezrin-like domain containing protein	CG44193	3R:4910552..4945576(1)
66	Ubc6	FBgn0004436	protein_coding_gene	Ubiquitin conjugating enzyme 6	CG2013	3R:4948755..4952682(-1)
67	lncRNA:CR43635	FBgn0263626	lncRNA_gene	long non-coding RNA:CR43635	CR43635	3R:5045207..5045948(-1)
68	corto	FBgn0010313	protein_coding_gene	corto	CG2530	3R:5077779..5087072(-1)
69	RabGGTa	FBgn0037293	protein_coding_gene	Rab geranylgeranyltransferase subunit alpha	CG12007	3R:5128087..5129939(1)
70	cno	FBgn0259212	protein_coding_gene	canoe	CG42312	3R:5170004..5217456(-1)
71	CG1116	FBgn0037297	protein_coding_gene		CG1116	3R:5219657..5221548(1)
72	Sccpdh1	FBgn0037298	protein_coding_gene	Saccheropin dehydrogenase 1	CG2604	3R:5221632..5223365(-1)
73	Vps37B	FBgn0037299	protein_coding_gene	Vacuolar protein sorting 37B	CG1115	3R:5226158..5227526(1)
74	Kat60	FBgn0040208	protein_coding_gene	Katanin 60	CG10229	3R:5227289..5232209(-1)
75	Mms19	FBgn0037301	protein_coding_gene	Mms19	CG12005	3R:5232543..5236288(1)
76	CtsF	FBgn0260462	protein_coding_gene	Cathepsin F	CG12163	3R:5237651..5251745(-1)
77	Enoph	FBgn0037305	protein_coding_gene	Enolase-phosphatase	CG12173	3R:5255444..5256681(-1)
78	Hph	FBgn0264785	protein_coding_gene	HIF prolyl hydroxylase	CG44015	3R:5257037..5269507(1)
79	mtd	FBgn0013576	protein_coding_gene	mustard	CG32464	3R:5270116..5350443(-1)
80	CG11999	FBgn0037312	protein_coding_gene		CG11999	3R:5353717..5354747(-1)
81	CG1161	FBgn0037313	protein_coding_gene		CG1161	3R:5355092..5356748(1)
82	Prosbeta7	FBgn0250746	protein_coding_gene	Proteasome beta7 subunit	CG12000	3R:5357012..5358364(-1)
83	Cerk	FBgn0037315	protein_coding_gene	Ceramide kinase	CG16708	3R:5358873..5368306(-1)
84	Polr2F	FBgn0003275	protein_coding_gene	RNA polymerase II, I and III subunit F	CG1163	3R:5371795..5372397(1)
85	hd	FBgn0086695	protein_coding_gene	humpty dumpty	CG2669	3R:5372592..5374962(-1)
86	CG14667	FBgn0037317	protein_coding_gene		CG14667	3R:5375022..5376460(1)
87	CG1172	FBgn0264712	protein_coding_gene		CG1172	3R:5393922..5399510(1)
88	PEK	FBgn0037327	protein_coding_gene	pancreatic eIF-2alpha kinase	CG2087	3R:5458563..5464753(-1)
89	RpL35A	FBgn0037328	protein_coding_gene	Ribosomal protein L35A	CG2099	3R:5465630..5467101(-1)
90	POLDIP2	FBgn0037329	protein_coding_gene	Polymerase (DNA-directed), delta interacting protein 2	CG12162	3R:5467778..5469566(1)
91	mRpL44	FBgn0037330	protein_coding_gene	mitochondrial ribosomal protein L44	CG2109	3R:5469463..5470636(-1)
92	Snr1	FBgn0011715	protein_coding_gene	Snf5-related 1	CG1064	3R:5470926..5472754(1)
93	Hcs	FBgn0037332	protein_coding_gene	Holocarboxylase synthetase	CG14670	3R:5474899..5485393(1)
94	ksr	FBgn0015402	protein_coding_gene	kinase suppressor of ras	CG2899	3R:5478390..5483906(-1)
95	CG31550	FBgn0051550	protein_coding_gene		CG31550	3R:5485543..5489489(1)
96	Itpr	FBgn0010051	protein_coding_gene	Inositol 1,4,5,-trisphosphate receptor	CG1063	3R:5517117..5539411(1)
97	CG2519	FBgn0037336	protein_coding_gene		CG2519	3R:5539510..5547775(-1)
98	mia	FBgn0014342	protein_coding_gene	meiosis I arrest	CG10390	3R:5548115..5551168(-1)
99	Pcmt	FBgn0086768	protein_coding_gene	Protein-L-isoaspartate (D-aspartate) O-methyltransferase	CG2152	3R:5552823..5554316(-1)
100	Snm1	FBgn0037338	protein_coding_gene	Snm1	CG10018	3R:5555084..5557786(1)
101	Pi4KIIalpha	FBgn0037339	protein_coding_gene	Phosphatidylinositol 4-kinase II alpha	CG2929	3R:5557663..5563652(-1)
102	CG14671	FBgn0037340	protein_coding_gene		CG14671	3R:5563977..5564815(-1)
103	CG12746	FBgn0037341	protein_coding_gene		CG12746	3R:5564865..5567435(1)
104	CG2931	FBgn0037342	protein_coding_gene		CG2931	3R:5567502..5568615(-1)
105	Rheb	FBgn0041191	protein_coding_gene	Ras homolog enriched in brain	CG1081	3R:5568921..5570491(1)
106	CG2926	FBgn0037344	protein_coding_gene		CG2926	3R:5579301..5588380(-1)
107	PolZ2	FBgn0037345	protein_coding_gene	DNA polymerase zeta subunit 2	CG2948	3R:5588873..5589703(1)
108	noi	FBgn0014366	protein_coding_gene	noisette	CG2925	3R:5589601..5591459(-1)
109	Vha26	FBgn0283535	protein_coding_gene	Vacuolar H[+]-ATPase 26kD subunit	CG1088	3R:5591763..5595356(1)
110	kra	FBgn0250753	protein_coding_gene	krasavietz	CG2922	3R:5595364..5601136(-1)
111	SecS	FBgn0037347	protein_coding_gene	Sec synthetase	CG1427	3R:5601433..5603185(1)
112	asl	FBgn0261004	protein_coding_gene	asterless	CG2919	3R:5603236..5606543(-1)
113	Rga	FBgn0017550	protein_coding_gene	Regena	CG2161	3R:5607275..5613112(-1)
114	sisRNA:1	FBgn0285959	lncRNA_gene	stable intronic sequence RNA 1	CR46355	3R:5609245..5609611(-1)
115	Atu	FBgn0019637	protein_coding_gene	Another transcription unit	CG1433	3R:5613358..5615939(1)
116	Spec2	FBgn0044823	protein_coding_gene	Spec2	CG14672	3R:5616644..5624125(-1)
117	Dph4	FBgn0037350	protein_coding_gene	Diphthamide biosynthesis 4	CG2911	3R:5622119..5624125(-1)
118	RpL13A	FBgn0037351	protein_coding_gene	Ribosomal protein L13A	CG1475	3R:5624474..5625947(1)
119	CG31549	FBgn0051549	protein_coding_gene		CG31549	3R:5632192..5633321(1)
120	CG12171	FBgn0037354	protein_coding_gene		CG12171	3R:5633627..5634640(1)
121	CG31548	FBgn0051548	protein_coding_gene		CG31548	3R:5635901..5636852(-1)
122	CG12170	FBgn0037356	protein_coding_gene		CG12170	3R:5637234..5638657(1)
123	MTA1-like	FBgn0027951	protein_coding_gene	Metastasis associated 1-like	CG2244	3R:5638655..5648738(-1)
124	Sec23	FBgn0262125	protein_coding_gene	Secretory 23	CG1250	3R:5649065..5652629(1)
125	elm	FBgn0037358	protein_coding_gene	ethanol sensitive with low memory	CG2185	3R:5652640..5654861(-1)
126	MED27	FBgn0037359	protein_coding_gene	Mediator complex subunit 27	CG1245	3R:5655139..5656336(1)
127	CG2182	FBgn0037360	protein_coding_gene		CG2182	3R:5656236..5659912(-1)
128	Wdr33	FBgn0046222	protein_coding_gene	WD repeat domain 33	CG1109	3R:5660635..5665169(1)
129	Xe7	FBgn0010772	protein_coding_gene	Xe7	CG2179	3R:5665139..5669334(-1)
130	Atg17	FBgn0037363	protein_coding_gene	Autophagy-related 17	CG1347	3R:5669713..5679930(1)
131	Rab23	FBgn0037364	protein_coding_gene	Rab23	CG2108	3R:5680054..5685434(-1)
132	plx	FBgn0261261	protein_coding_gene	pollux	CG42612	3R:5685855..5712837(1)
133	cas	FBgn0004878	protein_coding_gene	castor	CG2102	3R:5712975..5716805(-1)
134	CG1239	FBgn0037368	protein_coding_gene		CG1239	3R:5733513..5734702(1)
135	CG2100	FBgn0037369	protein_coding_gene		CG2100	3R:5734698..5736355(-1)
136	CG1236	FBgn0037370	protein_coding_gene		CG1236	3R:5736748..5738013(1)
137	Sym	FBgn0037371	protein_coding_gene	Symplekin	CG2097	3R:5738178..5742476(-1)
138	Madm	FBgn0027497	protein_coding_gene	MLF1-adaptor molecule	CG1098	3R:5742510..5747138(1)
139	CG2091	FBgn0037372	protein_coding_gene		CG2091	3R:5753318..5754774(-1)
140	Sec8	FBgn0266672	protein_coding_gene	Secretory 8	CG2095	3R:5754932..5758997(-1)
141	jagn	FBgn0037374	protein_coding_gene	jagunal	CG10978	3R:5779315..5781308(1)
142	kat-60L1	FBgn0037375	protein_coding_gene	katanin p60-like 1	CG1193	3R:5781762..5787465(1)
143	Hat1	FBgn0037376	protein_coding_gene	Histone acetyltransferase 1	CG2051	3R:5787337..5789384(-1)
144	Rpn5	FBgn0028690	protein_coding_gene	Regulatory particle non-ATPase 5	CG1100	3R:5789493..5791569(1)
145	CG1218	FBgn0037377	protein_coding_gene		CG1218	3R:5791879..5793383(1)
146	PSMG1	FBgn0037378	protein_coding_gene	Proteasome assembly chaperone 1	CG2046	3R:5793308..5794317(-1)
147	CG10979	FBgn0037379	protein_coding_gene		CG10979	3R:5794705..5799994(1)
148	CG11000	FBgn0263353	protein_coding_gene		CG11000	3R:5802328..5813258(1)
149	Hpr1	FBgn0037382	protein_coding_gene	Hpr1	CG2031	3R:5818794..5821440(-1)
150	Sec20	FBgn0037383	protein_coding_gene	Secretory 20	CG2023	3R:5822026..5824532(-1)
151	dgrn	FBgn0037384	protein_coding_gene	degringolade	CG10981	3R:5824615..5826576(1)
152	CG1208	FBgn0037386	protein_coding_gene		CG1208	3R:5831639..5838782(1)
153	disp	FBgn0029088	protein_coding_gene	dispatched	CG2019	3R:5849697..5856311(-1)
154	ECSIT	FBgn0028436	protein_coding_gene	ECSIT	CG10610	3R:5856585..5857914(1)
155	CG2017	FBgn0037391	protein_coding_gene		CG2017	3R:5858083..5862405(-1)
156	Rm62	FBgn0003261	protein_coding_gene	Rm62	CG10279	3R:6000426..6008579(-1)
157	Gasp	FBgn0026077	protein_coding_gene	Gasp	CG10287	3R:6088799..6100887(-1)
158	Osi6	FBgn0027527	protein_coding_gene	Osiris 6	CG1151	3R:6234708..6237181(1)
159	Osi7	FBgn0037414	protein_coding_gene	Osiris 7	CG1153	3R:6248994..6251683(1)
160	Osi15	FBgn0037424	protein_coding_gene	Osiris 15	CG1157	3R:6301804..6303653(1)
161	Osi20	FBgn0037430	protein_coding_gene	Osiris 20	CG15188	3R:6340095..6341424(1)
162	SmD2	FBgn0261789	protein_coding_gene	Small ribonucleoprotein particle protein SmD2	CG1249	3R:6345000..6345911(-1)
163	CG18048	FBgn0037435	protein_coding_gene		CG18048	3R:6346111..6347519(1)
164	Pak	FBgn0267698	protein_coding_gene	p21-activated kinase	CG10295	3R:6350896..6361614(1)
165	CG42724	FBgn0261641	protein_coding_gene		CG42724	3R:6361672..6368288(-1)
166	CG10286	FBgn0037439	protein_coding_gene		CG10286	3R:6368965..6371115(1)
167	CRAT	FBgn0037440	protein_coding_gene	Carnitine O-Acetyl-Transferase	CG1041	3R:6371026..6376044(-1)
168	CG1024	FBgn0027514	protein_coding_gene		CG1024	3R:6377349..6380328(-1)
169	TfIIFalpha	FBgn0010282	protein_coding_gene	Transcription factor IIFalpha	CG10281	3R:6380467..6382604(1)
170	gzl	FBgn0037442	protein_coding_gene	godzilla E3 ubiquitin protein ligase	CG10277	3R:6382914..6388304(1)
171	Dmtn	FBgn0037443	protein_coding_gene	Dementin	CG1021	3R:6389162..6405895(-1)
172	gpp	FBgn0264495	protein_coding_gene	grappa	CG42803	3R:6406855..6449274(1)
173	CG9727	FBgn0037445	protein_coding_gene		CG9727	3R:6449944..6456676(-1)
174	Zif	FBgn0037446	protein_coding_gene	Zinc-finger protein	CG10267	3R:6457088..6458822(1)
175	Taf1	FBgn0010355	protein_coding_gene	TBP-associated factor 1	CG17603	3R:6646889..6656048(1)
176	CG1307	FBgn0026566	protein_coding_gene		CG1307	3R:6656030..6657442(-1)
177	twr	FBgn0262801	protein_coding_gene	twisted bristles roughened eye	CG2358	3R:6657882..6659442(1)
178	agt	FBgn0024912	protein_coding_gene	O-6-alkylguanine-DNA alkyltransferase	CG1303	3R:6658806..6660100(-1)
179	lab	FBgn0002522	protein_coding_gene	labial	CG1264	3R:6661427..6678590(-1)
180	Ccp84Ag	FBgn0004777	protein_coding_gene	Ccp84Ag	CG2342	3R:6686728..6688039(1)
181	Ccp84Ae	FBgn0004779	protein_coding_gene	Ccp84Ae	CG1330	3R:6690887..6691758(-1)
182	Ccp84Ad	FBgn0004780	protein_coding_gene	Ccp84Ad	CG2341	3R:6692732..6693527(1)
183	Ccp84Ac	FBgn0004781	protein_coding_gene	Ccp84Ac	CG1327	3R:6695148..6696271(-1)
184	Ccp84Ab	FBgn0004782	protein_coding_gene	Ccp84Ab	CG1252	3R:6701968..6702877(-1)
185	zen2	FBgn0004054	protein_coding_gene	zerknullt-related	CG1048	3R:6743135..6744136(-1)
186	zen	FBgn0004053	protein_coding_gene	zerknullt	CG1046	3R:6752864..6754194(-1)
187	bcd	FBgn0000166	protein_coding_gene	bicoid	CG1034	3R:6755842..6759466(-1)
188	Ama	FBgn0000071	protein_coding_gene	Amalgam	CG2198	3R:6762593..6765261(1)
189	Dfd	FBgn0000439	protein_coding_gene	Deformed	CG2189	3R:6791836..6802428(1)
190	lncRNA:CR42651	FBgn0261503	lncRNA_gene	long non-coding RNA::CR42651	CR42651	3R:6808796..6816379(-1)
191	Scr	FBgn0003339	protein_coding_gene	Sex combs reduced	CG1030	3R:6823120..6849981(-1)
192	ftz	FBgn0001077	protein_coding_gene	fushi tarazu	CG2047	3R:6864324..6866244(1)
193	lncRNA:CR44931	FBgn0266236	lncRNA_gene	long non-coding RNA:CR44931	CR44931	3R:6877678..6885278(-1)
194	lncRNA:CR45559	FBgn0267119	lncRNA_gene	long non-coding RNA:CR45559	CR45559	3R:6892918..6893462(-1)
195	Antp	FBgn0260642	protein_coding_gene	Antennapedia	CG1028	3R:6896253..6999228(-1)
196	Sodh1	FBgn0024289	protein_coding_gene	Sorbitol dehydrogenase 1	CG1982	3R:7052335..7054541(1)
197	CG1105	FBgn0037465	protein_coding_gene		CG1105	3R:7064186..7067136(-1)
198	CG1965	FBgn0037466	protein_coding_gene		CG1965	3R:7067401..7071624(1)
199	Ufl1	FBgn0037467	protein_coding_gene	UFM1 specific ligase 1	CG1104	3R:7071624..7074452(-1)
200	CG1943	FBgn0037468	protein_coding_gene		CG1943	3R:7074859..7077981(1)
201	Ref1	FBgn0010774	protein_coding_gene	RNA and export factor binding protein 1	CG1101	3R:7077904..7080387(-1)
202	Dpck	FBgn0037469	protein_coding_gene	Dephospho-CoA kinase	CG1939	3R:7082182..7083251(1)
203	Tailor	FBgn0037470	protein_coding_gene	Tailor	CG1091	3R:7083225..7086083(-1)
204	alphaTub84B	FBgn0003884	protein_coding_gene	alpha-Tubulin at 84B	CG1913	3R:7086599..7088839(1)
205	lncRNA:CR43685	FBgn0263768	lncRNA_gene	long non-coding RNA:CR43685	CR43685	3R:7092347..7093707(-1)
206	e(y)2b	FBgn0040670	protein_coding_gene	enhancer of yellow 2b	CG14612	3R:7093935..7094727(1)
207	Alh	FBgn0261238	protein_coding_gene	Alhambra	CG1070	3R:7094596..7124185(-1)
208	Mlp84B	FBgn0014863	protein_coding_gene	Muscle LIM protein at 84B	CG1019	3R:7112850..7117732(-1)
209	CG10098	FBgn0037472	protein_coding_gene		CG10098	3R:7124548..7126503(1)
210	CG10068	FBgn0037473	protein_coding_gene		CG10068	3R:7126271..7128027(-1)
211	CG2656	FBgn0037478	protein_coding_gene		CG2656	3R:7144724..7151270(1)
212	gfzf	FBgn0250732	protein_coding_gene	GST-containing FLYWCH zinc-finger protein	CG33546	3R:7145880..7150968(-1)
213	Sas-4	FBgn0011020	protein_coding_gene	Spindle assembly abnormal 4	CG10061	3R:7151367..7154219(1)
214	MAGE	FBgn0037481	protein_coding_gene	MAGE	CG10059	3R:7154238..7155180(-1)
215	sas	FBgn0002306	protein_coding_gene	stranded at second	CG2507	3R:7162808..7183702(1)
216	CG10055	FBgn0037482	protein_coding_gene		CG10055	3R:7184101..7186673(-1)
217	lap	FBgn0086372	protein_coding_gene	like-AP180	CG2520	3R:7186994..7200941(1)
218	CG1234	FBgn0037489	protein_coding_gene		CG1234	3R:7244232..7246969(-1)
219	CG10053	FBgn0037490	protein_coding_gene		CG10053	3R:7247090..7248140(1)
220	CG1227	FBgn0037491	protein_coding_gene		CG1227	3R:7248151..7249738(-1)
221	Dtwd2	FBgn0037492	protein_coding_gene	DTW domain containing 2	CG10050	3R:7249795..7251750(1)
222	CG1142	FBgn0037504	protein_coding_gene		CG1142	3R:7472458..7473781(-1)
223	alpha-Est10	FBgn0015569	protein_coding_gene	alpha-Esterase-10	CG1131	3R:7486583..7493845(-1)
224	alpha-Est8	FBgn0015576	protein_coding_gene	alpha-Esterase-8	CG1121	3R:7509343..7515670(-1)
225	alpha-Est6	FBgn0015574	protein_coding_gene	alpha-Esterase-6	CG1108	3R:7524567..7528777(-1)
226	Rtnl2	FBgn0015831	protein_coding_gene	Rtnl2	CG1279	3R:7528864..7530241(-1)
227	alphaTub84D	FBgn0003885	protein_coding_gene	alpha-Tubulin at 84D	CG2512	3R:7530753..7532732(1)
228	alpha-Est5	FBgn0261393	protein_coding_gene	alpha-Esterase-5	CG1089	3R:7533496..7536390(-1)
229	asRNA:CR46128	FBgn0267803	antisense_lncRNA_gene	antisense RNA:CR46128	CR46128	3R:7537842..7541279(1)
230	alpha-Est3	FBgn0015571	protein_coding_gene	alpha-Esterase-3	CG1257	3R:7538972..7541631(-1)
231	alpha-Est1	FBgn0015568	protein_coding_gene	alpha-Esterase-1	CG1031	3R:7545733..7549124(-1)
232	pyd3	FBgn0037513	protein_coding_gene	pyd3	CG3027	3R:7747913..7750079(-1)
233	Sp7	FBgn0037515	protein_coding_gene	Serine protease 7	CG3066	3R:7759786..7763947(1)
234	CG2641	FBgn0037518	protein_coding_gene		CG2641	3R:7794069..7796599(1)
235	CG2993	FBgn0037521	protein_coding_gene		CG2993	3R:7804665..7810014(-1)
236	sgll	FBgn0051472	protein_coding_gene	sugarlethal	CG31472	3R:7810532..7811912(1)
237	CG17816	FBgn0037525	protein_coding_gene		CG17816	3R:7855582..7886733(-1)
238	ArgRS-m	FBgn0037526	protein_coding_gene	Arginyl-tRNA synthetase, mitochondrial	CG10092	3R:7887045..7890150(1)
239	mRpS9	FBgn0037529	protein_coding_gene	mitochondrial ribosomal protein S9	CG2957	3R:7889277..7902667(-1)
240	EMC1	FBgn0037530	protein_coding_gene	ER membrane protein complex subunit 1	CG2943	3R:7903030..7907363(-1)
241	Taf7	FBgn0024909	protein_coding_gene	TBP-associated factor 7	CG2670	3R:7907333..7909721(1)
242	Prat	FBgn0004901	protein_coding_gene	Phosphoribosylamidotransferase	CG2867	3R:7909598..7911779(-1)
243	CG2846	FBgn0014930	protein_coding_gene		CG2846	3R:7912017..7913290(-1)
244	CG2678	FBgn0014931	protein_coding_gene		CG2678	3R:7913851..7916550(1)
245	CG10445	FBgn0037531	protein_coding_gene		CG10445	3R:7916599..7920299(-1)
246	lds	FBgn0002542	protein_coding_gene	lodestar	CG2684	3R:7920431..7924491(1)
247	CD98hc	FBgn0037533	protein_coding_gene	CD98 heavy chain	CG2791	3R:7974409..7978428(-1)
248	PIG-H	FBgn0037535	protein_coding_gene	Phosphatidylinositol glycan anchor biosynthesis class H	CG14463	3R:7999832..8001064(1)
249	Kmn2	FBgn0266598	protein_coding_gene	kinetochore Mis12-Ndc80 network component 2	CG42550	3R:8000548..8001309(-1)
250	CG2698	FBgn0037536	protein_coding_gene		CG2698	3R:8001562..8006033(1)
251	CG2767	FBgn0037537	protein_coding_gene		CG2767	3R:8005924..8008110(-1)
252	CG3223	FBgn0037538	protein_coding_gene		CG3223	3R:8009400..8011018(1)
253	CG10435	FBgn0037539	protein_coding_gene		CG10435	3R:8010907..8013201(-1)
254	Pbp95	FBgn0037540	protein_coding_gene	PSEA-binding protein 95kD	CG2702	3R:8013791..8016610(1)
255	CG2747	FBgn0037541	protein_coding_gene		CG2747	3R:8016210..8030790(-1)
256	ImpE3	FBgn0001255	protein_coding_gene	Ecdysone-inducible gene E3	CG2723	3R:8028453..8029546(-1)
257	CG10903	FBgn0037543	protein_coding_gene		CG10903	3R:8030411..8032145(1)
258	CG11035	FBgn0037544	protein_coding_gene		CG11035	3R:8031130..8033009(-1)
259	unc-45	FBgn0288846	protein_coding_gene	uncoordinated 45	CG2708	3R:8033301..8037403(1)
260	CG7900	FBgn0037548	protein_coding_gene		CG7900	3R:8094124..8105083(1)
261	puc	FBgn0243512	protein_coding_gene	puckered	CG7850	3R:8105332..8122294(1)
262	CG7878	FBgn0037549	protein_coding_gene		CG7878	3R:8122725..8125273(1)
263	CG9667	FBgn0037550	protein_coding_gene		CG9667	3R:8125290..8126357(-1)
264	Arl8	FBgn0037551	protein_coding_gene	ADP ribosylation factor-like 8	CG7891	3R:8126605..8129835(1)
265	grn	FBgn0001138	protein_coding_gene	grain	CG9656	3R:8147368..8181444(-1)
266	CG7800	FBgn0037552	protein_coding_gene		CG7800	3R:8217957..8219734(1)
267	PolI	FBgn0037554	protein_coding_gene	DNA polymerase iota	CG7602	3R:8233507..8237389(1)
268	Ada2b	FBgn0037555	protein_coding_gene	transcriptional Adaptor 2b	CG9638	3R:8236632..8240515(-1)
269	CG9636	FBgn0037556	protein_coding_gene		CG9636	3R:8240747..8243792(-1)
270	RPA1	FBgn0010173	protein_coding_gene	Replication protein A1	CG9633	3R:8262120..8264451(-1)
271	Mcm2	FBgn0014861	protein_coding_gene	Minichromosome maintenance 2	CG7538	3R:8264970..8267924(1)
272	CG9630	FBgn0037561	protein_coding_gene		CG9630	3R:8267943..8269896(-1)
273	ato	FBgn0010433	protein_coding_gene	atonal	CG7508	3R:8278052..8279274(1)
274	CG9626	FBgn0037565	protein_coding_gene		CG9626	3R:8293843..8300978(-1)
275	mRpL1	FBgn0037566	protein_coding_gene	mitochondrial ribosomal protein L1	CG7494	3R:8301440..8302770(1)
276	nac	FBgn0265351	protein_coding_gene	neuronally altered carbohydrate	CG9620	3R:8302686..8304023(-1)
277	Sgt1	FBgn0265101	protein_coding_gene	suppressor-of-G2-allele-of-skp1	CG9617	3R:8304190..8305274(-1)
278	tex	FBgn0037569	protein_coding_gene	tex	CG9615	3R:8307473..8308645(-1)
279	CG7483	FBgn0037573	protein_coding_gene		CG7483	3R:8313208..8314864(1)
280	Coq2	FBgn0037574	protein_coding_gene	Coenzyme Q biosynthesis protein 2	CG9613	3R:8314784..8316543(-1)
281	Ctr1B	FBgn0062412	protein_coding_gene	Copper transporter 1B	CG7459	3R:8317612..8319205(1)
282	COX7A	FBgn0040529	protein_coding_gene	Cytochrome c oxidase subunit 7A	CG9603	3R:8339944..8341043(-1)
283	Arl2	FBgn0004908	protein_coding_gene	ADP ribosylation factor-like 2	CG7435	3R:8341100..8341872(1)
284	PNKP	FBgn0037578	protein_coding_gene	Polynucleotide kinase 3'-phosphatase	CG9601	3R:8341661..8343516(-1)
285	DppIII	FBgn0037580	protein_coding_gene	Dipeptidyl aminopeptidase III	CG7415	3R:8344400..8347465(1)
286	CG7352	FBgn0037581	protein_coding_gene		CG7352	3R:8347579..8349296(1)
287	Atg13	FBgn0261108	protein_coding_gene	Autophagy-related 13	CG7331	3R:8349815..8352817(1)
288	stck	FBgn0020249	protein_coding_gene	steamer duck	CG7954	3R:8356978..8359964(1)
289	CG9684	FBgn0037583	protein_coding_gene		CG9684	3R:8359958..8362554(-1)
290	CG45263	FBgn0266801	protein_coding_gene		CG45263	3R:8364328..8477617(-1)
291	CG11737	FBgn0037592	protein_coding_gene		CG11737	3R:8517868..8521378(1)
292	pch2	FBgn0051453	protein_coding_gene	pachytene checkpoint 2	CG31453	3R:8559540..8561764(-1)
293	mRpS18A	FBgn0051450	protein_coding_gene	mitochondrial ribosomal protein S18A	CG31450	3R:8561917..8562593(-1)
294	CG31460	FBgn0051460	protein_coding_gene		CG31460	3R:8562673..8563445(1)
295	Cenp-C	FBgn0266916	protein_coding_gene	Centromeric protein-C	CG31258	3R:8564105..8569248(1)
296	Mkk4	FBgn0024326	protein_coding_gene	MAP kinase kinase 4	CG9738	3R:8646172..8650796(-1)
297	SLIRP2	FBgn0037602	protein_coding_gene	SRA stem-loop interacting RNA binding protein 2	CG8021	3R:8651084..8651493(1)
298	Dhod	FBgn0000447	protein_coding_gene	Dihydroorotate dehydrogenase	CG9741	3R:8651391..8652916(-1)
299	Sys1	FBgn0037603	protein_coding_gene	Sys1 golgi trafficking protein	CG11753	3R:8652821..8653847(1)
300	bel	FBgn0263231	protein_coding_gene	belle	CG9748	3R:8654975..8660761(-1)
301	p	FBgn0086679	protein_coding_gene	pink	CG9770	3R:8660903..8670684(-1)
302	CG8032	FBgn0037606	protein_coding_gene		CG8032	3R:8664115..8667772(1)
303	CG8036	FBgn0037607	protein_coding_gene		CG8036	3R:8667868..8673702(1)
304	mRpL19	FBgn0037608	protein_coding_gene	mitochondrial ribosomal protein L19	CG8039	3R:8674109..8675196(1)
305	Unc50	FBgn0037609	protein_coding_gene	Unc50 RNA binding protein	CG9773	3R:8675283..8676613(-1)
306	CG8043	FBgn0037610	protein_coding_gene		CG8043	3R:8676915..8678233(1)
307	CG11755	FBgn0037611	protein_coding_gene		CG11755	3R:8676915..8678955(1)
308	hb	FBgn0001180	protein_coding_gene	hunchback	CG9786	3R:8690980..8697822(-1)
309	Cks85A	FBgn0037613	protein_coding_gene	Cyclin-dependent kinase subunit 85A	CG9790	3R:8712906..8718456(-1)
310	CG8112	FBgn0037612	protein_coding_gene		CG8112	3R:8712933..8715263(1)
311	TMEM216	FBgn0037614	protein_coding_gene	Transmembrane protein 216	CG8116	3R:8716243..8721320(1)
312	nom	FBgn0037617	protein_coding_gene	numerous disordered muscles	CG8145	3R:8723174..8725357(1)
313	CG8159	FBgn0037619	protein_coding_gene		CG8159	3R:8726854..8728370(1)
314	ranshi	FBgn0037620	protein_coding_gene	ranshi	CG9793	3R:8728367..8729693(-1)
315	M1BP	FBgn0037621	protein_coding_gene	Motif 1 Binding Protein	CG9797	3R:8729790..8731698(-1)
316	CG8202	FBgn0037622	protein_coding_gene		CG8202	3R:8732091..8735837(1)
317	CG9801	FBgn0037623	protein_coding_gene		CG9801	3R:8735879..8747675(-1)
318	CG8223	FBgn0037624	protein_coding_gene		CG8223	3R:8747798..8754104(1)
319	CCT7	FBgn0037632	protein_coding_gene	Chaperonin containing TCP1 subunit 7	CG8351	3R:8801564..8806234(1)
320	CG9839	FBgn0037633	protein_coding_gene		CG9839	3R:8803471..8805802(-1)
321	hng2	FBgn0037634	protein_coding_gene	hinge2	CG8359	3R:8806322..8807581(1)
322	aqz	FBgn0286516	protein_coding_gene	aaquetzalli	CG9821	3R:8813490..8820682(-1)
323	CG8369	FBgn0040532	protein_coding_gene		CG8369	3R:8822008..8822838(1)
324	IscU	FBgn0037637	protein_coding_gene	Iron-sulfur cluster assembly enzyme	CG9836	3R:8822849..8824177(-1)
325	CG8379	FBgn0037638	protein_coding_gene		CG8379	3R:8824411..8827279(1)
326	pyd	FBgn0262614	protein_coding_gene	polychaetoid	CG43140	3R:8827068..8931896(-1)
327	asRNA:CR44020	FBgn0264790	antisense_lncRNA_gene	antisense RNA:CR44020	CR44020	3R:8934279..8935287(-1)
328	osk	FBgn0003015	protein_coding_gene	oskar	CG10901	3R:8935126..8938395(1)
329	ScsbetaA	FBgn0037643	protein_coding_gene	Succinyl-coenzyme A synthetase beta subunit, ADP-forming	CG11963	3R:8938724..8943027(1)
330	CG11964	FBgn0037644	protein_coding_gene		CG11964	3R:8942954..8945020(-1)
331	ich	FBgn0286204	protein_coding_gene	ichor	CG11966	3R:8950246..8963037(-1)
332	CAHbeta	FBgn0037646	protein_coding_gene	Carbonic anhydrase beta	CG11967	3R:8980860..8982793(1)
333	RagA-B	FBgn0037647	protein_coding_gene	Ras-related GTP binding A/B	CG11968	3R:8982732..8984315(-1)
334	CG11970	FBgn0027503	protein_coding_gene		CG11970	3R:8984718..8990649(1)
335	E(var)3-9	FBgn0260243	protein_coding_gene	Enhancer of variegation 3-9	CG11971	3R:8990645..8992949(-1)
336	CG11975	FBgn0037648	protein_coding_gene		CG11975	3R:8993253..8995212(1)
337	CG11980	FBgn0037652	protein_coding_gene		CG11980	3R:9004017..9005331(1)
338	Prosbeta3	FBgn0026380	protein_coding_gene	Proteasome beta3 subunit	CG11981	3R:9005313..9006226(-1)
339	Iru	FBgn0037653	protein_coding_gene	Iruka	CG11982	3R:9006456..9008030(1)
340	CG11983	FBgn0037654	protein_coding_gene		CG11983	3R:9008321..9010274(1)
341	Kcmf1	FBgn0037655	protein_coding_gene	Potassium channel modulatory factor 1	CG11984	3R:9010282..9014909(-1)
342	Sf3b5	FBgn0040534	protein_coding_gene	Splicing factor 3b subunit 5	CG11985	3R:9014972..9015341(-1)
343	CG11986	FBgn0037656	protein_coding_gene		CG11986	3R:9015446..9016822(1)
344	tgo	FBgn0264075	protein_coding_gene	tango	CG11987	3R:9016773..9020022(-1)
345	neur	FBgn0002932	protein_coding_gene	neuralized	CG11988	3R:9020348..9039471(-1)
346	hyx	FBgn0037657	protein_coding_gene	hyrax	CG11990	3R:9038760..9042349(1)
347	Nmdmc	FBgn0010222	protein_coding_gene	NAD-dependent methylenetetrahydrofolate dehydrogenase	CG18466	3R:9042508..9050555(-1)
348	Rel	FBgn0014018	protein_coding_gene	Relish	CG11992	3R:9044183..9047977(-1)
349	Mst85C	FBgn0028708	protein_coding_gene	Mst85C	CG11993	3R:9048645..9052231(1)
350	Kdm2	FBgn0037659	protein_coding_gene	Lysine demethylase 2	CG11033	3R:9052495..9063245(1)
351	beag	FBgn0037660	protein_coding_gene	beag	CG18005	3R:9063132..9065078(-1)
352	Ada	FBgn0037661	protein_coding_gene	Adenosine deaminase	CG11994	3R:9065183..9066303(1)
353	pum	FBgn0003165	protein_coding_gene	pumilio	CG9755	3R:9066343..9237682(-1)
354	D1	FBgn0000412	protein_coding_gene	D1 chromosomal protein	CG9745	3R:9238083..9240654(-1)
355	Vps15	FBgn0260935	protein_coding_gene	Vacuolar protein sorting 15	CG9746	3R:9240757..9245869(-1)
356	CG8420	FBgn0037664	protein_coding_gene		CG8420	3R:9246649..9251431(1)
357	CG16734	FBgn0037667	protein_coding_gene		CG16734	3R:9255052..9256731(1)
358	Ibf2	FBgn0037669	protein_coding_gene	Insulator binding factor 2	CG9740	3R:9257727..9258501(-1)
359	Ibf1	FBgn0037670	protein_coding_gene	Insulator binding factor 1	CG8436	3R:9258964..9260400(1)
360	ATP6AP2	FBgn0037671	protein_coding_gene	ATPase H+ transporting accessory protein 2	CG8444	3R:9260638..9262590(1)
361	TrpRS	FBgn0010803	protein_coding_gene	Tryptophanyl-tRNA synthetase	CG9735	3R:9265027..9266904(-1)
362	Vps16A	FBgn0285911	protein_coding_gene	Vacuolar protein sorting 16A	CG8454	3R:9267019..9270224(1)
363	Aduk	FBgn0037679	protein_coding_gene	Another Drosophila Unc-51-like kinase	CG8866	3R:9332064..9334714(-1)
364	pasi2	FBgn0037680	protein_coding_gene	pasiflora 2	CG8121	3R:9335170..9337459(1)
365	lncRNA:CR43301	FBgn0262993	lncRNA_gene	long non-coding RNA:CR43301	CR43301	3R:9338223..9339992(-1)
366	CG45050	FBgn0266410	protein_coding_gene		CG45050	3R:9340216..9362994(1)
367	Srr	FBgn0037684	protein_coding_gene	Serine racemase	CG8129	3R:9365398..9367763(1)
368	FER	FBgn0000723	protein_coding_gene	FER tyrosine kinase	CG8874	3R:9367603..9394546(-1)
369	CG34117	FBgn0083953	protein_coding_gene		CG34117	3R:9399570..9400053(-1)
370	RpL34b	FBgn0037686	protein_coding_gene	Ribosomal protein L34b	CG9354	3R:9400237..9401226(-1)
371	CG8132	FBgn0037687	protein_coding_gene		CG8132	3R:9401495..9402618(1)
372	CG9356	FBgn0037688	protein_coding_gene		CG9356	3R:9402564..9404269(-1)
373	alpha-Man-IIa	FBgn0011740	protein_coding_gene	alpha-Mannosidase class II a	CG18802	3R:9412548..9417264(1)
374	ps	FBgn0261552	protein_coding_gene	pasilla	CG42670	3R:9417940..9455500(1)
375	GstZ1	FBgn0037696	protein_coding_gene	Glutathione S transferase Z1	CG9362	3R:9455517..9456546(-1)
376	phu	FBgn0043791	protein_coding_gene	phurba tashi	CG8147	3R:9494801..9496723(1)
377	RhoL	FBgn0014380	protein_coding_gene	Rho-like	CG9366	3R:9497101..9502581(-1)
378	CG8149	FBgn0037700	protein_coding_gene		CG8149	3R:9504656..9505865(1)
379	rump	FBgn0267790	protein_coding_gene	rumpelstiltskin	CG9373	3R:9505853..9510324(-1)
380	Ras85D	FBgn0003205	protein_coding_gene	Ras oncogene at 85D	CG9375	3R:9510561..9513067(-1)
381	Rlb1	FBgn0014022	protein_coding_gene	Rlb1	CG8161	3R:9513327..9514827(1)
382	mRpL47	FBgn0014023	protein_coding_gene	mitochondrial ribosomal protein L47	CG9378	3R:9514822..9515908(-1)
383	CG8176	FBgn0037702	protein_coding_gene		CG8176	3R:9516007..9527237(1)
384	Kdm3	FBgn0037703	protein_coding_gene	Lysine demethylase 3	CG8165	3R:9516007..9520938(1)
385	by	FBgn0000244	protein_coding_gene	blistery	CG9379	3R:9528238..9533011(-1)
386	mura	FBgn0037705	protein_coding_gene	murashka	CG9381	3R:9535625..9551806(-1)
387	lncRNA:CR42549	FBgn0260722	lncRNA_gene	long non-coding RNA:CR42549	CR42549	3R:9548104..9551806(-1)
388	RnpS1	FBgn0037707	protein_coding_gene	RNA-binding protein S1	CG16788	3R:9552034..9553747(1)
389	CG9386	FBgn0037708	protein_coding_gene		CG9386	3R:9553696..9555408(-1)
390	CG8199	FBgn0037709	protein_coding_gene		CG8199	3R:9555785..9557776(1)
391	AP-1mu	FBgn0024833	protein_coding_gene	Adaptor Protein complex 1, mu subunit	CG9388	3R:9557712..9559525(-1)
392	MBD-like	FBgn0027950	protein_coding_gene	Methyl-CpG binding domain protein-like	CG8208	3R:9559760..9561533(1)
393	CG9393	FBgn0037710	protein_coding_gene		CG9393	3R:9561583..9563673(-1)
394	Vps45	FBgn0261049	protein_coding_gene	Vacuolar protein sorting 45	CG8228	3R:9563924..9566092(1)
395	CG16790	FBgn0037713	protein_coding_gene		CG16790	3R:9569074..9570214(-1)
396	CG9399	FBgn0037715	protein_coding_gene		CG9399	3R:9571911..9574211(-1)
397	Kap-alpha3	FBgn0027338	protein_coding_gene	karyopherin alpha3	CG9423	3R:9574484..9577733(-1)
398	Son	FBgn0037716	protein_coding_gene	Son RNA binding protein	CG8273	3R:9578042..9581225(1)
399	CG8301	FBgn0037717	protein_coding_gene		CG8301	3R:9581306..9586648(1)
400	P58IPK	FBgn0037718	protein_coding_gene	P58IPK	CG8286	3R:9586942..9589581(1)
401	bocks	FBgn0037719	protein_coding_gene	bocksbeutel	CG9424	3R:9589468..9591002(-1)
402	CG8312	FBgn0037720	protein_coding_gene		CG8312	3R:9591309..9625073(1)
403	CG8319	FBgn0037722	protein_coding_gene		CG8319	3R:9627321..9628676(1)
404	Calr	FBgn0005585	protein_coding_gene	Calreticulin	CG9429	3R:9628691..9630851(-1)
405	SpdS	FBgn0037723	protein_coding_gene	Spermidine Synthase	CG8327	3R:9631641..9633673(1)
406	Scm	FBgn0003334	protein_coding_gene	Sex comb on midleg	CG9495	3R:9633359..9637611(-1)
407	Fst	FBgn0037724	protein_coding_gene	Frost	CG9434	3R:9644978..9646154(-1)
408	p23	FBgn0037728	protein_coding_gene	p23	CG16817	3R:9677927..9679658(1)
409	nmdyn-D7	FBgn0028997	protein_coding_gene	nmdyn-D7	CG8362	3R:9679939..9681502(1)
410	CG9444	FBgn0037730	protein_coding_gene		CG9444	3R:9681415..9684264(-1)
411	eca	FBgn0069242	protein_coding_gene	eclair	CG33104	3R:9684469..9685476(-1)
412	Unc-115a	FBgn0051352	protein_coding_gene	Uncoordinated 115a	CG31352	3R:9694386..9705417(-1)
413	trbd	FBgn0037734	protein_coding_gene	trabid	CG9448	3R:9705996..9711037(-1)
414	dmt	FBgn0278604	protein_coding_gene	dalmatian	CG8374	3R:9711142..9714675(1)
415	hyd	FBgn0002431	protein_coding_gene	hyperplastic discs	CG9484	3R:9714623..9725615(-1)
416	side-VII	FBgn0037736	protein_coding_gene	sidestep VII	CG12950	3R:9734012..9739979(-1)
417	Pnn	FBgn0037737	protein_coding_gene	Pinin	CG8383	3R:9740899..9742844(1)
418	CG34409	FBgn0085438	protein_coding_gene		CG34409	3R:9742877..9746367(-1)
419	CG12948	FBgn0037739	protein_coding_gene		CG12948	3R:9746167..9747744(-1)
420	PpD3	FBgn0005777	protein_coding_gene	Protein phosphatase D3	CG8402	3R:9747875..9751094(1)
421	Tti1	FBgn0037741	protein_coding_gene	Telo2 interacting protein 1	CG16908	3R:9751088..9754686(-1)
422	Rpt3R	FBgn0037742	protein_coding_gene	Regulatory particle triple-A ATPase 3-related	CG9475	3R:9754735..9756510(-1)
423	Alg12	FBgn0037743	protein_coding_gene	Alg12 alpha-1,6-mannosyltransferase	CG8412	3R:9756491..9759313(1)
424	Mpi	FBgn0286506	protein_coding_gene	Mannose phosphate isomerase	CG8417	3R:9759622..9761208(1)
425	Snap24	FBgn0266720	protein_coding_gene	Synaptosomal-associated protein 24kDa	CG9474	3R:9761305..9763150(-1)
426	CG8478	FBgn0037746	protein_coding_gene		CG8478	3R:9763650..9766135(1)
427	MED6	FBgn0024330	protein_coding_gene	Mediator complex subunit 6	CG9473	3R:9766031..9768984(-1)
428	Naa80	FBgn0037747	protein_coding_gene	N(alpha)-acetyltransferase 80	CG8481	3R:9767834..9770027(1)
429	CG9471	FBgn0037749	protein_coding_gene		CG9471	3R:9770532..9771542(-1)
430	RpS29	FBgn0261599	protein_coding_gene	Ribosomal protein S29	CG8495	3R:9778042..9779528(1)
431	CG12947	FBgn0037753	protein_coding_gene		CG12947	3R:9780064..9783054(1)
432	MtnA	FBgn0002868	protein_coding_gene	Metallothionein A	CG9470	3R:9783407..9784370(-1)
433	CG8500	FBgn0037754	protein_coding_gene		CG8500	3R:9784653..9789323(1)
434	CG12945	FBgn0037755	protein_coding_gene		CG12945	3R:9787816..9791221(-1)
435	CG8507	FBgn0037756	protein_coding_gene		CG8507	3R:9791483..9793098(1)
436	CG8516	FBgn0037757	protein_coding_gene		CG8516	3R:9793295..9797754(1)
437	CG9467	FBgn0037758	protein_coding_gene		CG9467	3R:9797769..9801026(-1)
438	CG8526	FBgn0037759	protein_coding_gene		CG8526	3R:9801280..9803461(1)
439	FBXO11	FBgn0037760	protein_coding_gene	F-box protein 11	CG9461	3R:9803486..9809368(-1)
440	Glut4EF	FBgn0267336	protein_coding_gene	Glucose transporter 4 enhancer factor	CG34360	3R:9874681..9995364(1)
441	Art4	FBgn0037770	protein_coding_gene	Arginine methyltransferase 4	CG5358	3R:9982816..9986060(-1)
442	CG5359	FBgn0037773	protein_coding_gene		CG5359	3R:9999771..10001276(-1)
443	Mical	FBgn0053208	protein_coding_gene	Molecule interacting with CasL	CG33208	3R:10001554..10042895(-1)
444	CG3909	FBgn0027524	protein_coding_gene		CG3909	3R:10043270..10044606(1)
445	CG11722	FBgn0037777	protein_coding_gene		CG11722	3R:10044596..10045542(-1)
446	mtTFB2	FBgn0037778	protein_coding_gene	mitochondrial transcription factor B2	CG3910	3R:10045574..10047260(1)
447	CG12811	FBgn0037779	protein_coding_gene		CG12811	3R:10047252..10048797(-1)
448	ohgt	FBgn0037780	protein_coding_gene	ohgata	CG3925	3R:10049199..10051527(1)
449	Fancl	FBgn0037781	protein_coding_gene	Fancl	CG12812	3R:10051508..10052869(-1)
450	Fmr1	FBgn0028734	protein_coding_gene	Fmr1	CG6203	3R:10101420..10110121(-1)
451	CAH7	FBgn0037788	protein_coding_gene	Carbonic anhydrase 7	CG3940	3R:10112237..10120081(1)
452	tws	FBgn0004889	protein_coding_gene	twins	CG6235	3R:10126129..10139772(-1)
453	TAF1B	FBgn0037792	protein_coding_gene	TATA box-binding protein-associated factor RNA polymerase I subunit B	CG6241	3R:10140103..10144184(-1)
454	Invadolysin	FBgn0086359	protein_coding_gene	Invadolysin	CG3953	3R:10144668..10159134(1)
455	CG6254	FBgn0037794	protein_coding_gene		CG6254	3R:10159144..10161331(-1)
456	Best1	FBgn0040238	protein_coding_gene	Bestrophin 1	CG6264	3R:10161464..10170487(-1)
457	CG12814	FBgn0037796	protein_coding_gene		CG12814	3R:10171156..10189603(-1)
458	Syn	FBgn0004575	protein_coding_gene	Synapsin	CG3985	3R:10190689..10222442(1)
459	CG12420	FBgn0037797	protein_coding_gene		CG12420	3R:10222698..10223745(1)
460	CG34107	FBgn0083943	protein_coding_gene		CG34107	3R:10224909..10225587(1)
461	CG3999	FBgn0037801	protein_coding_gene		CG3999	3R:10251518..10255268(1)
462	Sirt6	FBgn0037802	protein_coding_gene	Sirtuin 6	CG6284	3R:10255349..10261849(-1)
463	pont	FBgn0040078	protein_coding_gene	pontin	CG4003	3R:10262123..10263899(1)
464	Nuak	FBgn0262617	protein_coding_gene	Nuak family kinase	CG43143	3R:10264306..10308467(1)
465	CG6293	FBgn0037807	protein_coding_gene		CG6293	3R:10307806..10311613(-1)
466	Bruce	FBgn0266717	protein_coding_gene	BIR repeat containing ubiquitin-conjugating enzyme	CG6303	3R:10312039..10331353(-1)
467	CG12818	FBgn0037809	protein_coding_gene		CG12818	3R:10331581..10332695(1)
468	sle	FBgn0037810	protein_coding_gene	slender lobes	CG12819	3R:10333115..10338265(1)
469	CG12592	FBgn0037811	protein_coding_gene		CG12592	3R:10338342..10340872(1)
470	jumu	FBgn0015396	protein_coding_gene	jumeau	CG4029	3R:10350182..10361612(1)
471	Rfx	FBgn0020379	protein_coding_gene	Rfx	CG6312	3R:10361760..10378068(-1)
472	cwo	FBgn0259938	protein_coding_gene	clockwork orange	CG17100	3R:10388258..10400752(1)
473	CG6325	FBgn0037814	protein_coding_gene		CG6325	3R:10402967..10407285(-1)
474	Irp-1B	FBgn0024957	protein_coding_gene	Iron regulatory protein 1B	CG6342	3R:10408618..10412869(-1)
475	Rrp46	FBgn0037815	protein_coding_gene	Rrp46	CG4043	3R:10413301..10414242(1)
476	CG6345	FBgn0037816	protein_coding_gene		CG6345	3R:10414218..10416046(-1)
477	hth	FBgn0001235	protein_coding_gene	homothorax	CG17117	3R:10507561..10639568(-1)
478	CG6465	FBgn0037818	protein_coding_gene		CG6465	3R:10675560..10677251(-1)
479	Phyhd1	FBgn0037819	protein_coding_gene	Phytanoyl-CoA dioxygenase domain containing 1	CG14688	3R:10677737..10680925(-1)
480	Skeletor	FBgn0262717	protein_coding_gene	Skeletor	CG43161	3R:10686943..10696270(1)
481	pug	FBgn0020385	protein_coding_gene	pugilist	CG4067	3R:10696534..10703316(1)
482	CG14683	FBgn0037822	protein_coding_gene		CG14683	3R:10696647..10698976(1)
483	CG31467	FBgn0051467	protein_coding_gene		CG31467	3R:10705170..10706863(-1)
484	CG31278	FBgn0051278	protein_coding_gene		CG31278	3R:10707398..10708340(-1)
485	CG31373	FBgn0051373	protein_coding_gene		CG31373	3R:10708487..10709364(-1)
486	TkR86C	FBgn0004841	protein_coding_gene	Tachykinin-like receptor at 86C	CG6515	3R:10737592..10751228(-1)
487	MED7	FBgn0051390	protein_coding_gene	Mediator complex subunit 7	CG31390	3R:10760071..10761032(-1)
488	Cap-H2	FBgn0037831	protein_coding_gene	Chromosome associated protein H2	CG14685	3R:10761310..10766756(1)
489	TfIIFbeta	FBgn0010421	protein_coding_gene	Transcription factor TFIIFbeta	CG6538	3R:10766622..10767804(-1)
490	CG42633	FBgn0261356	protein_coding_gene		CG42633	3R:10780965..10782267(-1)
491	mRpL37	FBgn0261380	protein_coding_gene	mitochondrial ribosomal protein L37	CG42632	3R:10782563..10784092(-1)
492	Rbp1	FBgn0260944	protein_coding_gene	RNA-binding protein 1	CG17136	3R:10784383..10786465(1)
493	Art1	FBgn0037834	protein_coding_gene	Arginine methyltransferase 1	CG6554	3R:10786481..10788226(-1)
494	Mcm5	FBgn0017577	protein_coding_gene	Minichromosome maintenance 5	CG4082	3R:10788524..10791150(1)
495	CG14687	FBgn0037835	protein_coding_gene		CG14687	3R:10792904..10793643(1)
496	TTLL15	FBgn0037838	protein_coding_gene	Tubulin tyrosine ligase-like 15	CG4089	3R:10815288..10817490(1)
497	CG42394	FBgn0259740	protein_coding_gene		CG42394	3R:10849825..10851788(1)
498	CG4565	FBgn0037841	protein_coding_gene		CG4565	3R:10852724..10853644(1)
499	CG6567	FBgn0037842	protein_coding_gene		CG6567	3R:10853374..10854451(-1)
500	CG4511	FBgn0037843	protein_coding_gene		CG4511	3R:10854501..10856412(1)
501	CG4570	FBgn0037844	protein_coding_gene		CG4570	3R:10856807..10858066(1)
502	CG14694	FBgn0037845	protein_coding_gene		CG14694	3R:10858202..10859813(-1)
503	CG6574	FBgn0037846	protein_coding_gene		CG6574	3R:10860531..10862988(-1)
504	SelR	FBgn0267376	protein_coding_gene	Selenoprotein R	CG6584	3R:10863355..10868642(-1)
505	Tsp86D	FBgn0037848	protein_coding_gene	Tetraspanin 86D	CG4591	3R:10868708..10870555(1)
506	Fdh	FBgn0011768	protein_coding_gene	Formaldehyde dehydrogenase	CG6598	3R:10870906..10872381(-1)
507	Sodh2	FBgn0022359	protein_coding_gene	Sorbitol dehydrogenase 2	CG4649	3R:10876384..10878257(1)
508	Tpc1	FBgn0037852	protein_coding_gene	Thiamine pyrophosphate carrier protein 1	CG6608	3R:10879572..10882188(-1)
509	Leash	FBgn0037856	protein_coding_gene	Leash	CG4674	3R:10885540..10896418(1)
510	Ak3	FBgn0042094	protein_coding_gene	Adenylate kinase 3	CG6612	3R:10887345..10889588(-1)
511	CG6621	FBgn0037855	protein_coding_gene		CG6621	3R:10889768..10893531(-1)
512	side-VI	FBgn0083950	protein_coding_gene	sidestep VI	CG34114	3R:10972381..11050175(1)
513	Ugt302C1	FBgn0040259	protein_coding_gene	UDP-glycosyltransferase family 302 member C1	CG18578	3R:11157098..11159744(1)
514	Ugt35A1	FBgn0026315	protein_coding_gene	UDP-glycosyltransferase family 35 member A1	CG6644	3R:11170817..11172664(-1)
515	cu	FBgn0261808	protein_coding_gene	curled	CG31299	3R:11197592..11208633(1)
516	SdhC	FBgn0037873	protein_coding_gene	Succinate dehydrogenase, subunit C	CG6666	3R:11208887..11209849(-1)
517	Tctp	FBgn0037874	protein_coding_gene	Translationally controlled tumor protein	CG4800	3R:11210247..11211898(1)
518	ZnT86D	FBgn0037875	protein_coding_gene	Zinc transporter 86D	CG6672	3R:11212308..11214539(-1)
519	RpS25	FBgn0086472	protein_coding_gene	Ribosomal protein S25	CG6684	3R:11215028..11216287(-1)
520	CG4820	FBgn0037876	protein_coding_gene		CG4820	3R:11216535..11217898(1)
521	CG6689	FBgn0037877	protein_coding_gene		CG6689	3R:11217898..11220064(-1)
522	CG6693	FBgn0037878	protein_coding_gene		CG6693	3R:11220268..11221639(-1)
523	RpL3	FBgn0020910	protein_coding_gene	Ribosomal protein L3	CG4863	3R:11221894..11225173(1)
524	scpr-C	FBgn0037879	protein_coding_gene	SCP-containing protein C	CG5106	3R:11225520..11226681(1)
525	CG17726	FBgn0037880	protein_coding_gene		CG17726	3R:11226762..11228227(1)
526	GCC88	FBgn0037881	protein_coding_gene	GRIP and coiled-coil domain containing 88 kDa	CG10703	3R:11228158..11230600(-1)
527	CG17187	FBgn0037882	protein_coding_gene		CG17187	3R:11230617..11231879(-1)
528	Dph3	FBgn0037883	protein_coding_gene	Diphthamide biosynthesis 3	CG14701	3R:11231912..11232539(1)
529	Arfip	FBgn0037884	protein_coding_gene	Arfaptin	CG17184	3R:11232429..11235013(-1)
530	CG17721	FBgn0037885	protein_coding_gene		CG17721	3R:11235140..11236077(1)
531	CG31441	FBgn0051441	protein_coding_gene		CG31441	3R:11236286..11237624(1)
532	CG31388	FBgn0051388	protein_coding_gene		CG31388	3R:11237815..11240114(1)
533	CG17734	FBgn0037890	protein_coding_gene		CG17734	3R:11242208..11243999(-1)
534	CG5214	FBgn0037891	protein_coding_gene		CG5214	3R:11244302..11246862(1)
535	lncRNA:cherub	FBgn0262972	lncRNA_gene	cherub	CR43283	3R:11247631..11256123(-1)
536	pros	FBgn0004595	protein_coding_gene	prospero	CG17228	3R:11328480..11407627(1)
537	mRpL40	FBgn0037892	protein_coding_gene	mitochondrial ribosomal protein L40	CG5242	3R:11407918..11408756(1)
538	mgr	FBgn0264694	protein_coding_gene	merry-go-round	CG6719	3R:11408792..11409875(-1)
539	Irbp	FBgn0011774	protein_coding_gene	Inverted repeat-binding protein	CG5247	3R:11410047..11412440(1)
540	Ipo9	FBgn0037894	protein_coding_gene	Importin 9	CG5252	3R:11412522..11416142(1)
541	CG5270	FBgn0037897	protein_coding_gene		CG5270	3R:11422092..11429969(1)
542	Dtd	FBgn0037898	protein_coding_gene	D-aminoacyl-tRNA deacylase	CG18643	3R:11430061..11430762(1)
543	RpL24-like	FBgn0037899	protein_coding_gene	Ribosomal protein L24-like	CG6764	3R:11430740..11431582(-1)
544	CG5276	FBgn0037900	protein_coding_gene		CG5276	3R:11431738..11433543(1)
545	Exd2	FBgn0037901	protein_coding_gene	Exonuclease 3'-5' domain-containing 2	CG6744	3R:11433488..11435703(-1)
546	CG5281	FBgn0037902	protein_coding_gene		CG5281	3R:11435850..11437523(1)
547	CG17230	FBgn0046225	protein_coding_gene		CG17230	3R:11437785..11467372(1)
548	dpr4	FBgn0053512	protein_coding_gene	defective proboscis extension response 4	CG33512	3R:11533483..11542949(-1)
549	CG10898	FBgn0037911	protein_coding_gene		CG10898	3R:11557776..11559877(1)
550	fabp	FBgn0037913	protein_coding_gene	fatty acid binding protein	CG6783	3R:11559896..11567054(-1)
551	Mrp4	FBgn0263316	protein_coding_gene	Multidrug resistance protein 4	CG14709	3R:11569250..11575937(1)
552	wkd	FBgn0037917	protein_coding_gene	whacked	CG5344	3R:11581576..11585305(1)
553	CG6791	FBgn0037918	protein_coding_gene		CG6791	3R:11585354..11590146(-1)
554	Jupiter	FBgn0051363	protein_coding_gene	Jupiter	CG31363	3R:11590386..11619906(-1)
555	CG14710	FBgn0037920	protein_coding_gene		CG14710	3R:11620090..11621728(1)
556	Zaf1	FBgn0037921	protein_coding_gene	ZAD and Architectural Function 1	CG6808	3R:11621466..11625644(-1)
557	CG14711	FBgn0037922	protein_coding_gene		CG14711	3R:11623339..11624948(1)
558	CG6813	FBgn0037923	protein_coding_gene		CG6813	3R:11625051..11626638(-1)
559	CG18764	FBgn0042205	protein_coding_gene		CG18764	3R:11626889..11628452(1)
560	CG14712	FBgn0037924	protein_coding_gene		CG14712	3R:11628759..11633206(1)
561	Csk	FBgn0262081	protein_coding_gene	C-terminal Src kinase	CG42317	3R:11633278..11650706(-1)
562	Elp1	FBgn0037926	protein_coding_gene	Elongator complex protein 1	CG10535	3R:11650971..11655691(1)
563	CG42327	FBgn0259227	protein_coding_gene		CG42327	3R:11656149..11673974(1)
564	CG14715	FBgn0037930	protein_coding_gene		CG14715	3R:11674221..11674923(1)
565	CG18476	FBgn0037931	protein_coding_gene		CG18476	3R:11674920..11678116(-1)
566	Taf12	FBgn0011290	protein_coding_gene	TBP-associated factor 12	CG17358	3R:11678386..11679690(-1)
567	Ho	FBgn0037933	protein_coding_gene	Heme oxygenase	CG14716	3R:11679743..11680976(1)
568	CG14721	FBgn0037942	protein_coding_gene		CG14721	3R:11735447..11736877(1)
569	Blm	FBgn0002906	protein_coding_gene	Bloom syndrome helicase	CG6920	3R:11736810..11741783(-1)
570	CG14722	FBgn0037943	protein_coding_gene		CG14722	3R:11741890..11744027(1)
571	CG6923	FBgn0037944	protein_coding_gene		CG6923	3R:11744229..11750029(-1)
572	Lk6	FBgn0017581	protein_coding_gene	Lk6 kinase	CG17342	3R:11750931..11764457(-1)
573	l(3)neo38	FBgn0265276	protein_coding_gene	lethal (3) neo38	CG6930	3R:11765038..11779128(-1)
574	prd1	FBgn0037949	protein_coding_gene	pruning defect 1	CG17360	3R:11781131..11787014(-1)
575	Sbf	FBgn0025802	protein_coding_gene	SET domain binding factor	CG6939	3R:11789293..11796948(-1)
576	glo	FBgn0259139	protein_coding_gene	glorund	CG6946	3R:11815206..11819420(-1)
577	COX5A	FBgn0019624	protein_coding_gene	Cytochrome c oxidase subunit 5A	CG14724	3R:11819359..11820299(1)
578	Kyat	FBgn0037955	protein_coding_gene	Kynurenine aminotransferase	CG6950	3R:11820381..11822493(-1)
579	sad	FBgn0003312	protein_coding_gene	shadow	CG14728	3R:11877235..11879754(1)
580	CG6962	FBgn0037958	protein_coding_gene		CG6962	3R:11879702..11882534(-1)
581	CG31368	FBgn0051368	protein_coding_gene		CG31368	3R:11882790..11892382(1)
582	mthl5	FBgn0037960	protein_coding_gene	methuselah-like 5	CG6965	3R:11883938..11887168(-1)
583	Cad87A	FBgn0037963	protein_coding_gene	Cadherin 87A	CG6977	3R:11893512..11949129(-1)
584	CG31211	FBgn0051211	protein_coding_gene		CG31211	3R:11949680..11954038(1)
585	CG3281	FBgn0260741	protein_coding_gene		CG3281	3R:11960883..11962805(-1)
586	aurA	FBgn0000147	protein_coding_gene	aurora A	CG3068	3R:11963124..11964826(1)
587	CG12213	FBgn0260742	protein_coding_gene		CG12213	3R:11964674..11967691(-1)
588	GC1	FBgn0260743	protein_coding_gene	Glutamate Carrier 1	CG18347	3R:11967708..11971686(1)
589	Tango9	FBgn0260744	protein_coding_gene	Transport and Golgi organization 9	CG10007	3R:11971007..11974910(-1)
590	CG10005	FBgn0037972	protein_coding_gene		CG10005	3R:11975156..11977197(-1)
591	CG18547	FBgn0037973	protein_coding_gene		CG18547	3R:11978574..11980390(-1)
592	CG3397	FBgn0037975	protein_coding_gene		CG3397	3R:11983098..11984541(-1)
593	mfas	FBgn0260745	protein_coding_gene	midline fasciclin	CG3359	3R:11984862..11993315(-1)
594	Ect3	FBgn0260746	protein_coding_gene	Ectoderm-expressed 3	CG3132	3R:11999278..12003516(1)
595	KLHL18	FBgn0037978	protein_coding_gene	Kelch like family member 18	CG3571	3R:12007476..12010434(-1)
596	GCC185	FBgn0037979	protein_coding_gene	GRIP and coiled-coil domain containing 185 kDa	CG3532	3R:12010772..12015059(1)
597	DCAF12	FBgn0037980	protein_coding_gene	DDB1 and CUL4 associated factor 12	CG3313	3R:12014943..12017031(-1)
598	Spt3	FBgn0037981	protein_coding_gene	Spt3	CG3169	3R:12017156..12018550(1)
599	CG4702	FBgn0037992	protein_coding_gene		CG4702	3R:12121583..12128201(-1)
600	Cog1	FBgn0037998	protein_coding_gene	Component of oligomeric golgi complex 1	CG4848	3R:12213792..12219686(-1)
601	CG4860	FBgn0037999	protein_coding_gene		CG4860	3R:12219881..12221464(-1)
602	svp	FBgn0003651	protein_coding_gene	seven up	CG11502	3R:12258737..12302785(1)
603	CG10013	FBgn0038012	protein_coding_gene		CG10013	3R:12323521..12325210(1)
604	CG10038	FBgn0038013	protein_coding_gene		CG10038	3R:12348987..12350644(-1)
605	MBD-R2	FBgn0038016	protein_coding_gene	MBD-R2	CG10042	3R:12352143..12356265(-1)
606	CG4115	FBgn0038017	protein_coding_gene		CG4115	3R:12360008..12363255(1)
607	GstD9	FBgn0038020	protein_coding_gene	Glutathione S transferase D9	CG10091	3R:12366163..12367564(-1)
608	GstD1	FBgn0001149	protein_coding_gene	Glutathione S transferase D1	CG10045	3R:12367817..12369268(-1)
609	GstD3	FBgn0010039	protein_coding_gene	Glutathione S transferase D3	CG4381	3R:12373068..12373813(1)
610	GstD5	FBgn0010041	protein_coding_gene	Glutathione S transferase D5	CG12242	3R:12375733..12376572(1)
611	CG10035	FBgn0038028	protein_coding_gene		CG10035	3R:12380869..12382691(-1)
612	Cyp9f3	FBgn0038034	protein_coding_gene	Cytochrome P450 9f3	CG17875	3R:12396007..12398929(-1)
613	DNAlig3	FBgn0286075	protein_coding_gene	DNA ligase 3	CG17227	3R:12399011..12401839(-1)
614	Cyp9f2	FBgn0038037	protein_coding_gene	Cytochrome P450 9f2	CG11466	3R:12403340..12406028(-1)
615	Sccpdh2	FBgn0038038	protein_coding_gene	Saccheropin dehydrogenase 2	CG5167	3R:12406532..12408107(1)
616	CG5196	FBgn0038039	protein_coding_gene		CG5196	3R:12408316..12411768(1)
617	Dip-C	FBgn0000455	protein_coding_gene	Dipeptidase C	CG5663	3R:12411809..12413759(-1)
618	pps	FBgn0082831	protein_coding_gene	protein partner of snf	CG6525	3R:12413828..12421251(1)
619	CG17202	FBgn0038043	protein_coding_gene		CG17202	3R:12422768..12423606(1)
620	Pp1-87B	FBgn0004103	protein_coding_gene	Protein phosphatase 1 at 87B	CG5650	3R:12423621..12425917(-1)
621	CG5641	FBgn0038046	protein_coding_gene		CG5641	3R:12427795..12429282(-1)
622	CG5245	FBgn0038047	protein_coding_gene		CG5245	3R:12429560..12431235(1)
623	Prosalpha2	FBgn0086134	protein_coding_gene	Proteasome alpha2 subunit	CG5266	3R:12431321..12432556(1)
624	Aos1	FBgn0029512	protein_coding_gene	Activator of SUMO 1	CG12276	3R:12432533..12433822(-1)
625	Srlp	FBgn0038049	protein_coding_gene	Spliceosome-ribosome linker protein	CG5844	3R:12434098..12435643(1)
626	Desat1	FBgn0086687	protein_coding_gene	Desaturase 1	CG5887	3R:12439600..12447616(1)
627	CG18549	FBgn0038053	protein_coding_gene		CG18549	3R:12449296..12456355(1)
628	trus	FBgn0038055	protein_coding_gene	toys are us	CG5333	3R:12456573..12458444(1)
629	CG5961	FBgn0038056	protein_coding_gene		CG5961	3R:12458421..12460294(-1)
630	Polr3C	FBgn0038057	protein_coding_gene	RNA polymerase III subunit C	CG12267	3R:12460414..12462418(1)
631	CG5608	FBgn0038058	protein_coding_gene		CG5608	3R:12462562..12465298(-1)
632	lncRNA:alphagamma-element:CR32865	FBgn0052865	lncRNA_gene	alphagamma-element:CR32865	CR32865	3R:12475336..12478267(-1)
633	Vha55	FBgn0005671	protein_coding_gene	Vacuolar H[+]-ATPase 55kD subunit	CG17369	3R:12623762..12627829(-1)
634	Snx3	FBgn0038065	protein_coding_gene	Sorting nexin 3	CG6359	3R:12628031..12630495(1)
635	Not10	FBgn0260444	protein_coding_gene	CCR4-NOT transcription complex subunit 10	CG18616	3R:12630647..12633188(1)
636	CG18530	FBgn0042207	protein_coding_gene		CG18530	3R:12633359..12634670(1)
637	CG6753	FBgn0038070	protein_coding_gene		CG6753	3R:12640163..12642482(-1)
638	Dtg	FBgn0038071	protein_coding_gene	Dpp target gene	CG6234	3R:12648058..12652910(1)
639	mbo	FBgn0026207	protein_coding_gene	members only	CG6819	3R:12676487..12679052(-1)
640	kar	FBgn0001296	protein_coding_gene	karmoisin	CG12286	3R:12682186..12689367(-1)
641	Su(fu)	FBgn0005355	protein_coding_gene	Suppressor of fused	CG6054	3R:12689873..12691468(-1)
642	Arp1	FBgn0011745	protein_coding_gene	Actin-related protein 1	CG6174	3R:12691743..12694232(1)
643	Past1	FBgn0016693	protein_coding_gene	Putative Achaete Scute Target 1	CG6148	3R:12697322..12704875(1)
644	CG12279	FBgn0038080	protein_coding_gene		CG12279	3R:12705094..12705818(1)
645	PolQ	FBgn0002905	protein_coding_gene	DNA polymerase theta	CG6019	3R:12705523..12712299(-1)
646	Men	FBgn0002719	protein_coding_gene	Malic enzyme	CG10120	3R:12713103..12722442(-1)
647	grsm	FBgn0040493	protein_coding_gene	granny smith	CG7340	3R:12950042..12967712(-1)
648	Spc25	FBgn0087021	protein_coding_gene	Spc25	CG7242	3R:12961745..12963249(1)
649	CG7381	FBgn0038098	protein_coding_gene		CG7381	3R:12967775..12977471(-1)
650	CG7091	FBgn0038099	protein_coding_gene		CG7091	3R:12978000..12980535(1)
651	Paip2	FBgn0038100	protein_coding_gene	polyA-binding protein interacting protein 2	CG12358	3R:12980792..12985488(1)
652	CG31342	FBgn0051342	protein_coding_gene		CG31342	3R:12986041..12991543(1)
653	CG7488	FBgn0038106	protein_coding_gene		CG7488	3R:12995620..12996925(1)
654	CG7518	FBgn0038108	protein_coding_gene		CG7518	3R:12998089..13008404(1)
655	CG8031	FBgn0038110	protein_coding_gene		CG8031	3R:13008384..13011310(-1)
656	CtBP	FBgn0020496	protein_coding_gene	C-terminal Binding Protein	CG7583	3R:13011649..13026275(1)
657	CG46280	FBgn0283438	protein_coding_gene		CG46280	3R:13026283..13030659(-1)
658	l(3)87Df	FBgn0002354	protein_coding_gene	lethal (3) 87Df	CG7620	3R:13030913..13031598(1)
659	ry	FBgn0003308	protein_coding_gene	rosy	CG7642	3R:13032528..13038020(1)
660	snk	FBgn0003450	protein_coding_gene	snake	CG7996	3R:13040165..13042770(-1)
661	CG7966	FBgn0038115	protein_coding_gene		CG7966	3R:13049398..13051453(-1)
662	pic	FBgn0260962	protein_coding_gene	piccolo	CG7769	3R:13052245..13056725(1)
663	sim	FBgn0004666	protein_coding_gene	single-minded	CG7771	3R:13057755..13078124(1)
664	timeout	FBgn0038118	protein_coding_gene	timeout	CG7855	3R:13088651..13163876(1)
665	CG34308	FBgn0085337	protein_coding_gene		CG34308	3R:13089242..13090081(1)
666	CG8483	FBgn0038126	protein_coding_gene		CG8483	3R:13208754..13214465(-1)
667	CG11686	FBgn0040551	protein_coding_gene		CG11686	3R:13260356..13262227(1)
668	Ravus	FBgn0038128	protein_coding_gene	Ravus	CG15889	3R:13262733..13264061(-1)
669	Su(var)3-7	FBgn0003598	protein_coding_gene	Suppressor of variegation 3-7	CG8599	3R:13264364..13270038(1)
670	TBC1D5	FBgn0038129	protein_coding_gene	TBC1 domain family member 5	CG8449	3R:13269137..13272011(-1)
671	wntD	FBgn0038134	protein_coding_gene	wnt inhibitor of Dorsal	CG8458	3R:13292052..13293198(-1)
672	CG32473	FBgn0052473	protein_coding_gene		CG32473	3R:13302648..13312785(1)
673	poly	FBgn0086371	protein_coding_gene	poly	CG9829	3R:13361816..13366910(-1)
674	Dic1	FBgn0027610	protein_coding_gene	Dicarboxylate carrier 1	CG8790	3R:13364938..13369278(1)
675	mRpS21	FBgn0044511	protein_coding_gene	mitochondrial ribosomal protein S21	CG32854	3R:13381276..13381809(-1)
676	Droj2	FBgn0038145	protein_coding_gene	DnaJ-like-2	CG8863	3R:13382106..13385283(1)
677	CG9799	FBgn0038146	protein_coding_gene		CG9799	3R:13385648..13388709(-1)
678	GILT1	FBgn0038149	protein_coding_gene	Gamma-interferon-inducible lysosomal thiol reductase 1	CG9796	3R:13398526..13401862(-1)
679	Dpm3	FBgn0053977	protein_coding_gene	Dolichyl-phosphate mannosyltransferase subunit 3	CG33977	3R:13402559..13403051(-1)
680	yellow-e3	FBgn0038150	protein_coding_gene	yellow-e3	CG17045	3R:13403423..13404870(-1)
681	yellow-e2	FBgn0038151	protein_coding_gene	yellow-e2	CG17044	3R:13405109..13406998(-1)
682	yellow-e	FBgn0041711	protein_coding_gene	yellow-e	CG9792	3R:13409543..13415286(-1)
683	Act87E	FBgn0000046	protein_coding_gene	Actin 87E	CG18290	3R:13425983..13428375(1)
684	yrt	FBgn0004049	protein_coding_gene	yurt	CG9764	3R:13428867..13434984(-1)
685	sqd	FBgn0263396	protein_coding_gene	squid	CG16901	3R:13634862..13646304(-1)
686	rin	FBgn0015778	protein_coding_gene	rasputin	CG9412	3R:13647004..13654527(1)
687	Hrb87F	FBgn0004237	protein_coding_gene	Heterogeneous nuclear ribonucleoprotein at 87F	CG12749	3R:13656846..13660531(-1)
688	B52	FBgn0004587	protein_coding_gene	B52	CG10851	3R:13661311..13666891(1)
689	CG9588	FBgn0038166	protein_coding_gene		CG9588	3R:13675092..13676681(-1)
690	Lkb1	FBgn0038167	protein_coding_gene	Lkb1 kinase	CG9374	3R:13676549..13679430(1)
691	omd	FBgn0038168	protein_coding_gene	oocyte maintenance defects	CG9591	3R:13679440..13687210(-1)
692	flfl	FBgn0024555	protein_coding_gene	falafel	CG9351	3R:13683921..13693905(1)
693	CG14367	FBgn0038170	protein_coding_gene		CG14367	3R:13694053..13695513(1)
694	f-cup	FBgn0028487	protein_coding_gene	flyers-cup	CG9611	3R:13695263..13700838(-1)
695	Argp	FBgn0051469	protein_coding_gene	Arginine phosphatase	CG31469	3R:13709159..13709939(-1)
696	kmr	FBgn0085412	protein_coding_gene	kramer	CG34383	3R:13715207..13764667(1)
697	CG9297	FBgn0038181	protein_coding_gene		CG9297	3R:13771495..13779317(1)
698	CG9286	FBgn0038183	protein_coding_gene		CG9286	3R:13780964..13782082(1)
699	Dip-B	FBgn0000454	protein_coding_gene	Dipeptidase B	CG9285	3R:13782288..13785676(1)
700	Nsf2	FBgn0266464	protein_coding_gene	N-ethylmaleimide-sensitive factor 2	CG33101	3R:13833497..13837991(-1)
701	CG31495	FBgn0051495	protein_coding_gene		CG31495	3R:13838240..13839934(-1)
702	ems	FBgn0000576	protein_coding_gene	empty spiracles	CG2988	3R:13901853..13904620(1)
703	CG31517	FBgn0047199	protein_coding_gene		CG31517	3R:13948420..13949742(1)
704	CG9926	FBgn0038190	protein_coding_gene		CG9926	3R:13949454..13951138(-1)
705	Ipp	FBgn0016672	protein_coding_gene	Inositol polyphosphate 1-phosphatase	CG3028	3R:13958789..13960474(1)
706	Kots	FBgn0038191	protein_coding_gene	Kotsubu	CG9925	3R:13960712..13964174(-1)
707	Orc2	FBgn0015270	protein_coding_gene	Origin recognition complex subunit 2	CG3041	3R:13964885..13967075(1)
708	rdx	FBgn0264493	protein_coding_gene	roadkill	CG12537	3R:13967061..14032057(-1)
709	asRNA:CR43460	FBgn0263414	antisense_lncRNA_gene	antisense RNA:CR43460	CR43460	3R:13971733..13974675(1)
710	CG3061	FBgn0038195	protein_coding_gene		CG3061	3R:14032371..14035041(1)
711	CG9922	FBgn0038196	protein_coding_gene		CG9922	3R:14035018..14036398(-1)
712	foxo	FBgn0038197	protein_coding_gene	forkhead box, sub-group O	CG3143	3R:14056945..14087978(1)
713	Abi	FBgn0020510	protein_coding_gene	Abelson interacting protein	CG9749	3R:14119262..14122420(-1)
714	twf	FBgn0038206	protein_coding_gene	twinfilin	CG3172	3R:14122654..14124474(1)
715	140up	FBgn0010340	protein_coding_gene	upstream of RpII140	CG9852	3R:14124163..14125548(-1)
716	Polr2B	FBgn0262955	protein_coding_gene	RNA polymerase II subunit B	CG3180	3R:14125791..14130111(1)
717	MetRS-m	FBgn0027083	protein_coding_gene	Methionyl-tRNA synthetase, mitochondrial	CG31322	3R:14249043..14259991(-1)
718	trx	FBgn0003862	protein_coding_gene	trithorax	CG8651	3R:14263358..14286903(-1)
719	red	FBgn0285913	protein_coding_gene	red Malpighian tubules	CG12207	3R:14289071..14302276(1)
720	su(Hw)	FBgn0003567	protein_coding_gene	suppressor of Hairy wing	CG8573	3R:14304455..14308589(-1)
721	Polr2I	FBgn0004855	protein_coding_gene	RNA polymerase II subunit I	CG3284	3R:14309089..14310178(1)
722	Set8	FBgn0011474	protein_coding_gene	SET domain containing 8	CG3307	3R:14316038..14320494(1)
723	Afti	FBgn0038223	protein_coding_gene	Aftiphilin	CG8538	3R:14320191..14326689(-1)
724	ATPsynE	FBgn0038224	protein_coding_gene	ATP synthase, subunit E	CG3321	3R:14326947..14327735(1)
725	spn-B	FBgn0003480	protein_coding_gene	spindle B	CG3325	3R:14328051..14329608(1)
726	NK7.1	FBgn0024321	protein_coding_gene	NK7.1	CG8524	3R:14329413..14372951(-1)
727	HEATR2	FBgn0051320	protein_coding_gene	HEAT repeat containing 2	CG31320	3R:14358356..14361786(-1)
728	cv-c	FBgn0285955	protein_coding_gene	crossveinless c	CG34389	3R:14391683..14481713(-1)
729	HtrA2	FBgn0038233	protein_coding_gene	HTRA2-related serine protease	CG8464	3R:14509049..14511712(-1)
730	mRpL11	FBgn0038234	protein_coding_gene	mitochondrial ribosomal protein L11	CG3351	3R:14511838..14512691(1)
731	CG8461	FBgn0038235	protein_coding_gene		CG8461	3R:14512639..14513637(-1)
732	CG8087	FBgn0038241	protein_coding_gene		CG8087	3R:14564323..14564805(-1)
733	CG31313	FBgn0051313	protein_coding_gene		CG31313	3R:14566432..14567429(-1)
734	CG8066	FBgn0038243	protein_coding_gene		CG8066	3R:14567611..14568847(-1)
735	asRNA:CR44095	FBgn0264904	antisense_lncRNA_gene	antisense RNA:CR44095	CR44095	3R:14568962..14569871(1)
736	Cys	FBgn0004629	protein_coding_gene	Cystatin-like	CG8050	3R:14569103..14569644(-1)
737	CG7987	FBgn0038244	protein_coding_gene		CG7987	3R:14570472..14575887(-1)
738	stumps	FBgn0020299	protein_coding_gene	stumps	CG31317	3R:14577217..14608079(1)
739	put	FBgn0003169	protein_coding_gene	punt	CG7904	3R:14619030..14625703(-1)
740	His4r	FBgn0013981	protein_coding_gene	Histone H4 replacement	CG3379	3R:14625755..14626614(1)
741	CG7886	FBgn0038248	protein_coding_gene		CG7886	3R:14626676..14642563(-1)
742	l(3)L1231	FBgn0086686	protein_coding_gene	lethal (3) L1231	CG7832	3R:14642672..14655716(-1)
743	Hexim	FBgn0038251	protein_coding_gene	Hexamethylene bisacetamide inducible	CG3508	3R:14659438..14661177(1)
744	Rad17	FBgn0025808	protein_coding_gene	Rad17	CG7825	3R:14661176..14663197(-1)
745	BigH1	FBgn0038252	protein_coding_gene	Histone H1 variant BigH1	CG3509	3R:14663450..14664822(1)
746	Meltrin	FBgn0265140	protein_coding_gene	Meltrin	CG7649	3R:14664907..14697292(-1)
747	kibra	FBgn0262127	protein_coding_gene	kibra	CG33967	3R:14697689..14724261(-1)
748	CG7530	FBgn0038256	protein_coding_gene		CG7530	3R:14724760..14731509(-1)
749	eff	FBgn0011217	protein_coding_gene	effete	CG7425	3R:14732414..14741319(-1)
750	jvl	FBgn0263929	protein_coding_gene	javelin-like	CG43162	3R:14741582..14795868(1)
751	btsz	FBgn0266756	protein_coding_gene	bitesize	CG44012	3R:14804092..14875488(-1)
752	CG3631	FBgn0038268	protein_coding_gene		CG3631	3R:14879457..14882631(1)
753	Rrp6	FBgn0038269	protein_coding_gene	Rrp6	CG7292	3R:14882498..14886246(-1)
754	CG33332	FBgn0067629	protein_coding_gene		CG33332	3R:14886456..14889146(1)
755	CG33331	FBgn0067628	protein_coding_gene		CG33331	3R:14886456..14887739(1)
756	CycC	FBgn0004597	protein_coding_gene	Cyclin C	CG7281	3R:14889004..14890205(-1)
757	UQCR-C1	FBgn0038271	protein_coding_gene	Ubiquinol-cytochrome c reductase core protein 1	CG3731	3R:14890231..14892387(1)
758	Dph2	FBgn0038272	protein_coding_gene	Diphthamide biosynthesis 2	CG7265	3R:14892392..14893954(-1)
759	CG14860	FBgn0038273	protein_coding_gene		CG14860	3R:14894784..14896446(1)
760	Nup93-2	FBgn0038274	protein_coding_gene	Nucleoporin 93kD-2	CG7262	3R:14895703..14898372(-1)
761	CG3817	FBgn0038275	protein_coding_gene		CG3817	3R:14898739..14899617(1)
762	RpS5b	FBgn0038277	protein_coding_gene	Ribosomal protein S5b	CG7014	3R:14900432..14901563(-1)
763	VhaPPA1-1	FBgn0028662	protein_coding_gene	Vacuolar H[+] ATPase PPA1 subunit 1	CG7007	3R:14902330..14904061(-1)
764	Sdr	FBgn0038279	protein_coding_gene	Secreted decoy of InR	CG3837	3R:14918628..14923083(1)
765	CG6966	FBgn0038286	protein_coding_gene		CG6966	3R:15079320..15095631(-1)
766	CG42788	FBgn0261859	protein_coding_gene		CG42788	3R:15095957..15131926(-1)
767	GlyS	FBgn0266064	protein_coding_gene	Glycogen synthase	CG6904	3R:15141843..15147531(-1)
768	Mf	FBgn0038294	protein_coding_gene	Myofilin	CG6803	3R:15170625..15181510(-1)
769	Kpc1	FBgn0038296	protein_coding_gene	Kip1 ubiquitination-promoting complex subunit 1	CG6752	3R:15191058..15196210(-1)
770	CG42542	FBgn0260659	protein_coding_gene		CG42542	3R:15196598..15203074(1)
771	Spn88Ea	FBgn0028984	protein_coding_gene	Serpin 88Ea	CG18525	3R:15203069..15206447(-1)
772	Mau2	FBgn0038300	protein_coding_gene	Mau2 sister chromatid cohesion factor	CG4203	3R:15209204..15211347(1)
773	CG6654	FBgn0038301	protein_coding_gene		CG6654	3R:15211277..15213658(-1)
774	CG4210	FBgn0038302	protein_coding_gene		CG4210	3R:15213974..15214845(1)
775	SIDL	FBgn0038303	protein_coding_gene	Shal Interactor of Di-Leucine Motif	CG6623	3R:15214762..15218874(-1)
776	CG12241	FBgn0038304	protein_coding_gene		CG12241	3R:15219256..15222371(1)
777	Polr2G	FBgn0051155	protein_coding_gene	RNA polymerase II subunit G	CG31155	3R:15222251..15223180(-1)
778	CG31344	FBgn0051344	protein_coding_gene		CG31344	3R:15223378..15225329(-1)
779	Caf1-55	FBgn0263979	protein_coding_gene	Chromatin assembly factor 1, p55 subunit	CG4236	3R:15225576..15227564(1)
780	Art3	FBgn0038306	protein_coding_gene	Arginine methyltransferase 3	CG6563	3R:15227605..15229408(-1)
781	mRpS10	FBgn0038307	protein_coding_gene	mitochondrial ribosomal protein S10	CG4247	3R:15229665..15230516(1)
782	tefu	FBgn0045035	protein_coding_gene	telomere fusion	CG6535	3R:15232212..15242236(-1)
783	Hsc70-4	FBgn0266599	protein_coding_gene	Heat shock protein 70 cognate 4	CG4264	3R:15242687..15246614(1)
784	CG42404	FBgn0259823	protein_coding_gene		CG42404	3R:15250094..15257765(1)
785	eIF2gamma	FBgn0263740	protein_coding_gene	eukaryotic translation initiation factor 2 subunit gamma	CG43665	3R:15257844..15263458(-1)
786	Su(var)3-9	FBgn0263755	protein_coding_gene	Suppressor of variegation 3-9	CG43664	3R:15259864..15263458(-1)
787	Set	FBgn0014879	protein_coding_gene	Set	CG4299	3R:15263552..15265253(1)
788	ATPsynO	FBgn0016691	protein_coding_gene	ATP synthase, oligomycin sensitivity conferring protein	CG4307	3R:15265591..15266690(1)
789	Zip88E	FBgn0038312	protein_coding_gene	Zinc/iron regulated transporter-related protein 88E	CG4334	3R:15268662..15270532(1)
790	Cp190	FBgn0000283	protein_coding_gene	Centrosomal protein 190kD	CG6384	3R:15270432..15275241(-1)
791	CG4338	FBgn0038313	protein_coding_gene		CG4338	3R:15275522..15276474(1)
792	MRG15	FBgn0027378	protein_coding_gene	MORF-related gene 15	CG6363	3R:15276440..15278109(-1)
793	l(3)neo43	FBgn0011476	protein_coding_gene	lethal (3) neo43	CG14865	3R:15277981..15278668(-1)
794	Tm1	FBgn0003721	protein_coding_gene	Tropomyosin 1	CG4898	3R:15278220..15308779(1)
795	Tm2	FBgn0004117	protein_coding_gene	Tropomyosin 2	CG4843	3R:15310193..15315197(1)
796	CG6276	FBgn0038316	protein_coding_gene		CG6276	3R:15318203..15320069(-1)
797	ear	FBgn0026441	protein_coding_gene	ENL/AF9-related	CG4913	3R:15320756..15325279(1)
798	CG6236	FBgn0038318	protein_coding_gene		CG6236	3R:15325325..15328269(-1)
799	ea	FBgn0000533	protein_coding_gene	easter	CG4920	3R:15328729..15330408(1)
800	mRpL9	FBgn0038319	protein_coding_gene	mitochondrial ribosomal protein L9	CG31478	3R:15330738..15331588(1)
801	Fkbp39	FBgn0013269	protein_coding_gene	FK506-binding protein 39kD	CG6226	3R:15331584..15333133(-1)
802	Cyfip	FBgn0038320	protein_coding_gene	Cytoplasmic FMR1 interacting protein	CG4931	3R:15333266..15338365(1)
803	Nagk	FBgn0038321	protein_coding_gene	N-acetylglucosamine kinase	CG6218	3R:15337908..15343256(-1)
804	SerRS-m	FBgn0021750	protein_coding_gene	Seryl-tRNA synthetase, mitochondrial	CG4938	3R:15340667..15343218(1)
805	Surf4	FBgn0019925	protein_coding_gene	Surfeit 4	CG6202	3R:15343653..15346176(-1)
806	CG31301	FBgn0051301	protein_coding_gene		CG31301	3R:15346205..15348012(1)
807	Trs33	FBgn0266722	protein_coding_gene	TRAPP subunit 33	CG6196	3R:15350345..15350995(-1)
808	CG5038	FBgn0038324	protein_coding_gene		CG5038	3R:15351225..15353926(1)
809	Atg4b	FBgn0038325	protein_coding_gene	Autophagy-related 4b	CG6194	3R:15353720..15356924(-1)
810	Hibch	FBgn0038326	protein_coding_gene	3-hydroxyisobutyryl-CoA hydrolase	CG5044	3R:15357229..15359263(1)
811	Cog2	FBgn0026634	protein_coding_gene	Component of oligomeric golgi complex 2	CG6177	3R:15358481..15361657(-1)
812	Trax	FBgn0038327	protein_coding_gene	Translin associated factor X	CG5063	3R:15361692..15362850(1)
813	CG6171	FBgn0026737	protein_coding_gene		CG6171	3R:15362796..15363857(-1)
814	CG34404	FBgn0085433	protein_coding_gene		CG34404	3R:15363786..15367665(-1)
815	CG14868	FBgn0038330	protein_coding_gene		CG14868	3R:15367816..15369945(-1)
816	CG6136	FBgn0038332	protein_coding_gene		CG6136	3R:15370036..15372212(-1)
817	Ccm3	FBgn0038331	protein_coding_gene	Cerebral cavernous malformation 3	CG5073	3R:15371957..15374237(1)
818	Atx2	FBgn0041188	protein_coding_gene	Ataxin-2	CG5166	3R:15408423..15417277(1)
819	lncRNA:CR45911	FBgn0267571	lncRNA_gene	long non-coding RNA:CR45911	CR45911	3R:15417320..15420710(-1)
820	CG6118	FBgn0038339	protein_coding_gene		CG6118	3R:15421108..15434738(-1)
821	AdamTS-A	FBgn0286071	protein_coding_gene	ADAM metallopeptidase with thrombospondin type 1 motif A	CG14869	3R:15442246..15476193(-1)
822	obe	FBgn0038344	protein_coding_gene	obelus	CG5205	3R:15486050..15493310(1)
823	AOX1	FBgn0267408	protein_coding_gene	Aldehyde oxidase 1	CG18522	3R:15532137..15537292(-1)
824	AOX3	FBgn0038349	protein_coding_gene	Aldehyde oxidase 3	CG6045	3R:15542748..15548188(-1)
825	pxb	FBgn0053207	protein_coding_gene	pxb	CG33207	3R:15666183..15690513(1)
826	CG9590	FBgn0038360	protein_coding_gene		CG9590	3R:15786703..15788339(1)
827	c(3)G	FBgn0000246	protein_coding_gene	crossover suppressor on 3 of Gowen	CG17604	3R:15789473..15792579(-1)
828	Acyp2	FBgn0038363	protein_coding_gene	Acylphosphatase 2	CG18505	3R:15792688..15793487(1)
829	nsl1	FBgn0262527	protein_coding_gene	non-specific lethal 1	CG4699	3R:15793782..15802102(1)
830	alpha-Man-IIb	FBgn0026616	protein_coding_gene	alpha-Mannosidase class II b	CG4606	3R:15804248..15824118(1)
831	rec	FBgn0003227	protein_coding_gene	recombination-defective	CG31293	3R:15823019..15832632(-1)
832	Arpc3A	FBgn0038369	protein_coding_gene	Actin-related protein 2/3 complex, subunit 3A	CG4560	3R:15834648..15836021(1)
833	ND-23	FBgn0017567	protein_coding_gene	NADH dehydrogenase (ubiquinone) 23 kDa subunit	CG3944	3R:15836048..15837117(-1)
834	spn-E	FBgn0003483	protein_coding_gene	spindle E	CG3158	3R:15837419..15844415(1)
835	Pbp45	FBgn0038371	protein_coding_gene	PSEA-binding protein 45kD	CG9597	3R:15838146..15839515(-1)
836	cv-d	FBgn0265048	protein_coding_gene	crossveinless d	CG31150	3R:15844466..15853581(-1)
837	Hmt-1	FBgn0038376	protein_coding_gene	Heavy metal tolerance factor 1	CG4225	3R:15853868..15857470(-1)
838	glob1	FBgn0027657	protein_coding_gene	globin 1	CG9734	3R:15896926..15904643(-1)
839	EndoU	FBgn0038381	protein_coding_gene	Endoribonuclease U-specific	CG3303	3R:15908398..15910367(1)
840	Fbxl7	FBgn0038385	protein_coding_gene	F-box and leucine-rich repeat protein 7	CG4221	3R:15920898..15932887(1)
841	blp	FBgn0038387	protein_coding_gene	black pearl	CG5268	3R:15933847..15934940(1)
842	Sap47	FBgn0013334	protein_coding_gene	Synapse-associated protein 47kD	CG8884	3R:15935100..15962124(1)
843	CG4287	FBgn0038388	protein_coding_gene		CG4287	3R:15962167..15963867(-1)
844	CG5516	FBgn0038389	protein_coding_gene		CG5516	3R:15963884..15964761(1)
845	CG32856	FBgn0052856	protein_coding_gene		CG32856	3R:15964678..15965351(-1)
846	Rbf2	FBgn0038390	protein_coding_gene	Retinoblastoma-family protein 2	CG5083	3R:15965446..15968138(1)
847	mor	FBgn0002783	protein_coding_gene	moira	CG18740	3R:15968134..15972913(-1)
848	Hel89B	FBgn0022787	protein_coding_gene	Helicase 89B	CG4261	3R:15973298..15983451(1)
849	srp	FBgn0003507	protein_coding_gene	serpent	CG3992	3R:15986152..16004085(1)
850	GATAe	FBgn0038391	protein_coding_gene	GATAe	CG10278	3R:16009105..16019133(1)
851	pnr	FBgn0003117	protein_coding_gene	pannier	CG3978	3R:16026079..16041796(1)
852	IKKbeta	FBgn0024222	protein_coding_gene	I-kappaB kinase beta	CG4201	3R:16046347..16049421(-1)
853	CG5013	FBgn0038396	protein_coding_gene		CG5013	3R:16049670..16050693(1)
854	msps	FBgn0027948	protein_coding_gene	mini spindles	CG5000	3R:16050801..16060675(1)
855	Mhcl	FBgn0026059	protein_coding_gene	Myosin heavy chain-like	CG31045	3R:16068523..16098761(-1)
856	Akt	FBgn0010379	protein_coding_gene	Akt kinase	CG4006	3R:16099228..16105670(1)
857	Mic26-27	FBgn0038400	protein_coding_gene	MICOS subunit 26/27	CG5903	3R:16144401..16146855(-1)
858	CG5916	FBgn0038401	protein_coding_gene		CG5916	3R:16147029..16149636(1)
859	Bin1	FBgn0024491	protein_coding_gene	Bicoid interacting protein 1	CG6046	3R:16186156..16189564(-1)
860	sra	FBgn0086370	protein_coding_gene	sarah	CG6072	3R:16186999..16197584(1)
861	CG6126	FBgn0038407	protein_coding_gene		CG6126	3R:16198000..16203083(-1)
862	mtSSB	FBgn0010438	protein_coding_gene	mitochondrial single stranded DNA-binding protein	CG4337	3R:16204194..16205250(-1)
863	tara	FBgn0040071	protein_coding_gene	taranis	CG6889	3R:16225651..16260329(1)
864	bor	FBgn0287225	protein_coding_gene	belphegor	CG6815	3R:16261355..16264115(-1)
865	asun	FBgn0020407	protein_coding_gene	asunder	CG6814	3R:16264271..16266891(1)
866	Mat89Ba	FBgn0261286	protein_coding_gene	Maternal transcript 89Ba	CG12785	3R:16268329..16272415(-1)
867	gish	FBgn0250823	protein_coding_gene	gilgamesh	CG6963	3R:16272452..16304768(1)
868	Zip89B	FBgn0038412	protein_coding_gene	Zinc/iron regulated transporter-related protein 89B	CG6898	3R:16305758..16308700(1)
869	Sulf1	FBgn0040271	protein_coding_gene	Sulfated	CG6725	3R:16310542..16339575(-1)
870	SF2	FBgn0283477	protein_coding_gene	Splicing factor 2	CG6987	3R:16338943..16341988(-1)
871	pad	FBgn0038418	protein_coding_gene	poils au dos	CG10309	3R:16342318..16345829(1)
872	CG14879	FBgn0038419	protein_coding_gene		CG14879	3R:16345825..16349226(-1)
873	Manf	FBgn0027095	protein_coding_gene	Mesencephalic astrocyte-derived neurotrophic factor	CG7013	3R:16349404..16350801(1)
874	CG10311	FBgn0038420	protein_coding_gene		CG10311	3R:16350786..16357015(-1)
875	CG17931	FBgn0038421	protein_coding_gene		CG17931	3R:16357535..16359466(-1)
876	CG14880	FBgn0038422	protein_coding_gene		CG14880	3R:16360329..16368306(-1)
877	lncRNA:CR45631	FBgn0267191	lncRNA_gene	long non-coding RNA:CR45631	CR45631	3R:16428304..16429053(1)
878	CG31279	FBgn0051279	protein_coding_gene		CG31279	3R:16430681..16432897(1)
879	Fntb	FBgn0038424	protein_coding_gene	Farnesyl transferase beta subunit	CG17565	3R:16432998..16434740(1)
880	CG14881	FBgn0038425	protein_coding_gene		CG14881	3R:16434899..16436066(1)
881	mRpS33	FBgn0038426	protein_coding_gene	mitochondrial ribosomal protein S33	CG10406	3R:16436045..16436597(-1)
882	ema	FBgn0038427	protein_coding_gene	endosomal maturation defective	CG12753	3R:16436880..16441661(-1)
883	CG14894	FBgn0038428	protein_coding_gene		CG14894	3R:16441843..16443007(-1)
884	CG14882	FBgn0038429	protein_coding_gene		CG14882	3R:16443207..16445010(1)
885	Pak3	FBgn0044826	protein_coding_gene	Pak3	CG14895	3R:16445007..16453821(-1)
886	CG14883	FBgn0038432	protein_coding_gene		CG14883	3R:16456052..16458233(1)
887	CG42232	FBgn0250754	protein_coding_gene		CG42232	3R:16458280..16469663(-1)
888	CSN5	FBgn0027053	protein_coding_gene	COP9 signalosome subunit 5	CG14884	3R:16470099..16471406(1)
889	Dhfr	FBgn0004087	protein_coding_gene	Dihydrofolate reductase	CG14887	3R:16481167..16481878(1)
890	Sdhaf3	FBgn0038437	protein_coding_gene	Succinate dehydrogenase assembly factor 3	CG14898	3R:16481861..16482452(-1)
891	Der-2	FBgn0038438	protein_coding_gene	Derlin-2	CG14899	3R:16482694..16484223(-1)
892	CG42342	FBgn0259244	protein_coding_gene		CG42342	3R:16502770..16571363(1)
893	CG14903	FBgn0038446	protein_coding_gene		CG14903	3R:16573179..16573752(-1)
894	CG10340	FBgn0022344	protein_coding_gene		CG10340	3R:16613398..16614391(-1)
895	CG17560	FBgn0038450	protein_coding_gene		CG17560	3R:16617950..16619878(1)
896	Fas1	FBgn0285925	protein_coding_gene	Fasciclin 1	CG6588	3R:16625238..16639771(1)
897	nonA-l	FBgn0015520	protein_coding_gene	nonA-like	CG10328	3R:16640205..16643112(1)
898	Arl6IP1	FBgn0038453	protein_coding_gene	ADP-ribosylation factor-like 6 interacting protein 1	CG10326	3R:16643605..16645171(1)
899	CG10324	FBgn0038454	protein_coding_gene		CG10324	3R:16645072..16647004(-1)
900	CCT3	FBgn0015019	protein_coding_gene	Chaperonin containing TCP1 subunit 3	CG8977	3R:16647605..16649978(1)
901	Mettl4	FBgn0015351	protein_coding_gene	Methyltransferase like 4	CG14906	3R:16649981..16651157(-1)
902	CG14907	FBgn0038455	protein_coding_gene		CG14907	3R:16651217..16652319(-1)
903	modSP	FBgn0051217	protein_coding_gene	modular serine protease	CG31217	3R:16652446..16655662(-1)
904	Ubx	FBgn0003944	protein_coding_gene	Ultrabithorax	CG10388	3R:16656623..16734426(-1)
905	lncRNA:bxd	FBgn0020556	lncRNA_gene	bithoraxoid	CR31273	3R:16742125..16773189(-1)
906	CG31275	FBgn0063261	protein_coding_gene		CG31275	3R:16750741..16751334(-1)
907	abd-A	FBgn0000014	protein_coding_gene	abdominal A	CG10325	3R:16807214..16830049(-1)
908	lncRNA:iab8	FBgn0264857	lncRNA_gene	long non-coding RNA:iab8	CR43261	3R:16831116..16923231(-1)
909	lncRNA:iab4	FBgn0020546	lncRNA_gene	long non-coding RNA:iab4	CR31271	3R:16850004..16856497(1)
910	lncRNA:CR43617	FBgn0263595	lncRNA_gene	long non-coding RNA:CR43617	CR43617	3R:16892410..16897861(1)
911	Abd-B	FBgn0000015	protein_coding_gene	Abdominal B	CG11648	3R:16927212..16972236(-1)
912	AhcyL2	FBgn0015011	protein_coding_gene	Adenosylhomocysteinase like 2	CG8956	3R:16978439..16982158(-1)
913	MESK4	FBgn0043069	protein_coding_gene	Misexpression suppressor of KSR 4	CG31447	3R:16988814..16990419(1)
914	EMC2B	FBgn0038461	protein_coding_gene	ER membrane protein complex subunit 2B	CG3678	3R:16990334..16991878(-1)
915	EMC2A	FBgn0038462	protein_coding_gene	ER membrane protein complex subunit 2A	CG17556	3R:16994542..16996071(-1)
916	CG3534	FBgn0038463	protein_coding_gene		CG3534	3R:16996446..16999449(1)
917	Sf3a1	FBgn0266917	protein_coding_gene	Splicing factor 3a subunit 1	CG16941	3R:16999384..17002355(-1)
918	AdSL	FBgn0038467	protein_coding_gene	Adenylosuccinate Lyase	CG3590	3R:17018780..17021120(-1)
919	CG31268	FBgn0051268	protein_coding_gene		CG31268	3R:17031802..17033515(1)
920	CG18213	FBgn0038470	protein_coding_gene		CG18213	3R:17036394..17040203(-1)
921	Trm7-32	FBgn0038471	protein_coding_gene	tRNA methyltransferase 7-32	CG5220	3R:17040682..17041895(1)
922	CG3995	FBgn0038472	protein_coding_gene		CG3995	3R:17041896..17043136(-1)
923	Patr-1	FBgn0266053	protein_coding_gene	Protein associated with topo II related - 1	CG5208	3R:17043564..17048421(1)
924	Dad	FBgn0020493	protein_coding_gene	Daughters against dpp	CG5201	3R:17054007..17070408(1)
925	Ns1	FBgn0038473	protein_coding_gene	Nucleostemin 1	CG3983	3R:17070523..17072675(-1)
926	mRpS11	FBgn0038474	protein_coding_gene	mitochondrial ribosomal protein S11	CG5184	3R:17072732..17073795(1)
927	Keap1	FBgn0038475	protein_coding_gene	Keap1	CG3962	3R:17073942..17079945(-1)
928	kuk	FBgn0038476	protein_coding_gene	kugelkern	CG5175	3R:17080244..17084781(1)
929	GckIII	FBgn0266465	protein_coding_gene	Germinal centre kinase III	CG5169	3R:17085513..17087988(1)
930	cal1	FBgn0038478	protein_coding_gene	chromosome alignment defect 1	CG5148	3R:17088280..17091938(1)
931	cher	FBgn0014141	protein_coding_gene	cheerio	CG3937	3R:17091533..17125389(-1)
932	m-cup	FBgn0038488	protein_coding_gene	mann-cup	CG11896	3R:17144475..17149412(-1)
933	Det	FBgn0264291	protein_coding_gene	Deterin	CG12265	3R:17149667..17150455(1)
934	Smug	FBgn0038490	protein_coding_gene	Single-strand-selective monofunctional uracil-DNA glycosylase	CG5285	3R:17150587..17151630(1)
935	CG5292	FBgn0038491	protein_coding_gene		CG5292	3R:17151861..17153771(1)
936	CG31262	FBgn0051262	protein_coding_gene		CG31262	3R:17217116..17223074(-1)
937	Brf	FBgn0038499	protein_coding_gene	Brf RNA polymerase III subunit	CG31256	3R:17374833..17391337(-1)
938	lute	FBgn0262871	protein_coding_gene	lute	CG43226	3R:17379944..17390265(1)
939	sds22	FBgn0028992	protein_coding_gene	sds22	CG5851	3R:17391594..17393020(1)
940	CREG	FBgn0025456	protein_coding_gene	Cellular Repressor of E1A-stimulated Genes	CG5413	3R:17393272..17394640(-1)
941	Sur-8	FBgn0038504	protein_coding_gene	Sur-8	CG5407	3R:17395199..17402515(-1)
942	CG5823	FBgn0038515	protein_coding_gene		CG5823	3R:17532325..17534587(-1)
943	P5cr-2	FBgn0038516	protein_coding_gene	Pyrroline-5-carboxylate reductase-like 2	CG5840	3R:17534815..17537136(1)
944	l(3)07882	FBgn0010926	protein_coding_gene	lethal (3) 07882	CG5824	3R:17535533..17539963(-1)
945	SF1	FBgn0025571	protein_coding_gene	Splicing factor 1	CG5836	3R:17540421..17545148(1)
946	Prx3	FBgn0038519	protein_coding_gene	Peroxiredoxin 3	CG5826	3R:17545222..17546531(-1)
947	Hmx	FBgn0264005	protein_coding_gene	H6-like-homeobox	CG43748	3R:17558930..17569097(1)
948	sll	FBgn0038524	protein_coding_gene	slalom	CG7623	3R:17606106..17608541(1)
949	CG14322	FBgn0038532	protein_coding_gene		CG14322	3R:17647679..17669985(1)
950	CG7523	FBgn0038533	protein_coding_gene		CG7523	3R:17669144..17670895(-1)
951	Mps1	FBgn0000063	protein_coding_gene	Monopolar spindle 1	CG7643	3R:17671271..17673828(1)
952	alt	FBgn0038535	protein_coding_gene	aluminum tubes	CG18212	3R:17673732..17682515(-1)
953	CG7655	FBgn0038536	protein_coding_gene		CG7655	3R:17682669..17683773(1)
954	CG31251	FBgn0051251	protein_coding_gene		CG31251	3R:17683740..17684915(-1)
955	CG31360	FBgn0051360	protein_coding_gene		CG31360	3R:17685097..17685807(1)
956	CG31249	FBgn0051249	protein_coding_gene		CG31249	3R:17685689..17687071(-1)
957	osa	FBgn0261885	protein_coding_gene	osa	CG7467	3R:17687818..17718350(-1)
958	Pxt	FBgn0261987	protein_coding_gene	Peroxinectin-like	CG7660	3R:17719454..17722955(1)
959	Lgr1	FBgn0016650	protein_coding_gene	Leucine-rich repeat-containing G protein-coupled receptor 1	CG7665	3R:17725777..17733207(1)
960	CG14321	FBgn0038540	protein_coding_gene		CG14321	3R:17733598..17734381(1)
961	pasi1	FBgn0038545	protein_coding_gene	pasiflora 1	CG7713	3R:17795075..17796317(1)
962	CG7379	FBgn0038546	protein_coding_gene		CG7379	3R:17796376..17798304(-1)
963	CG17806	FBgn0038548	protein_coding_gene		CG17806	3R:17801542..17803260(-1)
964	Nnk	FBgn0038549	protein_coding_gene	Nicknack	CG17802	3R:17803225..17805249(-1)
965	Odj	FBgn0038551	protein_coding_gene	Oddjob	CG7357	3R:17807407..17809222(-1)
966	Alg1	FBgn0038552	protein_coding_gene	ALG1, chitobiosyldiphosphodolichol beta-mannosyltransferase	CG18012	3R:17809401..17811134(-1)
967	tinc	FBgn0261649	protein_coding_gene	tincar	CG31247	3R:17811541..17872507(1)
968	cpo	FBgn0263995	protein_coding_gene	couch potato	CG43738	3R:17919832..18018892(1)
969	DNaseII	FBgn0000477	protein_coding_gene	Deoxyribonuclease II	CG7780	3R:18019375..18021161(1)
970	CG7785	FBgn0038564	protein_coding_gene		CG7785	3R:18021600..18023689(1)
971	htl	FBgn0010389	protein_coding_gene	heartless	CG7223	3R:18045216..18052984(-1)
972	bard	FBgn0038566	protein_coding_gene	bard	CG14317	3R:18081048..18082583(1)
973	CG7218	FBgn0038569	protein_coding_gene		CG7218	3R:18161392..18164397(-1)
974	Cbp20	FBgn0022943	protein_coding_gene	cap binding protein 20	CG12357	3R:18164661..18165439(1)
975	wrd	FBgn0042693	protein_coding_gene	well-rounded	CG7913	3R:18167757..18180049(1)
976	cdm	FBgn0261532	protein_coding_gene	cadmus	CG7212	3R:18179275..18183479(-1)
977	CG7208	FBgn0038575	protein_coding_gene		CG7208	3R:18183656..18185715(-1)
978	Arp5	FBgn0038576	protein_coding_gene	Actin-related protein 5	CG7940	3R:18185498..18187875(1)
979	CG12321	FBgn0038577	protein_coding_gene		CG12321	3R:18187805..18188707(-1)
980	MED17	FBgn0038578	protein_coding_gene	Mediator complex subunit 17	CG7957	3R:18189072..18191265(1)
981	Ssdp	FBgn0011481	protein_coding_gene	Sequence-specific single-stranded DNA-binding protein	CG7187	3R:18192494..18199595(-1)
982	CG7985	FBgn0028499	protein_coding_gene		CG7985	3R:18199857..18215001(1)
983	CG7183	FBgn0038583	protein_coding_gene		CG7183	3R:18218147..18220699(-1)
984	CG7988	FBgn0038582	protein_coding_gene		CG7988	3R:18220526..18221473(1)
985	mTerf5	FBgn0038584	protein_coding_gene	mitochondrial transcription termination factor 5	CG7175	3R:18221522..18223682(-1)
986	Non3	FBgn0038585	protein_coding_gene	Novel nucleolar protein 3	CG7993	3R:18223722..18224942(1)
987	CG7168	FBgn0038586	protein_coding_gene		CG7168	3R:18224902..18226082(-1)
988	Mdh2	FBgn0262559	protein_coding_gene	Malate dehydrogenase 2	CG7998	3R:18226396..18228718(1)
989	CG7156	FBgn0038588	protein_coding_gene		CG7156	3R:18239420..18242159(-1)
990	14-3-3epsilon	FBgn0020238	protein_coding_gene	14-3-3epsilon	CG31196	3R:18242531..18250550(1)
991	CG12320	FBgn0038590	protein_coding_gene		CG12320	3R:18251069..18252734(-1)
992	Polr2D	FBgn0263757	protein_coding_gene	RNA polymerase II subunit D	CG43662	3R:18252843..18255487(-1)
993	Vps39	FBgn0038593	protein_coding_gene	Vacuolar protein sorting 39	CG7146	3R:18271189..18274446(-1)
994	eIF1A	FBgn0026250	protein_coding_gene	eukaryotic translation initiation factor 1A	CG8053	3R:18274665..18283005(1)
995	CG8064	FBgn0038597	protein_coding_gene		CG8064	3R:18283660..18286624(1)
996	CG7131	FBgn0038598	protein_coding_gene		CG7131	3R:18286620..18288777(-1)
997	l(3)05822	FBgn0010877	protein_coding_gene	lethal (3) 05822	CG7129	3R:18288866..18298879(-1)
998	Dlc90F	FBgn0024432	protein_coding_gene	Dynein light chain 90F	CG12363	3R:18299229..18300044(1)
999	Polr1E	FBgn0038601	protein_coding_gene	RNA polymerase I subunit E	CG18600	3R:18300195..18301728(-1)
1000	PKD	FBgn0038603	protein_coding_gene	Protein Kinase D	CG7125	3R:18303279..18314407(-1)
1001	WRNexo	FBgn0038608	protein_coding_gene	WRN exonuclease	CG7670	3R:18364244..18366162(-1)
1002	Nup43	FBgn0038609	protein_coding_gene	Nucleoporin 43kD	CG7671	3R:18366638..18367913(1)
1003	Vha100-2	FBgn0028670	protein_coding_gene	Vacuolar H[+] ATPase 100kD subunit 2	CG18617	3R:18390323..18399169(-1)
1004	Vti1b	FBgn0264751	protein_coding_gene	Vesicle transport through interaction with t-SNAREs 1b	CG44009	3R:18396995..18400339(1)
1005	Wdr37	FBgn0038617	protein_coding_gene	WD repeat domain 37	CG12333	3R:18400373..18402716(-1)
1006	koko	FBgn0264816	protein_coding_gene	kokopelli	CG44010	3R:18403026..18404726(1)
1007	CG7685	FBgn0038619	protein_coding_gene		CG7685	3R:18404940..18406002(1)
1008	CG31122	FBgn0051122	protein_coding_gene		CG31122	3R:18406064..18412874(-1)
1009	CG7694	FBgn0038627	protein_coding_gene		CG7694	3R:18573091..18590726(1)
1010	fray	FBgn0023083	protein_coding_gene	frayed	CG7693	3R:18573091..18589459(1)
1011	qin	FBgn0263974	protein_coding_gene	qin	CG43726	3R:18591027..18650137(1)
1012	CG31224	FBgn0051224	protein_coding_gene		CG31224	3R:18650121..18659309(-1)
1013	CstF64	FBgn0027841	protein_coding_gene	Cleavage stimulation factor 64 kD subunit	CG7697	3R:18659618..18661126(1)
1014	Cpsf73	FBgn0261065	protein_coding_gene	Cleavage and polyadenylation specificity factor 73	CG7698	3R:18661121..18663552(-1)
1015	Gos28	FBgn0044871	protein_coding_gene	Golgi SNARE, 28 kDa	CG7700	3R:18663738..18665307(1)
1016	CG31229	FBgn0051229	protein_coding_gene		CG31229	3R:18667852..18669083(1)
1017	dind	FBgn0286828	protein_coding_gene	diamond	CG7705	3R:18674626..18677539(-1)
1018	CG7706	FBgn0038640	protein_coding_gene		CG7706	3R:18677818..18680321(1)
1019	Muc91C	FBgn0038642	protein_coding_gene	Mucin 91C	CG7709	3R:18687556..18692719(-1)
1020	CG7714	FBgn0038645	protein_coding_gene		CG7714	3R:18725399..18726434(-1)
1021	CG7715	FBgn0038646	protein_coding_gene		CG7715	3R:18727573..18728468(-1)
1022	Mekk1	FBgn0024329	protein_coding_gene	Mekk1	CG7717	3R:18733106..18743594(-1)
1023	PGS1	FBgn0038649	protein_coding_gene	Phosphatidylglycerophosphate synthase 1	CG7718	3R:18744063..18746041(-1)
1024	gwl	FBgn0260399	protein_coding_gene	greatwall	CG7719	3R:18746370..18750360(1)
1025	Epg5	FBgn0038651	protein_coding_gene	ectopic P-granules autophagy protein 5	CG14299	3R:18750436..18758873(-1)
1026	EndoA	FBgn0038659	protein_coding_gene	Endophilin A	CG14296	3R:18906609..18910755(1)
1027	Xrp1	FBgn0261113	protein_coding_gene	Xrp1	CG17836	3R:18914968..18926989(1)
1028	Mpc1	FBgn0038662	protein_coding_gene	Mitochondrial pyruvate carrier	CG14290	3R:18926996..18928659(-1)
1029	euc	FBgn0038665	protein_coding_gene	eucalyptus	CG12269	3R:18978273..18978809(-1)
1030	Smu1	FBgn0038666	protein_coding_gene	Smu1 spliceosomal factor	CG5451	3R:18978980..18981324(-1)
1031	dnk	FBgn0022338	protein_coding_gene	deoxyribonucleoside kinase	CG5452	3R:18980995..18982749(1)
1032	snRNP-U1-C	FBgn0261792	protein_coding_gene	small ribonucleoprotein particle U1 subunit C	CG5454	3R:18982964..18983650(-1)
1033	gukh	FBgn0026239	protein_coding_gene	GUK-holder	CG31043	3R:18984025..19022436(1)
1034	CG6005	FBgn0038672	protein_coding_gene		CG6005	3R:19022458..19024030(-1)
1035	CG14286	FBgn0038673	protein_coding_gene		CG14286	3R:19024092..19024853(1)
1036	GatA	FBgn0260779	protein_coding_gene	Glutamyl-tRNA amidotransferase, subunit A	CG6007	3R:19026174..19028857(-1)
1037	NP15.6	FBgn0027785	protein_coding_gene	NP15.6	CG6008	3R:19027368..19028015(1)
1038	P5cr	FBgn0015781	protein_coding_gene	Pyrroline 5-carboyxlate reductase	CG6009	3R:19028931..19030159(1)
1039	Prp18	FBgn0027784	protein_coding_gene	Prp18	CG6011	3R:19029968..19031271(-1)
1040	CG6013	FBgn0038675	protein_coding_gene		CG6013	3R:19031503..19032409(1)
1041	CG6026	FBgn0038676	protein_coding_gene		CG6026	3R:19033538..19044693(1)
1042	cdi	FBgn0004876	protein_coding_gene	center divider	CG6027	3R:19044882..19094270(-1)
1043	mRpL55	FBgn0038678	protein_coding_gene	mitochondrial ribosomal protein L55	CG14283	3R:19094394..19094905(-1)
1044	ATPsynD	FBgn0016120	protein_coding_gene	ATP synthase, subunit D	CG6030	3R:19095000..19096271(1)
1045	Ppcs	FBgn0261285	protein_coding_gene	Phosphopantothenoylcysteine synthetase	CG5629	3R:19139054..19147910(-1)
1046	CG5835	FBgn0038682	protein_coding_gene		CG5835	3R:19148632..19153686(-1)
1047	CG11779	FBgn0038683	protein_coding_gene		CG11779	3R:19154097..19159878(-1)
1048	nos	FBgn0002962	protein_coding_gene	nanos	CG5637	3R:19157238..19160202(1)
1049	Nsun5	FBgn0259704	protein_coding_gene	Nop2/Sun-like domain containing protein 5	CG42358	3R:19160099..19162300(-1)
1050	CG42359	FBgn0259705	protein_coding_gene		CG42359	3R:19161259..19162300(-1)
1051	sqz	FBgn0010768	protein_coding_gene	squeeze	CG5557	3R:19164211..19170576(1)
1052	CG5555	FBgn0038686	protein_coding_gene		CG5555	3R:19178085..19180538(-1)
1053	vib	FBgn0267975	protein_coding_gene	vibrator	CG5269	3R:19215434..19226651(-1)
1054	Polr2M	FBgn0038692	protein_coding_gene	RNA polymerase II subunit M	CG3773	3R:19229463..19230832(1)
1055	Dl	FBgn0000463	protein_coding_gene	Delta	CG3619	3R:19302731..19326217(-1)
1056	Ino80	FBgn0086613	protein_coding_gene	INO80 complex subunit	CG31212	3R:19368995..19403153(-1)
1057	CG5316	FBgn0038704	protein_coding_gene		CG5316	3R:19403455..19406294(1)
1058	Dys	FBgn0260003	protein_coding_gene	Dystrophin	CG34157	3R:19461085..19597288(1)
1059	subdued	FBgn0038721	protein_coding_gene	subdued	CG16718	3R:19633418..19642722(-1)
1060	Vha13	FBgn0283536	protein_coding_gene	Vacuolar H[+] ATPase 13kD subunit	CG6213	3R:19643018..19644386(-1)
1061	Nup58	FBgn0038722	protein_coding_gene	Nucleoporin 58kD	CG7360	3R:19645026..19646906(1)
1062	CG6195	FBgn0038723	protein_coding_gene		CG6195	3R:19646930..19648410(-1)
1063	Naam	FBgn0051216	protein_coding_gene	Nicotinamide amidase	CG31216	3R:19671450..19698742(1)
1064	bnl	FBgn0014135	protein_coding_gene	branchless	CG4608	3R:19794073..19836817(-1)
1065	MICU3	FBgn0038735	protein_coding_gene	Mitochondrial calcium uptake 3	CG4662	3R:19847311..19854403(1)
1066	Ire1	FBgn0261984	protein_coding_gene	Inositol-requiring enzyme-1	CG4583	3R:19853908..19861291(-1)
1067	Mrm2	FBgn0038737	protein_coding_gene	Mitochondrial rRNA methyltransferase 2	CG11447	3R:19861610..19862600(1)
1068	CG4572	FBgn0038738	protein_coding_gene		CG4572	3R:19862517..19864393(-1)
1069	CG4686	FBgn0038739	protein_coding_gene		CG4686	3R:19864496..19866869(1)
1070	Mrp5	FBgn0038740	protein_coding_gene	Multidrug resistance protein 5	CG4562	3R:19865417..19875678(-1)
1071	CG17186	FBgn0038741	protein_coding_gene		CG17186	3R:19875974..19877514(-1)
1072	Arc42	FBgn0038742	protein_coding_gene	Activator-recruited cofactor subunit 42	CG4703	3R:19877737..19879309(1)
1073	Ask1	FBgn0014006	protein_coding_gene	Apoptotic signal-regulating kinase 1	CG4720	3R:19879719..19886030(1)
1074	CG4733	FBgn0038744	protein_coding_gene		CG4733	3R:19890689..19898738(1)
1075	ClpX	FBgn0038745	protein_coding_gene	Caseinolytic protease chaperone subunit	CG4538	3R:19897372..19903689(-1)
1076	Surf6	FBgn0038746	protein_coding_gene	Surfeit 6	CG4510	3R:19903665..19904868(-1)
1077	RhoGAP92B	FBgn0038747	protein_coding_gene	Rho GTPase activating protein at 92B	CG4755	3R:19905164..19914272(1)
1078	Hs6st	FBgn0038755	protein_coding_gene	Heparan sulfate 6-O-sulfotransferase	CG4451	3R:19929277..20008512(-1)
1079	mira	FBgn0021776	protein_coding_gene	miranda	CG12249	3R:19931799..19935120(-1)
1080	MED25	FBgn0038760	protein_coding_gene	Mediator complex subunit 25	CG12254	3R:20008947..20011712(1)
1081	PIG-L	FBgn0038763	protein_coding_gene	Phosphatidylinositol glycan anchor biosynthesis class L	CG4433	3R:20018269..20021338(-1)
1082	psidin	FBgn0243511	protein_coding_gene	phagocyte signaling impaired	CG4845	3R:20021704..20026482(1)
1083	CG4424	FBgn0038765	protein_coding_gene		CG4424	3R:20026487..20028040(-1)
1084	CG4854	FBgn0038766	protein_coding_gene		CG4854	3R:20028058..20029561(1)
1085	trem	FBgn0038767	protein_coding_gene	trade embargo	CG4413	3R:20029560..20031309(-1)
1086	CG4936	FBgn0038768	protein_coding_gene		CG4936	3R:20031823..20034330(1)
1087	Regnase-1	FBgn0038769	protein_coding_gene	Regnase 1	CG10889	3R:20033881..20036056(-1)
1088	CG4390	FBgn0038771	protein_coding_gene		CG4390	3R:20056418..20059750(-1)
1089	mdlc	FBgn0038772	protein_coding_gene	midlife crisis	CG4973	3R:20057748..20059291(1)
1090	cic	FBgn0262582	protein_coding_gene	capicua	CG43122	3R:20252770..20303942(1)
1091	Orp8	FBgn0261550	protein_coding_gene	Oxysterol-binding protein-related protein 8	CG42668	3R:20309344..20324196(1)
1092	CG4360	FBgn0038787	protein_coding_gene		CG4360	3R:20324274..20328003(-1)
1093	Sirt2	FBgn0038788	protein_coding_gene	Sirtuin 2	CG5085	3R:20328465..20330915(1)
1094	Stat92E	FBgn0016917	protein_coding_gene	Signal-transducer and activator of transcription protein at 92E	CG4257	3R:20535323..20552311(-1)
1095	DPCoAC	FBgn0067783	protein_coding_gene	Dephosphocoenzyme A carrier	CG4241	3R:20552385..20557667(-1)
1096	CG5180	FBgn0043457	protein_coding_gene		CG5180	3R:20557930..20559760(1)
1097	CG15922	FBgn0040575	protein_coding_gene		CG15922	3R:20559708..20560280(-1)
1098	CG5191	FBgn0038803	protein_coding_gene		CG5191	3R:20560865..20573000(1)
1099	CG10877	FBgn0038804	protein_coding_gene		CG10877	3R:20562486..20564067(-1)
1100	TFAM	FBgn0038805	protein_coding_gene	mitochondrial transcription factor A	CG4217	3R:20575245..20577010(-1)
1101	CG5412	FBgn0038806	protein_coding_gene		CG5412	3R:20577053..20578131(1)
1102	EloB	FBgn0023212	protein_coding_gene	Elongin B	CG4204	3R:20578222..20579850(-1)
1103	Srp14	FBgn0038808	protein_coding_gene	Signal recognition particle 14	CG5417	3R:20580115..20580764(1)
1104	CG34008	FBgn0054008	protein_coding_gene		CG34008	3R:20580683..20581522(-1)
1105	CG16953	FBgn0038809	protein_coding_gene		CG16953	3R:20581770..20585833(-1)
1106	Septin2	FBgn0014029	protein_coding_gene	Septin 2	CG4173	3R:20586129..20588356(-1)
1107	Srp72	FBgn0038810	protein_coding_gene	Signal recognition particle 72	CG5434	3R:20588711..20591040(1)
1108	Pus1	FBgn0038811	protein_coding_gene	Pseudouridine synthase 1	CG4159	3R:20591024..20592671(-1)
1109	bon	FBgn0023097	protein_coding_gene	bonus	CG5206	3R:20593139..20612540(1)
1110	CG5466	FBgn0038815	protein_coding_gene		CG5466	3R:20617883..20621269(1)
1111	H	FBgn0001169	protein_coding_gene	Hairless	CG5460	3R:20621938..20628915(1)
1112	Pi3K92E	FBgn0015279	protein_coding_gene	Phosphatidylinositol 3-kinase 92E	CG4141	3R:20628972..20634732(-1)
1113	Lrrk	FBgn0038816	protein_coding_gene	Leucine-rich repeat kinase	CG5483	3R:20635480..20644279(1)
1114	Cpr92F	FBgn0038819	protein_coding_gene	Cuticular protein 92F	CG5494	3R:20669571..20672821(1)
1115	Cdk2	FBgn0004107	protein_coding_gene	Cyclin-dependent kinase 2	CG10498	3R:20735623..20738414(1)
1116	CG31195	FBgn0051195	protein_coding_gene		CG31195	3R:20757269..20762369(-1)
1117	Fancd2	FBgn0038827	protein_coding_gene	Fancd2	CG17269	3R:20810804..20816190(-1)
1118	CG17270	FBgn0038828	protein_coding_gene		CG17270	3R:20816445..20818929(-1)
1119	CG17271	FBgn0038829	protein_coding_gene		CG17271	3R:20819129..20821848(-1)
1120	RpS20	FBgn0019936	protein_coding_gene	Ribosomal protein S20	CG15693	3R:20822181..20823356(1)
1121	CG17272	FBgn0038830	protein_coding_gene		CG17272	3R:20823313..20824239(-1)
1122	AdSS	FBgn0027493	protein_coding_gene	Adenylosuccinate Synthetase	CG17273	3R:20824667..20830580(-1)
1123	CG31223	FBgn0051223	protein_coding_gene		CG31223	3R:20831127..20832455(1)
1124	Synd	FBgn0053094	protein_coding_gene	Syndapin	CG33094	3R:20832799..20840118(1)
1125	RpS30	FBgn0038834	protein_coding_gene	Ribosomal protein S30	CG15697	3R:20850516..20851427(1)
1126	Atpalpha	FBgn0002921	protein_coding_gene	Na pump alpha subunit	CG5670	3R:20948714..20976239(1)
1127	Calx	FBgn0013995	protein_coding_gene	Na/Ca-exchange protein	CG5685	3R:20978183..21015613(1)
1128	Rlip	FBgn0026056	protein_coding_gene	Ral interacting protein	CG11622	3R:21017684..21020753(1)
1129	Mvl	FBgn0011672	protein_coding_gene	Malvolio	CG3671	3R:21051383..21060800(-1)
1130	Cortactin	FBgn0025865	protein_coding_gene	Cortactin	CG3637	3R:21061680..21064471(-1)
1131	AnxB9	FBgn0000083	protein_coding_gene	Annexin B9	CG5730	3R:21065241..21070917(1)
1132	r-l	FBgn0003257	protein_coding_gene	rudimentary-like	CG3593	3R:21070557..21073319(-1)
1133	RhoGAP93B	FBgn0038853	protein_coding_gene	Rho GTPase activating protein at 93B	CG3421	3R:21083043..21097827(-1)
1134	CG7044	FBgn0038854	protein_coding_gene		CG7044	3R:21098229..21101718(-1)
1135	asRNA:CR46045	FBgn0267712	antisense_lncRNA_gene	antisense RNA:CR46045	CR46045	3R:21102008..21102889(-1)
1136	Tbc1d22	FBgn0038855	protein_coding_gene	TBC1 domain family member 22	CG5745	3R:21102199..21105113(1)
1137	Sec15	FBgn0266674	protein_coding_gene	Secretory 15	CG7034	3R:21105046..21107972(-1)
1138	rtet	FBgn0028468	protein_coding_gene	tetracycline resistance	CG5760	3R:21108446..21110834(1)
1139	Rab11	FBgn0015790	protein_coding_gene	Rab11	CG5771	3R:21111408..21116146(1)
1140	ppan	FBgn0010770	protein_coding_gene	peter pan	CG5786	3R:21116254..21117899(1)
1141	Bdbt	FBgn0038857	protein_coding_gene	Bride of doubletime	CG17282	3R:21117857..21118856(-1)
1142	slmb	FBgn0283468	protein_coding_gene	supernumerary limbs	CG3412	3R:21119252..21127485(-1)
1143	CG5793	FBgn0038858	protein_coding_gene		CG5793	3R:21127573..21129601(1)
1144	Ice2	FBgn0038860	protein_coding_gene	Interacts with the C terminus of ELL 2	CG10825	3R:21130216..21132720(1)
1145	Trm7-34	FBgn0038861	protein_coding_gene	tRNA methyltransferase 7-34	CG7009	3R:21132734..21133881(-1)
1146	Usp8	FBgn0038862	protein_coding_gene	Ubiquitin specific protease 8	CG5798	3R:21134262..21138214(1)
1147	meigo	FBgn0250820	protein_coding_gene	medial glomeruli	CG5802	3R:21138270..21140365(1)
1148	SNF4Agamma	FBgn0264357	protein_coding_gene	SNF4/AMP-activated protein kinase gamma subunit	CG17299	3R:21140739..21214269(1)
1149	CG5862	FBgn0038868	protein_coding_gene		CG5862	3R:21215079..21216226(1)
1150	Smyd5	FBgn0038869	protein_coding_gene	SET and MYND domain containing, class 5	CG3353	3R:21217268..21218791(-1)
1151	Oga	FBgn0038870	protein_coding_gene	O-GlcNAcase	CG5871	3R:21219077..21222843(1)
1152	CG3337	FBgn0038871	protein_coding_gene		CG3337	3R:21220704..21223584(-1)
1153	lncRNA:CR44265	FBgn0265205	lncRNA_gene	long non-coding RNA:CR44265	CR44265	3R:21223623..21224589(-1)
1154	Nelf-A	FBgn0038872	protein_coding_gene	Negative elongation factor A	CG5874	3R:21223704..21229512(1)
1155	Rab1	FBgn0285937	protein_coding_gene	Rab1	CG3320	3R:21266029..21269060(-1)
1156	AP-2sigma	FBgn0043012	protein_coding_gene	Adaptor Protein complex 2, sigma subunit	CG6056	3R:21269209..21270075(-1)
1157	Idi	FBgn0038876	protein_coding_gene	Isopentenyl-diphosphate delta isomerase	CG5919	3R:21270126..21271408(1)
1158	CG3308	FBgn0038877	protein_coding_gene		CG3308	3R:21271078..21273817(-1)
1159	lncRNA:Hsromega	FBgn0001234	lncRNA_gene	Heat shock RNA omega	CR31400	3R:21296127..21317836(1)
1160	aus	FBgn0038881	protein_coding_gene	argus	CG16791	3R:21318300..21349601(-1)
1161	mod(mdg4)	FBgn0002781	protein_coding_gene	modifier of mdg4	CG32491	3R:21350846..21377401(-1)
1162	tin	FBgn0004110	protein_coding_gene	tinman	CG7895	3R:21378977..21381970(1)
1163	bap	FBgn0004862	protein_coding_gene	bagpipe	CG7902	3R:21388880..21390449(1)
1164	Ugt49B2	FBgn0038886	protein_coding_gene	UDP-glycosyltransferase family 49 member B2	CG6475	3R:21397781..21399742(-1)
1165	Fancm	FBgn0038889	protein_coding_gene	Fanconi anemia group M helicase	CG7922	3R:21482325..21487444(1)
1166	C15	FBgn0004863	protein_coding_gene	C15	CG7937	3R:21499986..21512814(1)
1167	sp3	FBgn0038890	protein_coding_gene	spermathreecae	CG7956	3R:21520928..21528598(1)
1168	InR	FBgn0283499	protein_coding_gene	Insulin-like receptor	CG18402	3R:21570248..21619321(-1)
1169	E2f1	FBgn0011766	protein_coding_gene	E2F transcription factor 1	CG6376	3R:21620304..21660871(-1)
1170	Archease	FBgn0038893	protein_coding_gene	Archease	CG6353	3R:21661186..21662972(-1)
1171	PolA1	FBgn0259113	protein_coding_gene	DNA polymerase alpha subunit 1	CG6349	3R:21666562..21671750(-1)
1172	GABA-B-R2	FBgn0027575	protein_coding_gene	metabotropic GABA-B receptor subtype 2	CG6706	3R:21770333..21775840(-1)
1173	Polr1H	FBgn0038903	protein_coding_gene	RNA polymerase I subunit H	CG13418	3R:21777203..21777847(-1)
1174	tsl	FBgn0003867	protein_coding_gene	torso-like	CG6705	3R:21778114..21782536(-1)
1175	CASK	FBgn0013759	protein_coding_gene	CASK	CG6703	3R:21783400..21822674(-1)
1176	glec	FBgn0015229	protein_coding_gene	gliolectin	CG6575	3R:21850694..21856266(-1)
1177	lsn	FBgn0260940	protein_coding_gene	larsen	CG6637	3R:21865168..21866238(1)
1178	CG31174	FBgn0051174	protein_coding_gene		CG31174	3R:21868681..21869514(-1)
1179	CG31431	FBgn0051431	protein_coding_gene		CG31431	3R:21870681..21873640(1)
1180	CG6656	FBgn0038912	protein_coding_gene		CG6656	3R:21875293..21877788(1)
1181	CG34148	FBgn0083984	protein_coding_gene		CG34148	3R:21877870..21878686(-1)
1182	dnd	FBgn0038916	protein_coding_gene	dead end	CG6560	3R:21885676..21887355(-1)
1183	CG6678	FBgn0038917	protein_coding_gene		CG6678	3R:21887029..21907182(1)
1184	Idh3b	FBgn0038922	protein_coding_gene	Isocitrate dehydrogenase 3b	CG6439	3R:22016391..22019382(-1)
1185	Mitofilin	FBgn0019960	protein_coding_gene	Mitofilin	CG6455	3R:22019505..22023335(-1)
1186	mRpL35	FBgn0038923	protein_coding_gene	mitochondrial ribosomal protein L35	CG13410	3R:22023527..22024341(1)
1187	CG6028	FBgn0038924	protein_coding_gene		CG6028	3R:22024259..22025506(-1)
1188	Cchl	FBgn0038925	protein_coding_gene	Cytochrome c heme lyase	CG6022	3R:22025975..22027480(-1)
1189	ND-42	FBgn0019957	protein_coding_gene	NADH dehydrogenase (ubiquinone) 42 kDa subunit	CG6343	3R:22027709..22029393(1)
1190	CG13409	FBgn0038926	protein_coding_gene		CG13409	3R:22029440..22031900(-1)
1191	pit	FBgn0266581	protein_coding_gene	pitchoune	CG6375	3R:22034298..22038925(1)
1192	Fadd	FBgn0038928	protein_coding_gene	Fas-associated death domain	CG12297	3R:22034455..22035617(1)
1193	how	FBgn0264491	protein_coding_gene	held out wings	CG10293	3R:22042191..22079321(1)
1194	SKIP	FBgn0051163	protein_coding_gene	Shal K[+] channel interacting protein	CG31163	3R:22133830..22296126(1)
1195	Gld2	FBgn0038934	protein_coding_gene	GLD2 poly(A) polymerase	CG5732	3R:22211824..22217415(1)
1196	Sar1	FBgn0038947	protein_coding_gene	Secretion-associated Ras-related 1	CG7073	3R:22356685..22360711(1)
1197	JMJD6	FBgn0038948	protein_coding_gene	Jumonji domain containing 6	CG5383	3R:22360782..22362371(-1)
1198	CG5382	FBgn0038950	protein_coding_gene		CG5382	3R:22364573..22365983(-1)
1199	Polr3F	FBgn0038951	protein_coding_gene	RNA polymerase III subunit F	CG5380	3R:22366080..22367373(-1)
1200	PyK	FBgn0267385	protein_coding_gene	Pyruvate kinase	CG7070	3R:22367536..22372746(1)
1201	CG18596	FBgn0038953	protein_coding_gene		CG18596	3R:22375923..22379955(1)
1202	CG34149	FBgn0083985	protein_coding_gene		CG34149	3R:22380128..22381253(1)
1203	CG43342	FBgn0263047	protein_coding_gene		CG43342	3R:22381340..22382147(1)
1204	Gpdh3	FBgn0263048	protein_coding_gene	Glycerol-3-phosphate dehydrogenase 3	CG43343	3R:22382035..22386548(1)
1205	CG13850	FBgn0038961	protein_coding_gene		CG13850	3R:22408566..22410915(-1)
1206	lqfR	FBgn0261279	protein_coding_gene	liquid facets-Related	CG42250	3R:22411301..22419051(1)
1207	Nop56	FBgn0038964	protein_coding_gene	Nop56	CG13849	3R:22419095..22421068(-1)
1208	mats	FBgn0038965	protein_coding_gene	mob as tumor suppressor	CG13852	3R:22421161..22423302(1)
1209	pinta	FBgn0038966	protein_coding_gene	prolonged depolarization afterpotential (PDA) is not apparent	CG13848	3R:22423316..22424929(-1)
1210	CG12499	FBgn0038968	protein_coding_gene		CG12499	3R:22440152..22446587(-1)
1211	CG34376	FBgn0085405	protein_coding_gene		CG34376	3R:22448099..22460749(1)
1212	Rpn7	FBgn0028688	protein_coding_gene	Regulatory particle non-ATPase 7	CG5378	3R:22460662..22462054(-1)
1213	AP-2mu	FBgn0263351	protein_coding_gene	Adaptor Protein complex 2, mu subunit	CG7057	3R:22462455..22464603(1)
1214	CG7054	FBgn0038972	protein_coding_gene		CG7054	3R:22464985..22465938(1)
1215	CG5377	FBgn0038974	protein_coding_gene		CG5377	3R:22466905..22468157(-1)
1216	Pfdn5	FBgn0038976	protein_coding_gene	Prefoldin 5	CG7048	3R:22487039..22488110(1)
1217	CCT1	FBgn0003676	protein_coding_gene	Chaperonin containing TCP1 subunit 1	CG5374	3R:22489105..22491439(-1)
1218	CG5346	FBgn0038981	protein_coding_gene		CG5346	3R:22520087..22528663(-1)
1219	CG33099	FBgn0053099	protein_coding_gene		CG33099	3R:22528920..22530572(-1)
1220	AdipoR	FBgn0038984	protein_coding_gene	Adiponectin receptor	CG5315	3R:22543693..22547846(-1)
1221	CSN6	FBgn0028837	protein_coding_gene	COP9 signalosome subunit 6	CG6932	3R:22580773..22582033(1)
1222	Dph5	FBgn0024558	protein_coding_gene	Diphthamide methyltransferase	CG31289	3R:22582028..22583225(-1)
1223	CG33107	FBgn0053107	protein_coding_gene		CG33107	3R:22583352..22584718(-1)
1224	CG6937	FBgn0038989	protein_coding_gene		CG6937	3R:22584773..22586209(1)
1225	Efa6	FBgn0051158	protein_coding_gene	Exchange factor for Arf 6	CG31158	3R:22587755..22608842(1)
1226	CG31156	FBgn0051156	protein_coding_gene		CG31156	3R:22608670..22613656(-1)
1227	mRRF2	FBgn0051159	protein_coding_gene	mitochondrial ribosome recycling factor 2	CG31159	3R:22613686..22616622(1)
1228	mRpL45	FBgn0263863	protein_coding_gene	mitochondrial ribosomal protein L45	CG6949	3R:22618492..22619826(1)
1229	loco	FBgn0020278	protein_coding_gene	locomotion defects	CG5248	3R:22619968..22639387(-1)
1230	wake	FBgn0266418	protein_coding_gene	wide awake	CG45058	3R:22639808..22683827(1)
1231	Gclm	FBgn0046114	protein_coding_gene	Glutamate-cysteine ligase modifier subunit	CG4919	3R:22685006..22686510(-1)
1232	wfs1	FBgn0039003	protein_coding_gene	wolfram syndrome 1	CG4917	3R:22687542..22690380(-1)
1233	Nup133	FBgn0039004	protein_coding_gene	Nucleoporin 133kD	CG6958	3R:22690607..22694772(1)
1234	Cyp6d4	FBgn0039006	protein_coding_gene	Cytochrome P450 6d4	CG12800	3R:22698319..22700307(1)
1235	wge	FBgn0051151	protein_coding_gene	winged eye	CG31151	3R:22710883..22721150(-1)
1236	Irp-1A	FBgn0024958	protein_coding_gene	Iron regulatory protein 1A	CG4900	3R:22721320..22724587(-1)
1237	RNF220	FBgn0039013	protein_coding_gene	ring finger protein 220	CG4813	3R:22724884..22726414(-1)
1238	CG45049	FBgn0266409	protein_coding_gene		CG45049	3R:22726967..22732362(1)
1239	Dcr-1	FBgn0039016	protein_coding_gene	Dicer-1	CG4792	3R:22734007..22741091(-1)
1240	CG6985	FBgn0039017	protein_coding_gene		CG6985	3R:22741150..22743081(1)
1241	vret	FBgn0263143	protein_coding_gene	vreteno	CG4771	3R:22742954..22745581(-1)
1242	HP1c	FBgn0039019	protein_coding_gene	Heterochromatin Protein 1c	CG6990	3R:22745620..22746605(1)
1243	CG17141	FBgn0039020	protein_coding_gene		CG17141	3R:22746446..22747599(-1)
1244	rumi	FBgn0086253	protein_coding_gene	rumi	CG31152	3R:22749014..22750597(-1)
1245	CG7029	FBgn0039026	protein_coding_gene		CG7029	3R:22750901..22794030(1)
1246	Usp12-46	FBgn0039025	protein_coding_gene	Ubiquitin-specific protease 12/46	CG7023	3R:22750901..22776374(1)
1247	p53	FBgn0039044	protein_coding_gene	p53	CG33336	3R:23049657..23054082(-1)
1248	sav	FBgn0053193	protein_coding_gene	salvador	CG33193	3R:23058609..23061304(-1)
1249	Ublcp1	FBgn0027526	protein_coding_gene	Ubiquitin-like domain-containing C-terminal domain phosphatase 1	CG6697	3R:23061493..23062751(1)
1250	Rassf	FBgn0039055	protein_coding_gene	Ras association family member	CG4656	3R:23114014..23117931(-1)
1251	CenB1A	FBgn0039056	protein_coding_gene	Centaurin beta 1A	CG6742	3R:23118400..23124217(1)
1252	CG31365	FBgn0051365	protein_coding_gene		CG31365	3R:23123962..23126422(-1)
1253	CG31457	FBgn0051457	protein_coding_gene		CG31457	3R:23126581..23127981(-1)
1254	hh	FBgn0004644	protein_coding_gene	hedgehog	CG4637	3R:23128169..23141906(-1)
1255	unk	FBgn0004395	protein_coding_gene	unkempt	CG4620	3R:23149653..23157862(-1)
1256	cnc	FBgn0262975	protein_coding_gene	cap-n-collar	CG43286	3R:23185580..23226711(-1)
1257	Rad60	FBgn0039065	protein_coding_gene	Rad60	CG4449	3R:23249443..23251477(-1)
1258	EloA	FBgn0039066	protein_coding_gene	Elongin A	CG6755	3R:23251563..23255071(1)
1259	wda	FBgn0039067	protein_coding_gene	will decrease acetylation	CG4448	3R:23255070..23258087(-1)
1260	Pex11c	FBgn0039068	protein_coding_gene	Peroxin 11c	CG13827	3R:23258365..23260602(1)
1261	orb	FBgn0004882	protein_coding_gene	oo18 RNA-binding protein	CG10868	3R:23260610..23280856(-1)
1262	Cdc16	FBgn0025781	protein_coding_gene	Cell division cycle 16	CG6759	3R:23281201..23284123(1)
1263	CG6763	FBgn0039069	protein_coding_gene		CG6763	3R:23284002..23286041(1)
1264	pnt	FBgn0003118	protein_coding_gene	pointed	CG17077	3R:23290231..23346167(-1)
1265	PolE1	FBgn0264326	protein_coding_gene	DNA polymerase epsilon subunit 1	CG6768	3R:23348128..23355163(1)
1266	ATPsynCF6	FBgn0016119	protein_coding_gene	ATP synthase, coupling factor 6	CG4412	3R:23355220..23356064(-1)
1267	Sec13	FBgn0024509	protein_coding_gene	Secretory 13	CG6773	3R:23356278..23358531(1)
1268	RpS3	FBgn0002622	protein_coding_gene	Ribosomal protein S3	CG6779	3R:23358812..23360207(1)
1269	CG4408	FBgn0039073	protein_coding_gene		CG4408	3R:23361889..23363574(-1)
1270	CG10184	FBgn0039094	protein_coding_gene		CG10184	3R:23602507..23605495(-1)
1271	CG31145	FBgn0051145	protein_coding_gene		CG31145	3R:23605751..23669659(-1)
1272	GILT3	FBgn0039098	protein_coding_gene	Gamma-interferon-inducible lysosomal thiol reductase 3	CG13822	3R:23677358..23678421(1)
1273	GILT2	FBgn0039099	protein_coding_gene	Gamma-interferon-inducible lysosomal thiol reductase 2	CG10157	3R:23678895..23679855(1)
1274	eIF3d1	FBgn0040227	protein_coding_gene	eukaryotic translation initiation factor 3 subunit d1	CG10161	3R:23680039..23682317(1)
1275	CG18754	FBgn0042106	protein_coding_gene		CG18754	3R:23684057..23686537(1)
1276	CG10254	FBgn0027512	protein_coding_gene		CG10254	3R:23689007..23694983(-1)
1277	asRNA:CR43903	FBgn0264504	antisense_lncRNA_gene	antisense RNA:CR43903	CR43903	3R:23694006..23694688(1)
1278	CG10365	FBgn0039109	protein_coding_gene		CG10365	3R:23723331..23731499(1)
1279	RNaseMRP:RNA	FBgn0065098	RNase_MRP_RNA_gene	Ribonuclease MRP RNA	CR33682	3R:23730048..23730429(-1)
1280	Rpn9	FBgn0028691	protein_coding_gene	Regulatory particle non-ATPase 9	CG10230	3R:23731375..23733462(-1)
1281	Hmgcr	FBgn0263782	protein_coding_gene	HMG Coenzyme A reductase	CG10367	3R:23733324..23750992(1)
1282	RanBP3	FBgn0039110	protein_coding_gene	Ran binding protein 3	CG10225	3R:23750937..23752834(-1)
1283	Rpt5	FBgn0028684	protein_coding_gene	Regulatory particle triple-A ATPase 5	CG10370	3R:23752876..23754623(1)
1284	Hrd3	FBgn0028475	protein_coding_gene	HMG-coA reductase degradation 3	CG10221	3R:23754623..23758557(-1)
1285	PTPMT1	FBgn0039111	protein_coding_gene	Protein tyrosine phosphatase, mitochondrial 1	CG10371	3R:23758339..23759606(1)
1286	SdhD	FBgn0039112	protein_coding_gene	Succinate dehydrogenase, subunit D	CG10219	3R:23759483..23760600(-1)
1287	udt	FBgn0039113	protein_coding_gene	undicht	CG10217	3R:23760737..23763263(-1)
1288	Lsd-1	FBgn0039114	protein_coding_gene	Lipid storage droplet-1	CG10374	3R:23763857..23766662(1)
1289	CG10214	FBgn0039115	protein_coding_gene		CG10214	3R:23766519..23767488(-1)
1290	CG10375	FBgn0039116	protein_coding_gene		CG10375	3R:23767712..23768984(1)
1291	tst	FBgn0039117	protein_coding_gene	twister	CG10210	3R:23768399..23772859(-1)
1292	CG10208	FBgn0039118	protein_coding_gene		CG10208	3R:23772998..23774127(-1)
1293	Nup98-96	FBgn0039120	protein_coding_gene	Nucleoporin 98-96kD	CG10198	3R:23774225..23781621(-1)
1294	mbc	FBgn0015513	protein_coding_gene	myoblast city	CG10379	3R:23781765..23801634(1)
1295	CG33111	FBgn0053111	protein_coding_gene		CG33111	3R:23801714..23819237(-1)
1296	eIF4G2	FBgn0260634	protein_coding_gene	eukaryotic translation initiation factor 4G2	CG10192	3R:23808285..23819237(-1)
1297	Pli	FBgn0025574	protein_coding_gene	Pellino	CG5212	3R:23860162..23890052(-1)
1298	TfIIA-S	FBgn0013347	protein_coding_gene	Transcription-factor-IIA-S	CG5163	3R:23890388..23891060(-1)
1299	sba	FBgn0016754	protein_coding_gene	six-banded	CG13598	3R:23894174..23922973(-1)
1300	CG31141	FBgn0051141	protein_coding_gene		CG31141	3R:23923300..23924319(1)
1301	Ndc1	FBgn0039125	protein_coding_gene	Nuclear division cycle 1	CG5857	3R:23924399..23926436(1)
1302	CG13601	FBgn0039126	protein_coding_gene		CG13601	3R:23926372..23927634(-1)
1303	CG31142	FBgn0047114	protein_coding_gene		CG31142	3R:23929243..23929988(1)
1304	Rpt2	FBgn0015282	protein_coding_gene	Regulatory particle triple-A ATPase 2	CG5289	3R:23929873..23931558(-1)
1305	CG13599	FBgn0039128	protein_coding_gene		CG13599	3R:23931639..23932728(1)
1306	RpS19b	FBgn0039129	protein_coding_gene	Ribosomal protein S19b	CG5338	3R:23932729..23933530(-1)
1307	CG5854	FBgn0039130	protein_coding_gene		CG5854	3R:23933912..23935964(1)
1308	Gdh	FBgn0001098	protein_coding_gene	Glutamate dehydrogenase	CG5320	3R:23935958..23943101(-1)
1309	GluProRS	FBgn0005674	protein_coding_gene	Glutamyl-prolyl-tRNA synthetase	CG5394	3R:23952136..23958391(-1)
1310	AP-1sigma	FBgn0039132	protein_coding_gene	Adaptor Protein complex 1, sigma subunit	CG5864	3R:23958651..23962555(1)
1311	lncRNA:CR31451	FBgn0051451	lncRNA_gene	long non-coding RNA::CR31451	CR31451	3R:23983503..23985065(1)
1312	CG13603	FBgn0039135	protein_coding_gene		CG13603	3R:23985213..23986569(-1)
1313	CG5902	FBgn0039136	protein_coding_gene		CG5902	3R:23986642..23988738(1)
1314	Epp	FBgn0039137	protein_coding_gene	Ecdysteroid phosphate phosphatase	CG13604	3R:23988806..23992916(-1)
1315	Rab7	FBgn0015795	protein_coding_gene	Rab7	CG5915	3R:23993008..23995452(1)
1316	CG33108	FBgn0053108	protein_coding_gene		CG33108	3R:23995659..23997544(1)
1317	LSm3	FBgn0051184	protein_coding_gene	Like Sm 3	CG31184	3R:23996262..23997017(1)
1318	KrT95D	FBgn0020647	protein_coding_gene	Krueppel target at 95D	CG5405	3R:23997538..24031827(-1)
1319	Mettl3	FBgn0039139	protein_coding_gene	Methyltransferase like 3	CG5933	3R:24032157..24034257(1)
1320	Miro	FBgn0039140	protein_coding_gene	Mitochondrial Rho	CG5410	3R:24034362..24038847(-1)
1321	spas	FBgn0039141	protein_coding_gene	spastin	CG5977	3R:24038215..24042982(1)
1322	Rox8	FBgn0005649	protein_coding_gene	Rox8	CG5422	3R:24043056..24048265(-1)
1323	CG5986	FBgn0043455	protein_coding_gene		CG5986	3R:24047790..24049168(1)
1324	Atg6	FBgn0264325	protein_coding_gene	Autophagy-related 6	CG5429	3R:24049180..24050782(-1)
1325	Pisd	FBgn0026576	protein_coding_gene	Phosphatidylserine decarboxylase	CG5991	3R:24050783..24053592(1)
1326	Hsp68	FBgn0001230	protein_coding_gene	Heat shock protein 68	CG5436	3R:24055080..24057310(-1)
1327	SMC1	FBgn0040283	protein_coding_gene	Structural maintenance of chromosomes 1	CG6057	3R:24058287..24062815(1)
1328	eIF4EHP	FBgn0053100	protein_coding_gene	eukaryotic translation initiation factor 4E homologous protein	CG33100	3R:24063077..24108960(-1)
1329	Syx1A	FBgn0013343	protein_coding_gene	Syntaxin 1A	CG31136	3R:24101600..24105763(-1)
1330	CG18428	FBgn0039149	protein_coding_gene		CG18428	3R:24109336..24110010(1)
1331	CG13605	FBgn0039150	protein_coding_gene		CG13605	3R:24109944..24112389(-1)
1332	GatB	FBgn0039153	protein_coding_gene	Glutamyl-tRNA amidotransferase, subunit B	CG5463	3R:24128049..24130255(-1)
1333	Tsc1	FBgn0026317	protein_coding_gene	Tsc1	CG6147	3R:24130307..24134654(1)
1334	Sec10	FBgn0266673	protein_coding_gene	Secretory 10	CG6159	3R:24134831..24137538(1)
1335	Slimp	FBgn0051133	protein_coding_gene	Seryl-tRNA synthetase-like insect mitochondrial protein	CG31133	3R:24147436..24148967(-1)
1336	p38a	FBgn0015765	protein_coding_gene	p38a MAP kinase	CG5475	3R:24150416..24152321(-1)
1337	CG6178	FBgn0039156	protein_coding_gene		CG6178	3R:24152347..24154896(1)
1338	Myo95E	FBgn0039157	protein_coding_gene	Myosin 95E	CG5501	3R:24154826..24161498(-1)
1339	TBC1d7	FBgn0039158	protein_coding_gene	TBC1 domain family member 7	CG6182	3R:24161727..24163215(1)
1340	mRpS24	FBgn0039159	protein_coding_gene	mitochondrial ribosomal protein S24	CG13608	3R:24162829..24163545(-1)
1341	Apc2	FBgn0026598	protein_coding_gene	Adenomatous polyposis coli 2	CG6193	3R:24163966..24168264(1)
1342	CG5510	FBgn0039160	protein_coding_gene		CG5510	3R:24167675..24169562(-1)
1343	CG13606	FBgn0039161	protein_coding_gene		CG13606	3R:24172628..24184144(1)
1344	mora	FBgn0029503	protein_coding_gene	morgana	CG6198	3R:24186359..24187785(1)
1345	CG5515	FBgn0039163	protein_coding_gene		CG5515	3R:24187724..24188896(-1)
1346	jnj	FBgn0266282	protein_coding_gene	java no jive	CG5524	3R:24189050..24193423(-1)
1347	CG6204	FBgn0039165	protein_coding_gene		CG6204	3R:24193832..24196880(1)
1348	twin	FBgn0011725	protein_coding_gene	twin	CG31137	3R:24196893..24221965(-1)
1349	CG17786	FBgn0039167	protein_coding_gene		CG17786	3R:24214631..24218718(-1)
1350	cav	FBgn0026257	protein_coding_gene	caravaggio	CG6219	3R:24221103..24223528(1)
1351	Spps	FBgn0039169	protein_coding_gene	Sp1-like factor for pairing sensitive-silencing	CG5669	3R:24223445..24226934(-1)
1352	CG13609	FBgn0039170	protein_coding_gene		CG13609	3R:24227023..24228538(1)
1353	Spase22-23	FBgn0039172	protein_coding_gene	Spase 22/23-subunit	CG5677	3R:24228342..24230035(-1)
1354	mask	FBgn0043884	protein_coding_gene	multiple ankyrin repeats single KH domain	CG33106	3R:24230562..24250248(1)
1355	beta-PheRS	FBgn0039175	protein_coding_gene	Phenylalanyl-tRNA synthetase, beta-subunit	CG5706	3R:24250460..24252679(-1)
1356	jar	FBgn0011225	protein_coding_gene	jaguar	CG5695	3R:24252826..24271233(-1)
1357	Orct2	FBgn0086365	protein_coding_gene	Organic cation transporter 2	CG13610	3R:24273029..24275728(1)
1358	Orct	FBgn0019952	protein_coding_gene	Organic cation transporter	CG6331	3R:24276260..24278792(1)
1359	Uck	FBgn0263398	protein_coding_gene	Uridine-cytidine kinase	CG6364	3R:24290172..24293371(1)
1360	crb	FBgn0259685	protein_coding_gene	crumbs	CG6383	3R:24295078..24314541(1)
1361	Nab2	FBgn0028471	protein_coding_gene	Nuclear polyadenosine RNA-binding 2	CG5720	3R:24314660..24318419(-1)
1362	BRWD3	FBgn0011785	protein_coding_gene	BRWD3	CG31132	3R:24319000..24328619(1)
1363	Rrp5	FBgn0039182	protein_coding_gene	Ribosomal RNA Processing 5	CG5728	3R:24328455..24333316(-1)
1364	Dis3	FBgn0039183	protein_coding_gene	Dis3	CG6413	3R:24333433..24337248(1)
1365	CG5746	FBgn0039186	protein_coding_gene		CG5746	3R:24343895..24348791(-1)
1366	CG6454	FBgn0039187	protein_coding_gene		CG6454	3R:24349182..24356241(1)
1367	Golgin84	FBgn0039188	protein_coding_gene	Golgin-84	CG17785	3R:24356070..24357938(-1)
1368	CG18528	FBgn0039189	protein_coding_gene		CG18528	3R:24358095..24360144(-1)
1369	nAChRbeta2	FBgn0004118	protein_coding_gene	nicotinic Acetylcholine Receptor beta2	CG6798	3R:24509228..24515106(-1)
1370	Pp1alpha-96A	FBgn0003134	protein_coding_gene	Protein phosphatase 1alpha at 96A	CG6593	3R:24518270..24522331(1)
1371	CG6607	FBgn0039204	protein_coding_gene		CG6607	3R:24528047..24529815(1)
1372	CG13623	FBgn0039205	protein_coding_gene		CG13623	3R:24529773..24530558(-1)
1373	ana1	FBgn0262167	protein_coding_gene	anastral spindle 1	CG6631	3R:24530576..24536395(1)
1374	Cftr	FBgn0039207	protein_coding_gene	CF transmembrane conductance regulator	CG5789	3R:24536204..24543914(-1)
1375	REPTOR	FBgn0039209	protein_coding_gene	Repressed by TOR	CG13624	3R:24557368..24582864(-1)
1376	CG13625	FBgn0039210	protein_coding_gene		CG13625	3R:24583067..24585160(-1)
1377	mld	FBgn0263490	protein_coding_gene	molting defective	CG34100	3R:24585653..24623899(1)
1378	Syx18	FBgn0039212	protein_coding_gene	Syntaxin 18	CG13626	3R:24623802..24625562(-1)
1379	atl	FBgn0039213	protein_coding_gene	atlastin	CG6668	3R:24625671..24634714(1)
1380	Wsck	FBgn0046685	protein_coding_gene	Wsck	CG31127	3R:24627066..24630075(-1)
1381	puf	FBgn0039214	protein_coding_gene	puffyeye	CG5794	3R:24635270..24650043(-1)
1382	ash2	FBgn0000139	protein_coding_gene	absent, small, or homeotic discs 2	CG6677	3R:24650125..24653376(1)
1383	CG31125	FBgn0051125	protein_coding_gene		CG31125	3R:24653371..24654820(-1)
1384	CG6695	FBgn0039215	protein_coding_gene		CG6695	3R:24655160..24659379(1)
1385	CG31126	FBgn0051126	protein_coding_gene		CG31126	3R:24659621..24660265(1)
1386	Ppox	FBgn0020018	protein_coding_gene	Protoporphyrinogen oxidase	CG5796	3R:24660197..24661851(-1)
1387	slo	FBgn0003429	protein_coding_gene	slowpoke	CG10693	3R:24662491..24711595(1)
1388	Polr2L	FBgn0039218	protein_coding_gene	RNA polymerase II, I and III subunit L	CG13628	3R:24717511..24717998(1)
1389	CG13630	FBgn0039219	protein_coding_gene		CG13630	3R:24717937..24719364(-1)
1390	tok	FBgn0004885	protein_coding_gene	tolkin	CG6863	3R:24719697..24749125(1)
1391	tld	FBgn0003719	protein_coding_gene	tolloid	CG6868	3R:24749731..24753510(1)
1392	asp	FBgn0000140	protein_coding_gene	abnormal spindle	CG6875	3R:24753849..24760513(1)
1393	AstA	FBgn0015591	protein_coding_gene	Allatostatin A	CG13633	3R:24760530..24765071(-1)
1394	CG13631	FBgn0040600	protein_coding_gene		CG13631	3R:24769351..24770933(1)
1395	CG5805	FBgn0039223	protein_coding_gene		CG5805	3R:24784552..24787421(-1)
1396	Ude	FBgn0039226	protein_coding_gene	Uracil-DNA degrading factor	CG18410	3R:24797460..24799668(-1)
1397	polybromo	FBgn0039227	protein_coding_gene	polybromo	CG11375	3R:24799967..24805259(-1)
1398	lili	FBgn0027539	protein_coding_gene	lilipod	CG5807	3R:24805445..24814012(-1)
1399	CG34150	FBgn0083986	protein_coding_gene		CG34150	3R:24814262..24814930(1)
1400	CG5808	FBgn0027617	protein_coding_gene		CG5808	3R:24814903..24817007(-1)
1401	Saf-B	FBgn0039229	protein_coding_gene	Scaffold attachment factor B	CG6995	3R:24817464..24822350(1)
1402	RabX4	FBgn0051118	protein_coding_gene	RabX4	CG31118	3R:24826665..24828409(-1)
1403	Kaz	FBgn0051357	protein_coding_gene	Katazuke	CG31357	3R:24828279..24829959(-1)
1404	CG43273	FBgn0262962	protein_coding_gene		CG43273	3R:24830301..24830973(1)
1405	Esp	FBgn0013953	protein_coding_gene	Epidermal stripes and patches	CG7005	3R:24841935..24850412(1)
1406	CG7006	FBgn0039233	protein_coding_gene		CG7006	3R:24850627..24851385(1)
1407	Nct	FBgn0039234	protein_coding_gene	Nicastrin	CG7012	3R:24851601..24854869(1)
1408	HDAC11	FBgn0051119	protein_coding_gene	Histone deacetylase 11	CG31119	3R:24854496..24856243(-1)
1409	CycB3	FBgn0015625	protein_coding_gene	Cyclin B3	CG5814	3R:24867934..24870816(-1)
1410	CG3744	FBgn0039240	protein_coding_gene		CG3744	3R:24871202..24876654(-1)
1411	CG11089	FBgn0039241	protein_coding_gene		CG11089	3R:24877045..24881478(1)
1412	CG31381	FBgn0043799	protein_coding_gene		CG31381	3R:24877045..24878827(1)
1413	PIG-S	FBgn0265190	protein_coding_gene	Phosphatidylinositol glycan anchor biosynthesis class S	CG44255	3R:24913216..24917864(-1)
1414	sud1	FBgn0265189	protein_coding_gene	sudestada1	CG44254	3R:24915840..24917864(-1)
1415	CG11168	FBgn0039249	protein_coding_gene		CG11168	3R:24918106..24922385(1)
1416	Mink	FBgn0039250	protein_coding_gene	Mitotic spindle and nuclear protein	CG11120	3R:24922473..24925160(1)
1417	asRNA:CR46097	FBgn0267766	antisense_lncRNA_gene	antisense RNA:CR46097	CR46097	3R:24924416..24925344(-1)
1418	Trf4-2	FBgn0039251	protein_coding_gene	Topoisomerase related function 4-2	CG17462	3R:24925216..24927085(1)
1419	CG11771	FBgn0039252	protein_coding_gene		CG11771	3R:24932010..24934919(1)
1420	Osbp	FBgn0020626	protein_coding_gene	Oxysterol binding protein	CG6708	3R:24934869..24938222(-1)
1421	ssh	FBgn0029157	protein_coding_gene	slingshot	CG6238	3R:24938710..24944956(-1)
1422	Nmnat	FBgn0039254	protein_coding_gene	Nicotinamide mononucleotide adenylyltransferase	CG13645	3R:24945237..24947400(1)
1423	beta4GalT7	FBgn0039258	protein_coding_gene	beta-4-galactosyltransferase 7	CG11780	3R:25023256..25024482(1)
1424	EMC6	FBgn0039259	protein_coding_gene	ER membrane protein complex subunit 6	CG11781	3R:25024473..25025017(-1)
1425	Hr96	FBgn0015240	protein_coding_gene	Hormone receptor-like in 96	CG11783	3R:25025235..25029351(1)
1426	Smg6	FBgn0039260	protein_coding_gene	Smg6	CG6369	3R:25029429..25033465(-1)
1427	Ythdf	FBgn0039261	protein_coding_gene	YTH N6-methyladenosine RNA binding protein	CG6422	3R:25033876..25039249(-1)
1428	bai	FBgn0045866	protein_coding_gene	baiser	CG11785	3R:25039374..25040443(1)
1429	5PtaseI	FBgn0259178	protein_coding_gene	Inositol polyphosphate-5-phosphatase type I	CG42283	3R:25040427..25045151(-1)
1430	CG11790	FBgn0039265	protein_coding_gene		CG11790	3R:25047706..25049455(1)
1431	CG11791	FBgn0039266	protein_coding_gene		CG11791	3R:25049616..25053074(1)
1432	CG31109	FBgn0051109	protein_coding_gene		CG31109	3R:25053369..25054653(-1)
1433	CG31111	FBgn0051111	protein_coding_gene		CG31111	3R:25055076..25056177(-1)
1434	stac	FBgn0266719	protein_coding_gene	staccato	CG34349	3R:25056286..25064348(1)
1435	veli	FBgn0039269	protein_coding_gene	veli	CG7662	3R:25064418..25065591(-1)
1436	PQBP1	FBgn0039270	protein_coding_gene	Poly-glutamine tract binding protein 1	CG11820	3R:25065791..25066718(1)
1437	Stt3B	FBgn0011336	protein_coding_gene	Catalytic subunit 3B of the oligosaccharyltransferase complex	CG7748	3R:25066712..25069637(-1)
1438	CG11839	FBgn0039271	protein_coding_gene		CG11839	3R:25069927..25070914(1)
1439	CG11836	FBgn0039272	protein_coding_gene		CG11836	3R:25071126..25072712(1)
1440	shams	FBgn0039273	protein_coding_gene	shams	CG9996	3R:25072729..25074607(-1)
1441	CG11920	FBgn0039274	protein_coding_gene		CG11920	3R:25074877..25076382(1)
1442	fd96Cb	FBgn0004898	protein_coding_gene	forkhead domain 96Cb	CG11922	3R:25095012..25096099(1)
1443	CG33096	FBgn0053096	protein_coding_gene		CG33096	3R:25097672..25102146(1)
1444	TTLL5	FBgn0051108	protein_coding_gene	Tubulin tyrosine ligase-like 5	CG31108	3R:25112867..25122920(-1)
1445	CG31510	FBgn0051510	protein_coding_gene		CG31510	3R:25117218..25122920(-1)
1446	vig2	FBgn0046214	protein_coding_gene	vig2	CG11844	3R:25123373..25125619(1)
1447	Clbn	FBgn0259152	protein_coding_gene	Caliban	CG11847	3R:25127502..25131155(1)
1448	Bili	FBgn0039282	protein_coding_gene	Band4.1 inhibitor LRP interactor	CG11848	3R:25131306..25136709(1)
1449	danr	FBgn0039283	protein_coding_gene	distal antenna-related	CG13651	3R:25138072..25139903(1)
1450	lobo	FBgn0083946	protein_coding_gene	lost boys	CG34110	3R:25169565..25193776(-1)
1451	dan	FBgn0039286	protein_coding_gene	distal antenna	CG11849	3R:25184383..25192806(1)
1452	CG13653	FBgn0039288	protein_coding_gene		CG13653	3R:25195527..25196531(1)
1453	CG13663	FBgn0039291	protein_coding_gene		CG13663	3R:25214325..25215188(-1)
1454	Alg9	FBgn0039293	protein_coding_gene	ALG9, alpha-1,2-mannosyltransferase	CG11851	3R:25221589..25224118(1)
1455	Sil1	FBgn0039296	protein_coding_gene	Sil1 nucleotide exchange factor	CG10420	3R:25233636..25235529(-1)
1456	bam	FBgn0000158	protein_coding_gene	bag of marbles	CG10422	3R:25243039..25245109(-1)
1457	RpS27	FBgn0039300	protein_coding_gene	Ribosomal protein S27	CG10423	3R:25245955..25247514(-1)
1458	sisRNA:CR46364	FBgn0286042	lncRNA_gene	stable intronic sequence RNA CR46364	CR46364	3R:25246874..25247422(-1)
1459	Nup37	FBgn0039301	protein_coding_gene	Nucleoporin 37kD	CG11875	3R:25247658..25249100(1)
1460	Nup358	FBgn0039302	protein_coding_gene	Nucleoporin 358kD	CG11856	3R:25249348..25258672(1)
1461	CG11857	FBgn0039303	protein_coding_gene		CG11857	3R:25258898..25260759(1)
1462	CG10425	FBgn0039304	protein_coding_gene		CG10425	3R:25260963..25262498(-1)
1463	CG11858	FBgn0039305	protein_coding_gene		CG11858	3R:25262741..25263292(1)
1464	GlnRS	FBgn0027090	protein_coding_gene	Glutaminyl-tRNA synthetase	CG10506	3R:25263267..25265721(-1)
1465	RIOK2	FBgn0039306	protein_coding_gene	RIO kinase 2	CG11859	3R:25265844..25267757(1)
1466	CG31098	FBgn0051098	protein_coding_gene		CG31098	3R:25291370..25292977(-1)
1467	CG31288	FBgn0051288	protein_coding_gene		CG31288	3R:25297960..25299557(-1)
1468	CG31370	FBgn0051370	protein_coding_gene		CG31370	3R:25302464..25303986(1)
1469	CG10669	FBgn0039329	protein_coding_gene		CG10669	3R:25331363..25335243(-1)
1470	CG11902	FBgn0028647	protein_coding_gene		CG11902	3R:25335257..25340088(1)
1471	Fur1	FBgn0004509	protein_coding_gene	Furin 1	CG10772	3R:25347431..25473058(-1)
1472	Vps33B	FBgn0039335	protein_coding_gene	Vacuolar protein sorting 33B	CG5127	3R:25473490..25475756(1)
1473	CG4553	FBgn0039336	protein_coding_gene		CG4553	3R:25475636..25476915(-1)
1474	MED28	FBgn0039337	protein_coding_gene	Mediator complex subunit 28	CG5121	3R:25477003..25477745(1)
1475	XNP	FBgn0039338	protein_coding_gene	XNP	CG4548	3R:25477868..25482834(-1)
1476	CG5116	FBgn0039339	protein_coding_gene		CG5116	3R:25483098..25485855(1)
1477	Gnpat	FBgn0040212	protein_coding_gene	Glyceronephosphate O-acyltransferase	CG4625	3R:25485618..25490936(-1)
1478	CG5112	FBgn0039341	protein_coding_gene		CG5112	3R:25491460..25493262(1)
1479	CG33494	FBgn0053494	protein_coding_gene		CG33494	3R:25493481..25495161(-1)
1480	CG5111	FBgn0039343	protein_coding_gene		CG5111	3R:25506275..25508279(1)
1481	msi	FBgn0011666	protein_coding_gene	musashi	CG5099	3R:25516118..25608423(1)
1482	Npl4	FBgn0039348	protein_coding_gene	Nuclear protein localization 4	CG4673	3R:25611013..25624662(-1)
1483	Ssadh	FBgn0039349	protein_coding_gene	Succinic semialdehyde dehydrogenase	CG4685	3R:25624805..25626924(-1)
1484	jigr1	FBgn0039350	protein_coding_gene	jing interacting gene regulatory 1	CG17383	3R:25637843..25651874(1)
1485	Tnks	FBgn0027508	protein_coding_gene	tankyrase	CG4719	3R:25653091..25661286(-1)
1486	RASSF8	FBgn0261986	protein_coding_gene	Ras association domain family member 8	CG5053	3R:25661795..25665640(1)
1487	CG4730	FBgn0039355	protein_coding_gene		CG4730	3R:25677072..25678682(-1)
1488	CG5039	FBgn0039356	protein_coding_gene		CG5039	3R:25678683..25679529(1)
1489	CG4743	FBgn0039357	protein_coding_gene		CG4743	3R:25679242..25680550(-1)
1490	Idh3g	FBgn0039358	protein_coding_gene	Isocitrate dehydrogenase (NAD(+)) 3 non-catalytic subunit gamma	CG5028	3R:25680845..25683780(1)
1491	RpL27	FBgn0039359	protein_coding_gene	Ribosomal protein L27	CG4759	3R:25683623..25685051(-1)
1492	CLS	FBgn0039360	protein_coding_gene	Cardiolipin synthase	CG4774	3R:25685236..25687370(-1)
1493	LpR2	FBgn0051092	protein_coding_gene	Lipophorin receptor 2	CG31092	3R:25698727..25740465(-1)
1494	LpR1	FBgn0066101	protein_coding_gene	Lipophorin receptor 1	CG31094	3R:25741348..25763105(-1)
1495	CG14545	FBgn0040602	protein_coding_gene		CG14545	3R:25850410..25851291(-1)
1496	CG5886	FBgn0039379	protein_coding_gene		CG5886	3R:25851632..25853989(1)
1497	Tsp96F	FBgn0027865	protein_coding_gene	Tetraspanin 96F	CG6120	3R:25872900..25881427(-1)
1498	SppL	FBgn0039381	protein_coding_gene	Signal peptide peptidase-like	CG17370	3R:25881984..25888230(1)
1499	Lnk	FBgn0028717	protein_coding_gene	Lnk	CG17367	3R:25888542..25893270(1)
1500	CG5913	FBgn0039385	protein_coding_gene		CG5913	3R:25893495..25895026(1)
1501	Nf1	FBgn0015269	protein_coding_gene	Neurofibromin 1	CG8318	3R:25983013..25995737(1)
1502	E(spl)mdelta-HLH	FBgn0002734	protein_coding_gene	Enhancer of split mdelta, helix-loop-helix	CG8328	3R:25997621..25998633(1)
1503	E(spl)mgamma-HLH	FBgn0002735	protein_coding_gene	Enhancer of split mgamma, helix-loop-helix	CG8333	3R:25999851..26000761(1)
1504	E(spl)mbeta-HLH	FBgn0002733	protein_coding_gene	Enhancer of split mbeta, helix-loop-helix	CG14548	3R:26005046..26006023(-1)
1505	E(spl)malpha-BFM	FBgn0002732	protein_coding_gene	Enhancer of split malpha, Bearded family member	CG8337	3R:26010893..26011568(1)
1506	Kaz-m1	FBgn0002578	protein_coding_gene	Kazal-type protease inhibitor m1	CG8342	3R:26014721..26016487(1)
1507	E(spl)m2-BFM	FBgn0002592	protein_coding_gene	Enhancer of split m2, Bearded family member	CG6104	3R:26016514..26017470(-1)
1508	E(spl)m3-HLH	FBgn0002609	protein_coding_gene	Enhancer of split m3, helix-loop-helix	CG8346	3R:26021823..26023127(1)
1509	E(spl)m4-BFM	FBgn0002629	protein_coding_gene	Enhancer of split m4, Bearded family member	CG6099	3R:26023821..26024579(-1)
1510	E(spl)m5-HLH	FBgn0002631	protein_coding_gene	Enhancer of split m5, helix-loop-helix	CG6096	3R:26028854..26029735(-1)
1511	E(spl)m7-HLH	FBgn0002633	protein_coding_gene	Enhancer of split m7, helix-loop-helix	CG8361	3R:26037038..26038019(1)
1512	E(spl)m8-HLH	FBgn0000591	protein_coding_gene	Enhancer of split m8, helix-loop-helix	CG8365	3R:26040240..26041008(1)
1513	gro	FBgn0001139	protein_coding_gene	groucho	CG8384	3R:26041736..26049911(1)
1514	Exo84	FBgn0266668	protein_coding_gene	Exocyst 84	CG6095	3R:26049731..26052257(-1)
1515	Vps2	FBgn0039402	protein_coding_gene	Vacuolar protein sorting 2	CG14542	3R:26052821..26054128(1)
1516	Cmpk	FBgn0028833	protein_coding_gene	Cytidine/uridine monophosphate kinase 1	CG6092	3R:26054237..26055438(-1)
1517	Sld5	FBgn0039403	protein_coding_gene	Sld5	CG14549	3R:26055657..26056547(-1)
1518	CG14543	FBgn0039404	protein_coding_gene		CG14543	3R:26056630..26057350(1)
1519	RpL34a	FBgn0039406	protein_coding_gene	Ribosomal protein L34a	CG6090	3R:26058420..26059267(-1)
1520	Trmt61	FBgn0039407	protein_coding_gene	tRNA methyltransferase 61	CG14544	3R:26059496..26061293(1)
1521	CG6073	FBgn0039417	protein_coding_gene		CG6073	3R:26187018..26188807(-1)
1522	CG12290	FBgn0039419	protein_coding_gene		CG12290	3R:26230248..26234700(1)
1523	Ald1	FBgn0000064	protein_coding_gene	Aldolase 1	CG6058	3R:26254069..26261591(-1)
1524	CG5447	FBgn0039427	protein_coding_gene		CG5447	3R:26452534..26454585(1)
1525	CG43117	FBgn0262577	protein_coding_gene		CG43117	3R:26454794..26455112(1)
1526	plum	FBgn0039431	protein_coding_gene	plum	CG6490	3R:26470078..26535217(-1)
1527	scrib	FBgn0263289	protein_coding_gene	scribble	CG43398	3R:26536350..26604051(1)
1528	TwdlM	FBgn0039434	protein_coding_gene	TweedleM	CG5468	3R:26619118..26620224(1)
1529	TwdlB	FBgn0039436	protein_coding_gene	TweedleB	CG6478	3R:26622451..26623543(-1)
1530	TwdlL	FBgn0039437	protein_coding_gene	TweedleL	CG6447	3R:26624587..26625652(-1)
1531	TwdlN	FBgn0039441	protein_coding_gene	TweedleN	CG5476	3R:26631869..26632956(1)
1532	TwdlD	FBgn0039444	protein_coding_gene	TweedleD	CG14243	3R:26640025..26641054(1)
1533	CG6425	FBgn0039449	protein_coding_gene		CG6425	3R:26715165..26717389(-1)
1534	Yif1	FBgn0288631	protein_coding_gene	Yip1-interacting factor 1	CG5484	3R:26717871..26719806(1)
1535	CG6420	FBgn0039451	protein_coding_gene		CG6420	3R:26719847..26725216(-1)
1536	Tl	FBgn0262473	protein_coding_gene	Toll	CG5490	3R:26799041..26842403(1)
1537	Lerp	FBgn0051072	protein_coding_gene	lysosomal enzyme receptor protein	CG31072	3R:26842462..26863130(-1)
1538	IntS12	FBgn0039459	protein_coding_gene	Integrator 12	CG5491	3R:26863376..26864559(1)
1539	ball	FBgn0027889	protein_coding_gene	ballchen	CG6386	3R:26864605..26866807(-1)
1540	His2Av	FBgn0001197	protein_coding_gene	Histone H2A variant	CG5499	3R:26866929..26869220(1)
1541	SPARC	FBgn0026562	protein_coding_gene	Secreted protein, acidic, cysteine-rich	CG6378	3R:26869238..26871995(-1)
1542	Rb97D	FBgn0004903	protein_coding_gene	Ribonuclear protein at 97D	CG6354	3R:26872129..26875742(-1)
1543	CG5500	FBgn0039461	protein_coding_gene		CG5500	3R:26876630..26880459(1)
1544	T48	FBgn0004359	protein_coding_gene	Transcript 48	CG5507	3R:26881734..26910997(1)
1545	Ets97D	FBgn0004510	protein_coding_gene	Ets at 97D	CG6338	3R:26910775..26912886(-1)
1546	CG14252	FBgn0039462	protein_coding_gene		CG14252	3R:26945534..26947248(1)
1547	CG6330	FBgn0039464	protein_coding_gene		CG6330	3R:26949692..26958491(-1)
1548	Tsp97E	FBgn0039465	protein_coding_gene	Tetraspanin 97E	CG6323	3R:26961064..26964817(-1)
1549	CG5521	FBgn0039466	protein_coding_gene		CG5521	3R:26966930..26977878(1)
1550	CG31075	FBgn0051075	protein_coding_gene		CG31075	3R:26985624..26988517(-1)
1551	TwdlC	FBgn0039469	protein_coding_gene	TweedleC	CG14254	3R:26994832..26996442(1)
1552	spz	FBgn0003495	protein_coding_gene	spatzle	CG6134	3R:27064990..27070070(-1)
1553	gb	FBgn0039487	protein_coding_gene	genderblind	CG6070	3R:27108467..27112270(-1)
1554	CG5815	FBgn0027574	protein_coding_gene		CG5815	3R:27112566..27115126(1)
1555	CG6066	FBgn0039488	protein_coding_gene		CG6066	3R:27115152..27116707(-1)
1556	CG5880	FBgn0039489	protein_coding_gene		CG5880	3R:27116745..27118532(1)
1557	CG6051	FBgn0039492	protein_coding_gene		CG6051	3R:27124759..27151069(-1)
1558	Men-b	FBgn0029155	protein_coding_gene	Malic enzyme b	CG5889	3R:27151662..27157603(1)
1559	CG34293	FBgn0085322	protein_coding_gene		CG34293	3R:27164708..27165575(-1)
1560	spn-D	FBgn0003482	protein_coding_gene	spindle D	CG31069	3R:27165716..27167122(1)
1561	CG42813	FBgn0261995	protein_coding_gene		CG42813	3R:27227070..27228561(-1)
1562	CG31064	FBgn0051064	protein_coding_gene		CG31064	3R:27229505..27239085(-1)
1563	PolA2	FBgn0005696	protein_coding_gene	DNA polymerase alpha subunit 2	CG5923	3R:27239163..27241228(1)
1564	CG18766	FBgn0042111	protein_coding_gene		CG18766	3R:27242335..27245249(-1)
1565	TTLL6B	FBgn0039501	protein_coding_gene	Tubulin tyrosine ligase-like 6B	CG5987	3R:27248234..27251007(-1)
1566	TfIIA-L	FBgn0011289	protein_coding_gene	Transcription factor IIA L	CG5930	3R:27251112..27256463(1)
1567	pll	FBgn0010441	protein_coding_gene	pelle	CG5974	3R:27251131..27253182(-1)
1568	woc	FBgn0010328	protein_coding_gene	without children	CG5965	3R:27256595..27264055(-1)
1569	l(3)mbt	FBgn0002441	protein_coding_gene	lethal (3) malignant brain tumor	CG5954	3R:27266326..27273273(-1)
1570	CG5934	FBgn0039505	protein_coding_gene		CG5934	3R:27273705..27274565(1)
1571	CG5938	FBgn0046247	protein_coding_gene		CG5938	3R:27274794..27277418(1)
1572	mrt	FBgn0039507	protein_coding_gene	martik	CG3361	3R:27277249..27282661(-1)
1573	CG3368	FBgn0039508	protein_coding_gene		CG3368	3R:27283780..27287448(1)
1574	bigmax	FBgn0039509	protein_coding_gene	bigmax	CG3350	3R:27287366..27288526(-1)
1575	Hmu	FBgn0015737	protein_coding_gene	Hemomucin	CG3373	3R:27288769..27291592(1)
1576	side	FBgn0016061	protein_coding_gene	sidestep	CG31062	3R:27375088..27437482(-1)
1577	Klp98A	FBgn0004387	protein_coding_gene	Kinesin-like protein at 98A	CG5658	3R:27547775..27559145(-1)
1578	wdb	FBgn0027492	protein_coding_gene	widerborst	CG5643	3R:27561675..27582241(-1)
1579	pins	FBgn0040080	protein_coding_gene	partner of inscuteable	CG5692	3R:27582840..27586376(1)
1580	dsd	FBgn0039528	protein_coding_gene	distracted	CG5634	3R:27597563..27607396(-1)
1581	CG5611	FBgn0039531	protein_coding_gene		CG5611	3R:27634625..27636060(-1)
1582	Mtl	FBgn0039532	protein_coding_gene	Mig-2-like	CG5588	3R:27636412..27639871(1)
1583	Mlc1	FBgn0002772	protein_coding_gene	Myosin alkali light chain 1	CG5596	3R:27657078..27660177(-1)
1584	Hsdl2	FBgn0039537	protein_coding_gene	Hydroxysteroid dehydrogenase like 2	CG5590	3R:27677522..27679013(1)
1585	CG12883	FBgn0039538	protein_coding_gene		CG12883	3R:27679291..27680336(1)
1586	Sce	FBgn0003330	protein_coding_gene	Sex combs extra	CG5595	3R:27680431..27682029(-1)
1587	HSPBAP1	FBgn0263025	protein_coding_gene	HSPB1 associated protein 1	CG43320	3R:27695235..27696531(1)
1588	ALiX	FBgn0086346	protein_coding_gene	ALG-2 interacting protein X	CG12876	3R:27696466..27700110(-1)
1589	btz	FBgn0045862	protein_coding_gene	barentsz	CG12878	3R:27700361..27703445(1)
1590	CROT	FBgn0039543	protein_coding_gene	Carnitine O-octanoyltransferase	CG12428	3R:27703379..27706751(-1)
1591	CG12877	FBgn0039544	protein_coding_gene		CG12877	3R:27707100..27710857(1)
1592	CG5003	FBgn0039554	protein_coding_gene		CG5003	3R:27913777..27916516(-1)
1593	mRpS22	FBgn0039555	protein_coding_gene	mitochondrial ribosomal protein S22	CG12261	3R:27916908..27918248(1)
1594	Boh1	FBgn0053213	protein_coding_gene	Buddy of Hmr 1	CG33213	3R:27918182..27919460(-1)
1595	CG12259	FBgn0039557	protein_coding_gene		CG12259	3R:27919844..27921089(-1)
1596	BCAS2	FBgn0039558	protein_coding_gene	BCAS2	CG4980	3R:27921283..27922356(-1)
1597	RpL4	FBgn0003279	protein_coding_gene	Ribosomal protein L4	CG5502	3R:27922821..27924888(1)
1598	mino	FBgn0027579	protein_coding_gene	minotaur	CG5508	3R:27925191..27933077(1)
1599	nenya	FBgn0051053	protein_coding_gene	nenya	CG31053	3R:27927357..27928174(-1)
1600	NSD	FBgn0039559	protein_coding_gene	Nuclear receptor binding SET domain protein	CG4976	3R:27932982..27937853(-1)
1601	BOD1	FBgn0039560	protein_coding_gene	Biorientation Defective 1	CG5514	3R:27938245..27942778(1)
1602	mfrn	FBgn0039561	protein_coding_gene	mitoferrin	CG4963	3R:27942796..27948021(-1)
1603	Gp93	FBgn0039562	protein_coding_gene	Glycoprotein 93	CG5520	3R:27948711..27952151(1)
1604	CG4951	FBgn0039563	protein_coding_gene		CG4951	3R:27952051..27954112(-1)
1605	Nep7	FBgn0039564	protein_coding_gene	Neprilysin 7	CG5527	3R:27954917..27957326(1)
1606	CG4849	FBgn0039566	protein_coding_gene		CG4849	3R:27963415..27966958(1)
1607	trv	FBgn0085391	protein_coding_gene	trivet	CG34362	3R:28026615..28090740(1)
1608	larp	FBgn0261618	protein_coding_gene	La related protein	CG42551	3R:28318162..28336440(-1)
1609	Gfat2	FBgn0039580	protein_coding_gene	Glutamine:fructose-6-phosphate aminotransferase 2	CG1345	3R:28337019..28339765(-1)
1610	Moca-cyp	FBgn0039581	protein_coding_gene	Moca-cyp	CG1866	3R:28340334..28345169(1)
1611	CG1894	FBgn0039585	protein_coding_gene		CG1894	3R:28484557..28486062(1)
1612	Ppn	FBgn0003137	protein_coding_gene	Papilin	CG33103	3R:28520665..28540324(-1)
1613	mIF2	FBgn0039588	protein_coding_gene	mitochondrial translation initiation factor 2	CG12413	3R:28542274..28544817(-1)
1614	fkh	FBgn0000659	protein_coding_gene	fork head	CG10002	3R:28580976..28585264(-1)
1615	lncRNA:CR43126	FBgn0262741	lncRNA_gene	long non-coding RNA:CR43126	CR43126	3R:28586048..28591386(1)
1616	Noa36	FBgn0026400	protein_coding_gene	Noa36	CG10009	3R:28598059..28599288(-1)
1617	Hrb98DE	FBgn0001215	protein_coding_gene	Heterogeneous nuclear ribonucleoprotein at 98DE	CG9983	3R:28599834..28605777(1)
1618	CG9986	FBgn0039589	protein_coding_gene		CG9986	3R:28606079..28608372(1)
1619	CG10011	FBgn0039590	protein_coding_gene		CG10011	3R:28607939..28635099(-1)
1620	htt	FBgn0027655	protein_coding_gene	huntingtin	CG9995	3R:28696242..28734816(1)
1621	wdn	FBgn0005642	protein_coding_gene	wings down	CG1454	3R:28807983..28811337(-1)
1622	Prp39	FBgn0039600	protein_coding_gene	pre-mRNA processing factor 39	CG1646	3R:28812102..28817354(1)
1623	CG1523	FBgn0039601	protein_coding_gene		CG1523	3R:28817342..28819668(-1)
1624	CG1647	FBgn0039602	protein_coding_gene		CG1647	3R:28820221..28824508(1)
1625	WASp	FBgn0024273	protein_coding_gene	WASp	CG1520	3R:28824506..28832024(-1)
1626	Apc	FBgn0015589	protein_coding_gene	APC-like	CG1451	3R:28832301..28844748(-1)
1627	spg	FBgn0264324	protein_coding_gene	sponge	CG31048	3R:28845270..28870439(1)
1628	Inx3	FBgn0265274	protein_coding_gene	Innexin 3	CG1448	3R:28853606..28859497(-1)
1629	Doa	FBgn0265998	protein_coding_gene	Darkener of apricot	CG42320	3R:28888073..28922772(1)
1630	wat	FBgn0039620	protein_coding_gene	waterproof	CG1443	3R:28992977..29020406(-1)
1631	CG1951	FBgn0039623	protein_coding_gene		CG1951	3R:29027236..29030938(1)
1632	beta4GalNAcTB	FBgn0039625	protein_coding_gene	beta1,4-N-acetylgalactosaminyltransferase B	CG14517	3R:29032660..29034008(-1)
1633	Cpsf100	FBgn0027873	protein_coding_gene	Cleavage and polyadenylation specificity factor 100	CG1957	3R:29034573..29037062(1)
1634	Slu7	FBgn0039626	protein_coding_gene	Slu7	CG1420	3R:29037058..29039071(-1)
1635	Pkc98E	FBgn0003093	protein_coding_gene	Protein C kinase 98E	CG1954	3R:29039156..29049148(1)
1636	CG11837	FBgn0039627	protein_coding_gene		CG11837	3R:29049493..29050721(1)
1637	asRNA:CR46107	FBgn0267776	antisense_lncRNA_gene	antisense RNA:CR46107	CR46107	3R:29054343..29055703(-1)
1638	Sirt7	FBgn0039631	protein_coding_gene	Sirtuin 7	CG11305	3R:29055927..29059204(1)
1639	Cul5	FBgn0288875	protein_coding_gene	Cullin 5	CG1401	3R:29059272..29062975(-1)
1640	Bicra	FBgn0039633	protein_coding_gene	BRD4 interacting chromatin remodeling complex associated protein	CG11873	3R:29063040..29108948(1)
1641	alpha-Man-Ib	FBgn0039634	protein_coding_gene	alpha-Mannosidase class I b	CG11874	3R:29109053..29112822(-1)
1642	Pdhb	FBgn0039635	protein_coding_gene	Pyruvate dehydrogenase E1 beta subunit	CG11876	3R:29113071..29116197(1)
1643	Atg14	FBgn0039636	protein_coding_gene	Autophagy-related 14	CG11877	3R:29116391..29118390(1)
1644	yem	FBgn0005596	protein_coding_gene	yemanuclein	CG14513	3R:29118330..29122879(-1)
1645	Ctl2	FBgn0039637	protein_coding_gene	Choline transporter-like 2	CG11880	3R:29123370..29128247(1)
1646	dgt6	FBgn0039638	protein_coding_gene	dim gamma-tubulin 6	CG11881	3R:29128584..29130972(-1)
1647	Vha100-1	FBgn0028671	protein_coding_gene	Vacuolar H[+] ATPase 100kD subunit 1	CG1709	3R:29131193..29137980(1)
1648	Alg13	FBgn0039639	protein_coding_gene	Alg13 UDP-N-acetylglucosaminyltransferase subunit	CG14512	3R:29137970..29138573(-1)
1649	superdeath	FBgn0039640	protein_coding_gene	Suppressor of ER stress-induced death	CG14516	3R:29138662..29145787(1)
1650	CG14511	FBgn0039641	protein_coding_gene		CG14511	3R:29145678..29146893(-1)
1651	CG11882	FBgn0039642	protein_coding_gene		CG11882	3R:29147016..29148172(-1)
1652	Pglym78	FBgn0014869	protein_coding_gene	Phosphoglyceromutase 78	CG1721	3R:29148248..29149901(1)
1653	eIF2D	FBgn0041588	protein_coding_gene	eukaryotic translation initiation factor 2D	CG31426	3R:29149896..29151794(-1)
1654	Slbp	FBgn0041186	protein_coding_gene	Stem-loop binding protein	CG11886	3R:29152074..29153266(-1)
1655	Rpn2	FBgn0028692	protein_coding_gene	Regulatory particle non-ATPase 2	CG11888	3R:29153524..29157255(1)
1656	rdog	FBgn0039644	protein_coding_gene	red dog mine	CG11897	3R:29158122..29164966(1)
1657	CG11899	FBgn0014427	protein_coding_gene		CG11899	3R:29200454..29201770(1)
1658	Mesh1	FBgn0039650	protein_coding_gene	Metazoan SpoT homolog-1	CG11900	3R:29201756..29202525(-1)
1659	lncRNA:CR31044	FBgn0051044	lncRNA_gene	long non-coding RNA::CR31044	CR31044	3R:29214562..29219667(1)
1660	eEF1gamma	FBgn0029176	protein_coding_gene	eukaryotic translation elongation factor 1 gamma	CG11901	3R:29220172..29222109(1)
1661	Cisd2	FBgn0062442	protein_coding_gene	CDGSH iron sulfur domain 2	CG1458	3R:29222217..29223428(-1)
1662	Brd8	FBgn0039654	protein_coding_gene	Bromodomain containing 8	CG14514	3R:29223485..29226276(1)
1663	Usp1	FBgn0028476	protein_coding_gene	Ubiquitin specific protease 1	CG15817	3R:29229161..29235302(1)
1664	SP1029	FBgn0263236	protein_coding_gene	SP1029	CG11956	3R:29244961..29250451(-1)
1665	stg	FBgn0003525	protein_coding_gene	string	CG1395	3R:29251826..29255800(-1)
1666	Cnx99A	FBgn0015622	protein_coding_gene	Calnexin 99A	CG11958	3R:29315254..29319644(-1)
1667	Ptp99A	FBgn0004369	protein_coding_gene	Protein tyrosine phosphatase 99A	CG11516	3R:29377646..29487131(1)
1668	CG2321	FBgn0039663	protein_coding_gene		CG2321	3R:29484783..29489265(-1)
1669	CG2006	FBgn0039664	protein_coding_gene		CG2006	3R:29489468..29491383(1)
1670	Spase12	FBgn0040623	protein_coding_gene	Spase 12-subunit	CG11500	3R:29490544..29491150(-1)
1671	CG2310	FBgn0039665	protein_coding_gene		CG2310	3R:29491524..29493518(-1)
1672	Trc8	FBgn0039668	protein_coding_gene	TRC8 ring finger protein	CG2304	3R:29499025..29503797(-1)
1673	Dr	FBgn0000492	protein_coding_gene	Drop	CG1897	3R:29556386..29565244(1)
1674	alph	FBgn0086361	protein_coding_gene	alphabet	CG1906	3R:29591831..29617157(1)
1675	CG1907	FBgn0039674	protein_coding_gene		CG1907	3R:29619065..29620758(1)
1676	Obp99a	FBgn0039678	protein_coding_gene	Odorant-binding protein 99a	CG18111	3R:29671657..29672334(1)
1677	Bub3	FBgn0025457	protein_coding_gene	Bub3	CG7581	3R:29674007..29675421(-1)
1678	Cap-D2	FBgn0039680	protein_coding_gene	CAP-D2 condensin subunit	CG1911	3R:29675651..29680257(1)
1679	Gycalpha99B	FBgn0013972	protein_coding_gene	Guanylyl cyclase alpha-subunit at 99B	CG1912	3R:29682503..29685758(1)
1680	CG15506	FBgn0039686	protein_coding_gene		CG15506	3R:29718663..29722388(1)
1681	Pcd	FBgn0024841	protein_coding_gene	pterin-4a-carbinolamine dehydratase	CG1963	3R:29723163..29724226(1)
1682	Naa40	FBgn0039687	protein_coding_gene	N(alpha)-acetyltransferase 40	CG7593	3R:29724159..29724950(-1)
1683	CG18731	FBgn0042213	protein_coding_gene		CG18731	3R:29725027..29725690(1)
1684	Kul	FBgn0039688	protein_coding_gene	Kuzbanian-like	CG1964	3R:29725830..29735360(1)
1685	CG7601	FBgn0027583	protein_coding_gene		CG7601	3R:29735269..29736745(-1)
1686	CIA30	FBgn0039689	protein_coding_gene	Complex I intermediate-associated protein, 30 kDa	CG7598	3R:29736965..29738070(1)
1687	Gnpnat	FBgn0039690	protein_coding_gene	Glucosamine-phosphate N-acetyltransferase	CG1969	3R:29738275..29741952(1)
1688	Wdr24	FBgn0027518	protein_coding_gene	WD repeat domain 24	CG7609	3R:29741972..29745092(-1)
1689	IntS11	FBgn0039691	protein_coding_gene	Integrator 11	CG1972	3R:29745337..29747513(1)
1690	ATPsyngamma	FBgn0020235	protein_coding_gene	ATP synthase, gamma subunit	CG7610	3R:29747704..29749163(-1)
1691	yata	FBgn0260990	protein_coding_gene	yata	CG1973	3R:29749219..29754528(1)
1692	kay	FBgn0001297	protein_coding_gene	kayak	CG33956	3R:29765995..29794113(1)
1693	sro	FBgn0262112	protein_coding_gene	shroud	CG12068	3R:29794597..29795805(1)
1694	Rnb	FBgn0039696	protein_coding_gene	R and B	CG7837	3R:29795697..29799354(-1)
1695	Drice	FBgn0019972	protein_coding_gene	Death related ICE-like caspase	CG7788	3R:29799658..29801584(1)
1696	Etfb	FBgn0039697	protein_coding_gene	Electron transfer flavoprotein beta subunit	CG7834	3R:29801599..29802945(-1)
1697	CG7789	FBgn0039698	protein_coding_gene		CG7789	3R:29803196..29804389(1)
1698	ncd	FBgn0002924	protein_coding_gene	non-claret disjunctional	CG7831	3R:29804290..29807127(-1)
1699	ca	FBgn0000247	protein_coding_gene	claret	CG31037	3R:29806811..29815047(1)
1700	Vps16B	FBgn0039702	protein_coding_gene	Vacuolar protein sorting 16B	CG18112	3R:29814921..29816451(-1)
1701	neo	FBgn0039704	protein_coding_gene	neyo	CG7802	3R:29819131..29825800(1)
1702	Atg16	FBgn0039705	protein_coding_gene	Autophagy-related 16	CG31033	3R:29827281..29835101(-1)
1703	dgt1	FBgn0039710	protein_coding_gene	dim gamma-tubulin 1	CG18041	3R:29854695..29857491(-1)
1704	CG7824	FBgn0039711	protein_coding_gene		CG7824	3R:29857652..29858936(-1)
1705	CR31032	FBgn0051032	pseudogene		CR31032	3R:29859041..29859865(-1)
1706	CG15514	FBgn0039712	protein_coding_gene		CG15514	3R:29860055..29861494(-1)
1707	RpS8	FBgn0039713	protein_coding_gene	Ribosomal protein S8	CG7808	3R:29861582..29863902(1)
1708	Zip99C	FBgn0039714	protein_coding_gene	Zinc/iron regulated transporter-related protein 99C	CG7816	3R:29863701..29868895(-1)
1709	CG34133	FBgn0083969	protein_coding_gene		CG34133	3R:29869365..29875159(1)
1710	CG31038	FBgn0051038	protein_coding_gene		CG31038	3R:29877059..29903231(1)
1711	Cog7	FBgn0051040	protein_coding_gene	Component of oligomeric golgi complex 7	CG31040	3R:29930551..29933057(-1)
1712	eIF2Balpha	FBgn0039726	protein_coding_gene	eukaryotic translation initiation factor 2B subunit alpha	CG7883	3R:29934582..29935888(-1)
1713	Vps13B	FBgn0039727	protein_coding_gene	Vacuolar protein sorting 13B	CG15523	3R:29935978..29948207(1)
1714	CG7896	FBgn0039728	protein_coding_gene		CG7896	3R:29983426..29990785(1)
1715	Acph-1	FBgn0000032	protein_coding_gene	Acid phosphatase 1	CG7899	3R:29991144..29993411(-1)
1716	CG7903	FBgn0039730	protein_coding_gene		CG7903	3R:29993475..29995231(-1)
1717	Sas-6	FBgn0039731	protein_coding_gene	Spindle assembly abnormal 6	CG15524	3R:29995357..29997034(1)
1718	CG15525	FBgn0039732	protein_coding_gene		CG15525	3R:29996961..29997676(-1)
1719	CG11504	FBgn0039733	protein_coding_gene		CG11504	3R:29997900..29999755(1)
1720	Tace	FBgn0039734	protein_coding_gene	Tace	CG7908	3R:30000530..30003678(1)
1721	Nph	FBgn0039735	protein_coding_gene	Nucleophosmin	CG7911	3R:30003681..30004861(-1)
1722	Nlp	FBgn0016685	protein_coding_gene	Nucleoplasmin	CG7917	3R:30004785..30010352(1)
1723	CG7920	FBgn0039737	protein_coding_gene		CG7920	3R:30010476..30015284(-1)
1724	Mgat2	FBgn0039738	protein_coding_gene	Mannosyl (alpha-1,6-)-glycoprotein beta-1,2-N-acetylglucosaminyltransferase	CG7921	3R:30015513..30022221(-1)
1725	Axn	FBgn0026597	protein_coding_gene	Axin	CG7926	3R:30022842..30035311(1)
1726	ZIPIC	FBgn0039740	protein_coding_gene	Zinc-finger protein interacting with CP190	CG7928	3R:30035240..30036870(-1)
1727	janA	FBgn0001280	protein_coding_gene	janus A	CG7933	3R:30038622..30039533(-1)
1728	Sry-delta	FBgn0003512	protein_coding_gene	Serendipity delta	CG17958	3R:30043341..30044886(1)
1729	RpL32	FBgn0002626	protein_coding_gene	Ribosomal protein L32	CG7939	3R:30045229..30046161(-1)
1730	CG7943	FBgn0039741	protein_coding_gene		CG7943	3R:30046470..30048665(1)
1731	Jasper	FBgn0039743	protein_coding_gene	JIL-1 anchoring and stabilizing protein	CG7946	3R:30052514..30054697(1)
1732	spn-A	FBgn0003479	protein_coding_gene	spindle A	CG7948	3R:30054696..30056037(-1)
1733	sima	FBgn0266411	protein_coding_gene	similar	CG45051	3R:30058311..30121798(1)
1734	Tpi	FBgn0086355	protein_coding_gene	Triose phosphate isomerase	CG2171	3R:30132981..30134599(-1)
1735	Mlc2	FBgn0002773	protein_coding_gene	Myosin light chain 2	CG2184	3R:30171438..30174551(-1)
1736	CG1983	FBgn0039751	protein_coding_gene		CG1983	3R:30175786..30177700(-1)
1737	CG15530	FBgn0039752	protein_coding_gene		CG15530	3R:30177877..30180178(1)
1738	Bet5	FBgn0260860	protein_coding_gene	Blocked early in transport 5	CG1359	3R:30180232..30181486(1)
1739	CG9747	FBgn0039754	protein_coding_gene		CG9747	3R:30185423..30191252(-1)
1740	RpS7	FBgn0039757	protein_coding_gene	Ribosomal protein S7	CG1883	3R:30206447..30209020(-1)
1741	hdc	FBgn0010113	protein_coding_gene	headcase	CG15532	3R:30277932..30372382(1)
1742	Fer1HCH	FBgn0015222	protein_coding_gene	Ferritin 1 heavy chain homologue	CG2216	3R:30385573..30388178(-1)
1743	Fer2LCH	FBgn0015221	protein_coding_gene	Ferritin 2 light chain homologue	CG1469	3R:30387804..30390584(1)
1744	CG15535	FBgn0039764	protein_coding_gene		CG15535	3R:30423032..30423929(-1)
1745	mRpS18C	FBgn0039765	protein_coding_gene	mitochondrial ribosomal protein S18C	CG9688	3R:30423974..30424556(1)
1746	CG15536	FBgn0039766	protein_coding_gene		CG15536	3R:30424499..30425162(-1)
1747	CG2218	FBgn0039767	protein_coding_gene		CG2218	3R:30425427..30428276(-1)
1748	aralar1	FBgn0028646	protein_coding_gene	aralar1	CG2139	3R:30445635..30455867(-1)
1749	CG2224	FBgn0039773	protein_coding_gene		CG2224	3R:30456441..30459300(-1)
1750	PH4alphaEFB	FBgn0039776	protein_coding_gene	prolyl-4-hydroxylase-alpha EFB	CG31022	3R:30466050..30485799(1)
1751	spdo	FBgn0260440	protein_coding_gene	sanpodo	CG31020	3R:30476684..30478849(1)
1752	tmod	FBgn0082582	protein_coding_gene	tropomodulin	CG1539	3R:30532607..30578905(1)
1753	CG34155	FBgn0083991	protein_coding_gene		CG34155	3R:30554554..30560199(-1)
1754	CG2246	FBgn0039790	protein_coding_gene		CG2246	3R:30592971..30601489(-1)
1755	zfh1	FBgn0004606	protein_coding_gene	Zn finger homeodomain 1	CG1322	3R:30765926..30789202(1)
1756	asRNA:CR45189	FBgn0266699	antisense_lncRNA_gene	antisense RNA:CR45189	CR45189	3R:30781178..30783645(-1)
1757	wts	FBgn0011739	protein_coding_gene	warts	CG12072	3R:30789625..30806619(-1)
1758	dj-1beta	FBgn0039802	protein_coding_gene	dj-1beta	CG1349	3R:30807117..30807978(1)
1759	cindr	FBgn0027598	protein_coding_gene	CIN85 and CD2AP related	CG31012	3R:30808617..30827005(1)
1760	tll	FBgn0003720	protein_coding_gene	tailless	CG1378	3R:30852315..30854400(1)
1761	Cpr100A	FBgn0039805	protein_coding_gene	Cuticular protein 100A	CG12045	3R:30867521..30869184(1)
1762	CG12071	FBgn0039808	protein_coding_gene		CG12071	3R:30877084..30881027(-1)
1763	CG15547	FBgn0039809	protein_coding_gene		CG15547	3R:30881792..30883503(-1)
1764	Sap-r	FBgn0000416	protein_coding_gene	Saposin-related	CG12070	3R:30883464..30889062(-1)
1765	Ptx1	FBgn0020912	protein_coding_gene	Ptx1	CG1447	3R:30912754..30930682(1)
1766	Chchd3	FBgn0010808	protein_coding_gene	Coiled-coil-helix-coiled-coil-helix domain containing 3	CG1715	3R:31052616..31053915(-1)
1767	dco	FBgn0002413	protein_coding_gene	discs overgrown	CG2048	3R:31054085..31061210(-1)
1768	stops	FBgn0086704	protein_coding_gene	slow termination of phototransduction	CG31006	3R:31158156..31169106(-1)
1769	mesh	FBgn0051004	protein_coding_gene	mesh	CG31004	3R:31178389..31195762(-1)
1770	bnk	FBgn0004389	protein_coding_gene	bottleneck	CG1480	3R:31193362..31194389(1)
1771	CG1544	FBgn0039827	protein_coding_gene		CG1544	3R:31196916..31203722(1)
1772	chp	FBgn0267435	protein_coding_gene	chaoptin	CG1744	3R:31204180..31210730(-1)
1773	Zwilch	FBgn0061476	protein_coding_gene	Zwilch	CG18729	3R:31210966..31213376(-1)
1774	CG1542	FBgn0039828	protein_coding_gene		CG1542	3R:31213458..31214784(1)
1775	CG15561	FBgn0039829	protein_coding_gene		CG15561	3R:31214776..31215942(-1)
1776	ATPsynC	FBgn0039830	protein_coding_gene	ATP synthase, subunit C	CG1746	3R:31216145..31219630(-1)
1777	CG12054	FBgn0039831	protein_coding_gene		CG12054	3R:31220702..31231259(1)
1778	qless	FBgn0051005	protein_coding_gene	qless	CG31005	3R:31236035..31252608(-1)
1779	mRpL32	FBgn0039835	protein_coding_gene	mitochondrial ribosomal protein L32	CG12220	3R:31252872..31253686(1)
1780	CG1750	FBgn0039836	protein_coding_gene		CG1750	3R:31253659..31254900(-1)
1781	spn-F	FBgn0086362	protein_coding_gene	spn-F	CG12114	3R:31255127..31256659(1)
1782	Ugt35D1	FBgn0051002	protein_coding_gene	UDP-glycosyltransferase family 35 member D1	CG31002	3R:31393582..31395304(-1)
1783	Gcn2	FBgn0019990	protein_coding_gene	Gcn2	CG1609	3R:31395660..31402013(1)
1784	PNPase	FBgn0039846	protein_coding_gene	Polynucleotide phosphorylase	CG11337	3R:31401560..31405452(-1)
1785	Gprk2	FBgn0261988	protein_coding_gene	G protein-coupled receptor kinase 2	CG17998	3R:31405245..31457873(1)
1786	CG11334	FBgn0039849	protein_coding_gene		CG11334	3R:31459822..31463037(-1)
1787	gammaCOP	FBgn0028968	protein_coding_gene	Coat Protein (coatomer) gamma	CG1528	3R:31572143..31575707(1)
1788	pygo	FBgn0043900	protein_coding_gene	pygopus	CG11518	3R:31575835..31580699(-1)
1789	rod	FBgn0003268	protein_coding_gene	rough deal	CG1569	3R:31580951..31588244(1)
1790	CG1635	FBgn0039854	protein_coding_gene		CG1635	3R:31588673..31590392(1)
1791	CG1638	FBgn0039855	protein_coding_gene		CG1638	3R:31590581..31592316(1)
1792	CG1774	FBgn0039856	protein_coding_gene		CG1774	3R:31592803..31594719(1)
1793	RpL6	FBgn0039857	protein_coding_gene	Ribosomal protein L6	CG11522	3R:31594792..31596204(-1)
1794	CycG	FBgn0039858	protein_coding_gene	Cyclin G	CG11525	3R:31596642..31612664(-1)
1795	Med	FBgn0011655	protein_coding_gene	Medea	CG1775	3R:31611046..31615375(1)
1796	Mnat9	FBgn0039859	protein_coding_gene	microtubule-associated Nat9	CG11539	3R:31615284..31616160(-1)
1797	CG1792	FBgn0039860	protein_coding_gene		CG1792	3R:31616303..31617837(1)
1798	pasha	FBgn0039861	protein_coding_gene	partner of drosha	CG1800	3R:31617977..31622217(1)
1799	kek6	FBgn0039862	protein_coding_gene	kekkon 6	CG1804	3R:31622136..31664646(1)
1800	CG1815	FBgn0039863	protein_coding_gene		CG1815	3R:31669465..31677971(1)
1801	ttk	FBgn0003870	protein_coding_gene	tramtrack	CG1856	3R:31713867..31735392(1)
1802	CstF50	FBgn0039867	protein_coding_gene	Cleavage stimulation factor 50 kD subunit	CG2261	3R:31735503..31736963(-1)
1803	CG11563	FBgn0039868	protein_coding_gene		CG11563	3R:31737035..31737999(1)
1804	eEF1alpha2	FBgn0000557	protein_coding_gene	eukaryotic translation elongation factor 1 alpha 2	CG1873	3R:31738468..31743306(1)
1805	CG1890	FBgn0039869	protein_coding_gene		CG1890	3R:31743490..31744248(1)
1806	CG1896	FBgn0039870	protein_coding_gene		CG1896	3R:31744282..31745178(1)
1807	awd	FBgn0000150	protein_coding_gene	abnormal wing discs	CG2210	3R:31745172..31746077(-1)
1808	nero	FBgn0261479	protein_coding_gene	nero	CG2245	3R:31746445..31747558(-1)
1809	CG1910	FBgn0022349	protein_coding_gene		CG1910	3R:31747643..31751894(1)
1810	CG2187	FBgn0017448	protein_coding_gene		CG2187	3R:31755356..31758637(-1)
1811	Smvt	FBgn0039873	protein_coding_gene	Sodium-dependent multivitamin transporter	CG2191	3R:31759404..31761579(-1)
1812	CG2150	FBgn0003065	protein_coding_gene		CG2150	3R:31763304..31764772(-1)
1813	betaGlu	FBgn0270927	protein_coding_gene	beta glucuronidase	CG2135	3R:31769293..31771848(-1)
1814	sip3	FBgn0039875	protein_coding_gene	septin interacting protein 3	CG1937	3R:31772219..31775163(1)
1815	CG2126	FBgn0039876	protein_coding_gene		CG2126	3R:31775049..31776652(-1)
1816	faf	FBgn0005632	protein_coding_gene	fat facets	CG1945	3R:31777020..31790681(1)
1817	Mccc1	FBgn0039877	protein_coding_gene	Methylcrotonoyl-CoA carboxylase 1	CG2118	3R:31790592..31793907(-1)
1818	Acf	FBgn0027620	protein_coding_gene	ATP-dependent chromatin assembly factor large subunit	CG1966	3R:31793981..31799799(1)
1819	CG42233	FBgn0250755	protein_coding_gene		CG42233	3R:31799634..31805278(-1)
1820	CG1971	FBgn0039881	protein_coding_gene		CG1971	3R:31805468..31806769(1)
1821	Rift	FBgn0039882	protein_coding_gene	Riboflavin transporter	CG11576	3R:31806867..31810186(-1)
1822	FeCH	FBgn0266268	protein_coding_gene	Ferrochelatase	CG2098	3R:31810460..31812296(-1)
1823	RhoGAP100F	FBgn0039883	protein_coding_gene	Rho GTPase activating protein at 100F	CG1976	3R:31812609..31846570(1)
1824	heph	FBgn0011224	protein_coding_gene	hephaestus	CG31000	3R:31846987..32015520(-1)
1825	CG2003	FBgn0039886	protein_coding_gene		CG2003	3R:31978121..31990909(1)
1826	krz	FBgn0040206	protein_coding_gene	kurtz	CG1487	3R:32045314..32051993(-1)
1827	mod	FBgn0002780	protein_coding_gene	modulo	CG2050	3R:32052060..32054974(1)
1828	Map205	FBgn0002645	protein_coding_gene	Microtubule-associated protein 205	CG1483	3R:32055279..32068441(-1)
1829	Lsp1gamma	FBgn0002564	protein_coding_gene	Larval serum protein 1 gamma	CG6821	3L:66430..68995(1)
1830	Pdk1	FBgn0020386	protein_coding_gene	Phosphoinositide-dependent kinase 1	CG1210	3L:129450..145895(1)
1831	p130CAS	FBgn0035101	protein_coding_gene	p130CAS	CG1212	3L:152884..174517(1)
1832	CG7049	FBgn0035102	protein_coding_gene		CG7049	3L:175112..176228(-1)
1833	Vdup1	FBgn0035103	protein_coding_gene	Vitamin D[[3]] up-regulated protein 1	CG7047	3L:176306..178963(-1)
1834	Mtch	FBgn0027786	protein_coding_gene	Mitochondrial carrier homolog 1	CG6851	3L:184626..186310(1)
1835	rno	FBgn0035106	protein_coding_gene	rhinoceros	CG7036	3L:187207..199762(-1)
1836	mri	FBgn0035107	protein_coding_gene	mrityu	CG1216	3L:200174..202152(1)
1837	Gk1	FBgn0025592	protein_coding_gene	Glycerol kinase 1	CG18374	3L:202098..205844(-1)
1838	NitFhit	FBgn0024945	protein_coding_gene	Nitrilase and fragile histidine triad fusion protein	CG7067	3L:203730..205309(1)
1839	CG13876	FBgn0035109	protein_coding_gene		CG13876	3L:206134..207527(1)
1840	Prp4k	FBgn0027587	protein_coding_gene	Pre-mRNA processing factor 4 kinase	CG7028	3L:207184..211457(-1)
1841	thoc7	FBgn0035110	protein_coding_gene	thoc7	CG17143	3L:211636..212687(-1)
1842	Dis3l2	FBgn0035111	protein_coding_gene	Dis3 like 3'-5' exoribonuclease 2	CG16940	3L:212709..216479(1)
1843	Kaz1-ORFB	FBgn0063923	protein_coding_gene	Kaz1-ORFB	CG1220	3L:216625..218058(1)
1844	pyx	FBgn0035113	protein_coding_gene	pyrexia	CG17142	3L:217932..223069(-1)
1845	CG33229	FBgn0053229	protein_coding_gene		CG33229	3L:223852..225605(1)
1846	lncRNA:CR42862	FBgn0262109	lncRNA_gene	long non-coding RNA:CR42862	CR42862	3L:224106..230964(1)
1847	E(bx)	FBgn0000541	protein_coding_gene	Enhancer of bithorax	CG32346	3L:233926..246912(-1)
1848	mthl14	FBgn0052476	protein_coding_gene	methuselah-like 14	CG32476	3L:247491..250305(1)
1849	DIP2	FBgn0024806	protein_coding_gene	DISCO Interacting Protein 2	CG7020	3L:250229..257954(-1)
1850	wac	FBgn0035120	protein_coding_gene	wee Augmin	CG13879	3L:258176..259097(1)
1851	Tudor-SN	FBgn0035121	protein_coding_gene	Tudor staphylococcal nuclease	CG7008	3L:259043..264380(-1)
1852	mRpL17	FBgn0035122	protein_coding_gene	mitochondrial ribosomal protein L17	CG13880	3L:264779..265932(1)
1853	miple1	FBgn0027111	protein_coding_gene	midkine and pleiotrophin 1	CG1221	3L:267299..270336(1)
1854	miple2	FBgn0029002	protein_coding_gene	midkine and pleiotrophin 2	CG18321	3L:271200..275018(1)
1855	RhoGEF3	FBgn0264707	protein_coding_gene	Rho guanine nucleotide exchange factor 3	CG43976	3L:277437..305292(1)
1856	fwd	FBgn0004373	protein_coding_gene	four wheel drive	CG7004	3L:305393..319884(-1)
1857	CG32344	FBgn0052344	protein_coding_gene		CG32344	3L:321233..324720(-1)
1858	Atac3	FBgn0052343	protein_coding_gene	Ada2a-containing complex component 3	CG32343	3L:324985..327992(-1)
1859	Ptpmeg	FBgn0261985	protein_coding_gene	Protein tyrosine phosphatase Meg	CG1228	3L:328097..356050(1)
1860	mthl10	FBgn0035132	protein_coding_gene	methuselah-like 10	CG17061	3L:332801..342915(-1)
1861	mth	FBgn0023000	protein_coding_gene	methuselah	CG6936	3L:343378..346957(-1)
1862	Cdc5	FBgn0265574	protein_coding_gene	Cell division cycle 5	CG6905	3L:357851..361383(-1)
1863	CG1233	FBgn0035137	protein_coding_gene		CG1233	3L:361472..365681(1)
1864	trh	FBgn0262139	protein_coding_gene	trachealess	CG42865	3L:366524..392633(-1)
1865	klar	FBgn0001316	protein_coding_gene	klarsicht	CG17046	3L:434083..540614(-1)
1866	BORCS6	FBgn0035140	protein_coding_gene	BLOC-1 related complex subunit 6	CG17180	3L:540851..542147(1)
1867	Cypl	FBgn0035141	protein_coding_gene	Cyclophilin-like	CG13892	3L:542122..542931(-1)
1868	Hipk	FBgn0035142	protein_coding_gene	Homeodomain interacting protein kinase	CG17090	3L:543060..581099(1)
1869	MED14	FBgn0035145	protein_coding_gene	Mediator complex subunit 14	CG12031	3L:593246..599239(1)
1870	lncRNA:CR43334	FBgn0286827	lncRNA_gene	long non-coding RNA:CR43334	CR43334	3L:628435..643900(1)
1871	Gale	FBgn0035147	protein_coding_gene	UDP-galactose 4'-epimerase	CG12030	3L:648555..651311(1)
1872	CG3402	FBgn0035148	protein_coding_gene		CG3402	3L:651542..652881(-1)
1873	MED30	FBgn0035149	protein_coding_gene	Mediator complex subunit 30	CG17183	3L:652987..654089(-1)
1874	Rev1	FBgn0035150	protein_coding_gene	DNA polymerase Rev1	CG12189	3L:654363..657971(1)
1875	CG17129	FBgn0035151	protein_coding_gene		CG17129	3L:677879..680326(-1)
1876	CG3386	FBgn0035152	protein_coding_gene		CG3386	3L:680436..682470(-1)
1877	ebd1	FBgn0035153	protein_coding_gene	earthbound 1	CG3371	3L:682885..685549(-1)
1878	RabX6	FBgn0035155	protein_coding_gene	RabX6	CG12015	3L:690517..691951(1)
1879	Vti1a	FBgn0260862	protein_coding_gene	Vesicle transport through interaction with t-SNAREs 1a	CG3279	3L:691486..692919(-1)
1880	CG13894	FBgn0035157	protein_coding_gene		CG13894	3L:693083..699144(-1)
1881	CG13895	FBgn0035158	protein_coding_gene		CG13895	3L:705948..708205(-1)
1882	CkIIalpha-i3	FBgn0025676	protein_coding_gene	CKII-alpha subunit interactor-3	CG3217	3L:708601..710607(-1)
1883	CG13896	FBgn0035159	protein_coding_gene		CG13896	3L:710820..711850(-1)
1884	hng3	FBgn0035160	protein_coding_gene	hinge3	CG13897	3L:737680..755489(-1)
1885	emc	FBgn0000575	protein_coding_gene	extra macrochaetae	CG1007	3L:749400..753492(1)
1886	CG42553	FBgn0260755	protein_coding_gene		CG42553	3L:834093..835515(1)
1887	CG42554	FBgn0260756	protein_coding_gene		CG42554	3L:835683..836770(1)
1888	CG13901	FBgn0035164	protein_coding_gene		CG13901	3L:836667..837821(-1)
1889	CG13887	FBgn0035165	protein_coding_gene		CG13887	3L:837861..839931(1)
1890	JMJD5	FBgn0035166	protein_coding_gene	Jumonji domain containing 5	CG13902	3L:839980..841360(-1)
1891	Dci	FBgn0035169	protein_coding_gene	Dodecenoyl-CoA delta-isomerase	CG13890	3L:851346..852673(1)
1892	Usp10	FBgn0052479	protein_coding_gene	Ubiquitin specific protease 10	CG32479	3L:871899..895313(1)
1893	CG13907	FBgn0035173	protein_coding_gene		CG13907	3L:877291..882013(-1)
1894	CG34056	FBgn0054056	protein_coding_gene		CG34056	3L:895951..897364(1)
1895	nerfin-1	FBgn0028999	protein_coding_gene	nervous fingers 1	CG13906	3L:909112..912319(1)
1896	Glut1	FBgn0264574	protein_coding_gene	Glucose transporter 1	CG43946	3L:914074..993788(1)
1897	trio	FBgn0024277	protein_coding_gene	trio	CG18214	3L:995982..1034875(-1)
1898	CG9205	FBgn0035181	protein_coding_gene		CG9205	3L:1034697..1036298(1)
1899	bab2	FBgn0025525	protein_coding_gene	bric a brac 2	CG9102	3L:1140429..1177276(-1)
1900	CG13912	FBgn0035186	protein_coding_gene		CG13912	3L:1189588..1190472(1)
1901	CG9119	FBgn0035189	protein_coding_gene		CG9119	3L:1203316..1204795(-1)
1902	Klp61F	FBgn0004378	protein_coding_gene	Kinesin-like protein at 61F	CG9191	3L:1241568..1245910(-1)
1903	Psf1	FBgn0035194	protein_coding_gene	Partner of Sld Five 1	CG9187	3L:1246986..1247677(-1)
1904	Sac1	FBgn0283500	protein_coding_gene	Sac1 phosphatase	CG9128	3L:1247817..1250451(1)
1905	Bfc	FBgn0035196	protein_coding_gene	Booster for Crq	CG9129	3L:1250696..1251778(1)
1906	Rabex-5	FBgn0262937	protein_coding_gene	Rabaptin-5-associated exchange factor for Rab5	CG9139	3L:1295913..1298497(1)
1907	scf	FBgn0025682	protein_coding_gene	supercoiling factor	CG9148	3L:1298672..1300389(1)
1908	Rac1	FBgn0010333	protein_coding_gene	Rac1	CG2248	3L:1300879..1302683(-1)
1909	Acat2	FBgn0035203	protein_coding_gene	Acetyl-CoA acetyltransferase 2	CG9149	3L:1302944..1304717(1)
1910	Nt5a	FBgn0035204	protein_coding_gene	5' nucleotidase A	CG2277	3L:1304850..1307418(-1)
1911	Ctr9	FBgn0035205	protein_coding_gene	Ctr9	CG2469	3L:1307224..1311805(1)
1912	sturkopf	FBgn0035206	protein_coding_gene	sturkopf	CG9186	3L:1311719..1313377(-1)
1913	Herc4	FBgn0035207	protein_coding_gene	HECT and RLD domain containing E3 ubiquitin ligase 4	CG9153	3L:1313696..1318330(1)
1914	Myo61F	FBgn0010246	protein_coding_gene	Myosin 61F	CG9155	3L:1318480..1329617(1)
1915	CG9184	FBgn0035208	protein_coding_gene		CG9184	3L:1321792..1322806(-1)
1916	ND-ACP	FBgn0011361	protein_coding_gene	NADH dehydrogenase (ubiquinone) acyl carrier protein	CG9160	3L:1329949..1331631(1)
1917	msd1	FBgn0035209	protein_coding_gene	mitotic spindle density 1	CG13914	3L:1331744..1332326(1)
1918	msd5	FBgn0035210	protein_coding_gene	mitotic spindle density 5	CG2213	3L:1332307..1333146(-1)
1919	CG2211	FBgn0035211	protein_coding_gene		CG2211	3L:1333239..1335359(-1)
1920	Pbgd	FBgn0010786	protein_coding_gene	Porphobilinogen deaminase	CG9165	3L:1334889..1339415(1)
1921	CG2199	FBgn0035213	protein_coding_gene		CG2199	3L:1339460..1342403(-1)
1922	Ptp61F	FBgn0267487	protein_coding_gene	Protein tyrosine phosphatase 61F	CG9181	3L:1342493..1475257(-1)
1923	CG9166	FBgn0029514	protein_coding_gene		CG9166	3L:1351116..1352853(1)
1924	rho	FBgn0004635	protein_coding_gene	rhomboid	CG1004	3L:1463811..1468944(1)
1925	stet	FBgn0020248	protein_coding_gene	stem cell tumor	CG33166	3L:1475438..1489547(-1)
1926	CG12084	FBgn0043458	protein_coding_gene		CG12084	3L:1490951..1496643(-1)
1927	hfp	FBgn0028577	protein_coding_gene	half pint	CG12085	3L:1496853..1502590(-1)
1928	Psa	FBgn0261243	protein_coding_gene	Puromycin sensitive aminopeptidase	CG1009	3L:1502843..1523380(1)
1929	cue	FBgn0011204	protein_coding_gene	cueball	CG12086	3L:1503226..1517271(-1)
1930	Iml1	FBgn0035227	protein_coding_gene	Increased minichromosome loss 1	CG12090	3L:1523414..1534034(-1)
1931	CG12091	FBgn0035228	protein_coding_gene		CG12091	3L:1534929..1536835(-1)
1932	pns	FBgn0035229	protein_coding_gene	pinstripe	CG7852	3L:1537137..1544823(1)
1933	Pcyt1	FBgn0041342	protein_coding_gene	Phosphocholine cytidylyltransferase 1	CG1049	3L:1546092..1553504(1)
1934	CG12099	FBgn0035232	protein_coding_gene		CG12099	3L:1555363..1558484(-1)
1935	Pex10	FBgn0035233	protein_coding_gene	Peroxin 10	CG7864	3L:1558228..1559863(1)
1936	CG7879	FBgn0035235	protein_coding_gene		CG7879	3L:1559813..1568608(-1)
1937	Tmep	FBgn0035236	protein_coding_gene	Transmembrane endosomal protein	CG12004	3L:1569181..1576330(1)
1938	CG13917	FBgn0035237	protein_coding_gene		CG13917	3L:1576699..1600845(1)
1939	CG12104	FBgn0035238	protein_coding_gene		CG12104	3L:1600726..1602674(-1)
1940	CG13926	FBgn0035243	protein_coding_gene		CG13926	3L:1617348..1618158(-1)
1941	ABCB7	FBgn0035244	protein_coding_gene	ATP binding cassette subfamily B member 7	CG7955	3L:1618414..1623413(1)
1942	CG33230	FBgn0053230	protein_coding_gene		CG33230	3L:1618414..1620397(1)
1943	Mettl2	FBgn0035247	protein_coding_gene	Methyltransferase like 2	CG13929	3L:1637942..1639235(-1)
1944	Bgb	FBgn0013753	protein_coding_gene	Big brother	CG7959	3L:1639711..1640952(1)
1945	alphaCOP	FBgn0025725	protein_coding_gene	Coat Protein (coatomer) alpha	CG7961	3L:1641066..1645199(-1)
1946	CG13919	FBgn0035248	protein_coding_gene		CG13919	3L:1645467..1645983(1)
1947	CG17249	FBgn0035249	protein_coding_gene		CG17249	3L:1645931..1647464(-1)
1948	Bro	FBgn0013755	protein_coding_gene	Brother	CG7960	3L:1647869..1648612(1)
1949	CG13920	FBgn0025712	protein_coding_gene		CG13920	3L:1648944..1651501(1)
1950	Vta1	FBgn0035251	protein_coding_gene	Vesicle trafficking 1	CG7967	3L:1651432..1652900(-1)
1951	CG7970	FBgn0035252	protein_coding_gene		CG7970	3L:1652750..1654238(1)
1952	Srrm234	FBgn0035253	protein_coding_gene	Serine-arginine repetitive matrix 2/3/4	CG7971	3L:1654247..1665064(-1)
1953	CG7974	FBgn0035254	protein_coding_gene		CG7974	3L:1665138..1666594(1)
1954	RpL23A	FBgn0026372	protein_coding_gene	Ribosomal protein L23A	CG7977	3L:1666288..1668654(-1)
1955	CG12011	FBgn0035257	protein_coding_gene		CG12011	3L:1694617..1696412(1)
1956	drpr	FBgn0027594	protein_coding_gene	draper	CG2086	3L:1715595..1731107(-1)
1957	Oseg4	FBgn0035264	protein_coding_gene	Outer segment 4	CG2069	3L:1730993..1735767(-1)
1958	Gk2	FBgn0035266	protein_coding_gene	Glycerol kinase 2	CG7995	3L:1738407..1745421(1)
1959	CG13921	FBgn0035267	protein_coding_gene		CG13921	3L:1746907..1752390(1)
1960	Cht2	FBgn0022702	protein_coding_gene	Chitinase 2	CG2054	3L:1752328..1755934(-1)
1961	CG8001	FBgn0035268	protein_coding_gene		CG8001	3L:1756159..1759208(1)
1962	CG13933	FBgn0035270	protein_coding_gene		CG13933	3L:1771809..1775147(-1)
1963	PolD2	FBgn0027903	protein_coding_gene	DNA polymerase delta subunit 2	CG12018	3L:1775633..1777019(1)
1964	CG2021	FBgn0035271	protein_coding_gene		CG2021	3L:1777010..1777411(-1)
1965	mRpL46	FBgn0035272	protein_coding_gene	mitochondrial ribosomal protein L46	CG13922	3L:1777439..1778347(1)
1966	alpha-Spec	FBgn0250789	protein_coding_gene	alpha Spectrin	CG1977	3L:1778485..1795328(-1)
1967	dlt	FBgn0024510	protein_coding_gene	discs lost	CG32315	3L:1789631..1795328(-1)
1968	Cdc37	FBgn0011573	protein_coding_gene	Cdc37	CG12019	3L:1795392..1797307(1)
1969	asRNA:CR45818	FBgn0267468	antisense_lncRNA_gene	antisense RNA:CR45818	CR45818	3L:1796854..1797272(-1)
1970	Patj	FBgn0067864	protein_coding_gene	Patj	CG12021	3L:1798803..1802184(1)
1971	JTBR	FBgn0025820	protein_coding_gene	JTBR	CG1935	3L:1802008..1802856(-1)
1972	CG42676	FBgn0261562	protein_coding_gene		CG42676	3L:1803107..1806920(1)
1973	Cpr62Bc	FBgn0035281	protein_coding_gene	Cuticular protein 62Bc	CG1919	3L:1840281..1842084(-1)
1974	CNMa	FBgn0035282	protein_coding_gene	CNMamide	CG13936	3L:1850915..1855591(-1)
1975	CG12024	FBgn0035283	protein_coding_gene		CG12024	3L:1857165..1859047(1)
1976	Rap1	FBgn0004636	protein_coding_gene	Rap1 GTPase	CG1956	3L:1859115..1862239(-1)
1977	HBS1	FBgn0042712	protein_coding_gene	HBS1	CG1898	3L:1862881..1865240(-1)
1978	CG12025	FBgn0035285	protein_coding_gene		CG12025	3L:1865430..1869491(1)
1979	dre4	FBgn0002183	protein_coding_gene	dre4	CG1828	3L:1871574..1876312(-1)
1980	Aprt	FBgn0000109	protein_coding_gene	Adenine phosphoribosyltransferase	CG18315	3L:1883795..1885019(-1)
1981	Tmhs	FBgn0262624	protein_coding_gene	Tetraspan membrane protein in hair cell stereocilia	CG12026	3L:1885657..1891462(1)
1982	Mfap1	FBgn0035294	protein_coding_gene	Microfibril-associated protein 1	CG1017	3L:1941068..1942872(1)
1983	mu2	FBgn0002872	protein_coding_gene	mutator 2	CG1960	3L:1942734..1947475(-1)
1984	Cnb	FBgn0035295	protein_coding_gene	Centrobin	CG5690	3L:1947565..1950262(1)
1985	mv	FBgn0288310	protein_coding_gene	mauve	CG42863	3L:1950306..1964178(-1)
1986	SCOT	FBgn0035298	protein_coding_gene	Succinyl-CoA:3-ketoacid CoA transferase	CG1140	3L:1963143..1966805(1)
1987	CG1927	FBgn0027547	protein_coding_gene		CG1927	3L:1966725..1970079(-1)
1988	sls	FBgn0086906	protein_coding_gene	sallimus	CG1915	3L:2039681..2115611(-1)
1989	CG5704	FBgn0026570	protein_coding_gene		CG5704	3L:2169553..2170971(-1)
1990	CR15821	FBgn0035311	pseudogene		CR15821	3L:2171644..2172773(-1)
1991	CG15820	FBgn0035312	protein_coding_gene		CG15820	3L:2172995..2174332(-1)
1992	CG5707	FBgn0026593	protein_coding_gene		CG5707	3L:2189160..2192221(-1)
1993	CG8960	FBgn0035315	protein_coding_gene		CG8960	3L:2197013..2198089(1)
1994	CG9018	FBgn0035318	protein_coding_gene		CG9018	3L:2235284..2237076(-1)
1995	CG1275	FBgn0035321	protein_coding_gene		CG1275	3L:2252744..2257423(-1)
1996	CG2034	FBgn0015359	protein_coding_gene		CG2034	3L:2257456..2258922(1)
1997	oxt	FBgn0015360	protein_coding_gene	peptide O-xylosyltransferase	CG32300	3L:2258839..2262664(-1)
1998	CG13807	FBgn0035323	protein_coding_gene		CG13807	3L:2262919..2263615(1)
[truncated: 5,631 more rows]
