# Supplementary material for: Continuous transcriptome analysis reveals novel patterns of early gene expression in Drosophila embryos
Source: Cell Genom. 2023 Feb 15;3(3):100265. doi: 10.1016/j.xgen.2023.100265 (PMC10025449; doi:10.1016/j.xgen.2023.100265)
Supplement: Table S9. Single-embryo metadata for sex-specific analysis, related to Figure 5 — Single embryos were considered a replicate within a cluster (time). [file mmc5.xlsx]

## Sheet: metadata_sex_specific_analysis
Table_S9: Single-embryo metadata for sex-specific analysis, Related to Figure 5. Single embryos were considered a replicate within a cluster (Time)
SampleName	Time	Treatment	Replicate
X1B.27	1	FEMALE	1
X1A.24	1	MALE	1
X2A.20	1	MALE	2
X2A.24	1	MALE	3
X1A.27	1	MALE	4
X2B.06	1	FEMALE	2
X2A.17	2	FEMALE	1
X2B.26	2	FEMALE	2
X2A.27	2	MALE	1
X2A.23	2	FEMALE	3
X2A.26	2	MALE	2
X2A.11	2	MALE	3
X2A.28	2	FEMALE	4
X2B.28	2	FEMALE	5
X2B.12	2	MALE	4
X2B.18	2	MALE	5
X2B.21	2	MALE	6
X2B.15	3	FEMALE	1
X2A.04	3	FEMALE	2
X2A.32	3	FEMALE	3
X2A.30	3	MALE	1
X2A.15	3	MALE	2
X2B.20	3	FEMALE	4
X2A.21	4	FEMALE	1
X2A.18	4	MALE	1
X2B.24	4	FEMALE	2
X3B.04	5	MALE	1
X3A.03	5	MALE	2
X3A.11	5	MALE	3
X3B.03	5	MALE	4
X3B.15	5	FEMALE	1
X3A.28	5	FEMALE	2
X3A.25	5	FEMALE	3
X1B.05	5	MALE	5
X3B.01	5	MALE	6
X3B.02	6	MALE	1
X3B.19	6	MALE	2
X3A.31	6	MALE	3
X3A.09	6	MALE	4
X3B.06	6	MALE	5
X3B.20	7	FEMALE	1
X3A.23	6	FEMALE	1
X2B.09	6	FEMALE	2
X3B.30	7	FEMALE	2
X2B.19	7	MALE	1
X2A.25	7	FEMALE	3
X2A.08	7	FEMALE	4
X2A.03	7	MALE	2
X3A.30	7	FEMALE	5
X3B.31	7	FEMALE	6
X2A.19	7	FEMALE	7
X1B.10	7	MALE	3
X3B.11	8	MALE	1
X3A.12	8	MALE	2
X1A.31	8	MALE	3
X3B.29	8	MALE	4
X3B.26	8	FEMALE	1
X3A.07	8	FEMALE	2
X1B.12	8	FEMALE	3
X2B.22	8	FEMALE	4
X1A.30	8	FEMALE	5
